# Supplementary material for: Dissection of the global responses of mandarin fish pyloric cecum to an acute ranavirus (MRV) infection reveals the formation of serositis and then ascites
Source: J Virol. 2025 May 14;99(6):e02308-24. doi: 10.1128/jvi.02308-24 (PMC12172472; doi:10.1128/jvi.02308-24)
Supplement: Table S1 — Underlying numerical data for Fig. 4H. [file jvi.02308-24-s0009.xlsx]

## Sheet: Sheet1
barcode	tnfa	Group	Celltype		barcode	IL-1B	Group	Celltype		barcode	IL-6	Group	Celltype		barcode	IL-8	Group	Celltype		barcode	IFNG	Group	Celltype		barcode	CCL20	Group	Celltype
MRV-5d-1_AAACGCTGTACGACTT	0	MRV-5d	T Cell		MRV-5d-1_AAACCCAAGCCGAATG	0	MRV-5d	Granulocytes		MRV-5d-1_AAACGCTGTACGACTT	0	MRV-5d	T Cell		MRV-5d-1_AAACCCAAGCCGAATG	0	MRV-5d	Granulocytes		MRV-5d-1_AAACGCTGTACGACTT	0	MRV-5d	T Cell		MRV-5d-1_AAACGCTGTACGACTT	0	MRV-5d	T Cell
MRV-5d-1_AAAGTGAAGGTGCATG	0	MRV-5d	T Cell		MRV-5d-1_AAACCCACAAATTGCC	2.3979	MRV-5d	Granulocytes		MRV-5d-1_AAAGTGAAGGTGCATG	0	MRV-5d	T Cell		MRV-5d-1_AAACCCACAAATTGCC	2.3979	MRV-5d	Granulocytes		MRV-5d-1_AAAGTGAAGGTGCATG	0	MRV-5d	T Cell		MRV-5d-1_AAAGTGAAGGTGCATG	0	MRV-5d	T Cell
MRV-5d-1_AACCACAAGATCGCTT	0	MRV-5d	T Cell		MRV-5d-1_AAAGGTAAGTGTACCT	3.71455	MRV-5d	Granulocytes		MRV-5d-1_AACCACAAGATCGCTT	1.7885	MRV-5d	T Cell		MRV-5d-1_AAAGGTAAGTGTACCT	2.3988	MRV-5d	Granulocytes		MRV-5d-1_AACCACAAGATCGCTT	4.09327	MRV-5d	T Cell		MRV-5d-1_AACCACAAGATCGCTT	0	MRV-5d	T Cell
MRV-5d-1_AACGTCAAGGATTCAA	0	MRV-5d	T Cell		MRV-5d-1_AAAGTCCAGGTCATTC	4.03304	MRV-5d	Granulocytes		MRV-5d-1_AACGTCAAGGATTCAA	0	MRV-5d	T Cell		MRV-5d-1_AAAGTCCAGGTCATTC	0	MRV-5d	Granulocytes		MRV-5d-1_AACGTCAAGGATTCAA	0	MRV-5d	T Cell		MRV-5d-1_AACGTCAAGGATTCAA	0	MRV-5d	T Cell
MRV-5d-1_AAGATAGCAATTTCTC	0	MRV-5d	T Cell		MRV-5d-1_AAAGTCCCAATCCAGT	3.46469	MRV-5d	Granulocytes		MRV-5d-1_AAGATAGCAATTTCTC	0	MRV-5d	T Cell		MRV-5d-1_AAAGTCCCAATCCAGT	3.92574	MRV-5d	Granulocytes		MRV-5d-1_AAGATAGCAATTTCTC	0	MRV-5d	T Cell		MRV-5d-1_AAGATAGCAATTTCTC	0	MRV-5d	T Cell
MRV-5d-1_AAGTGAATCGCTCATC	4.0742	MRV-5d	T Cell		MRV-5d-1_AAAGTCCGTTTCGTTT	3.37948	MRV-5d	Granulocytes		MRV-5d-1_AAGTGAATCGCTCATC	0	MRV-5d	T Cell		MRV-5d-1_AAAGTCCGTTTCGTTT	0	MRV-5d	Granulocytes		MRV-5d-1_AAGTGAATCGCTCATC	0	MRV-5d	T Cell		MRV-5d-1_AAGTGAATCGCTCATC	2.31519	MRV-5d	T Cell
MRV-5d-1_AATCGACCACACAGCC	0	MRV-5d	T Cell		MRV-5d-1_AAAGTCCTCACTAGCA	3.77191	MRV-5d	Granulocytes		MRV-5d-1_AATCGACCACACAGCC	0	MRV-5d	T Cell		MRV-5d-1_AAAGTCCTCACTAGCA	0	MRV-5d	Granulocytes		MRV-5d-1_AATCGACCACACAGCC	0	MRV-5d	T Cell		MRV-5d-1_AATCGACCACACAGCC	0	MRV-5d	T Cell
MRV-5d-1_AATGAAGGTAGCTGTT	0	MRV-5d	T Cell		MRV-5d-1_AAAGTCCTCAGACATC	0	MRV-5d	Granulocytes		MRV-5d-1_AATGAAGGTAGCTGTT	0	MRV-5d	T Cell		MRV-5d-1_AAAGTCCTCAGACATC	0	MRV-5d	Granulocytes		MRV-5d-1_AATGAAGGTAGCTGTT	0	MRV-5d	T Cell		MRV-5d-1_AATGAAGGTAGCTGTT	0	MRV-5d	T Cell
MRV-5d-1_AATGCCAGTTACACTG	2.26314	MRV-5d	T Cell		MRV-5d-1_AAAGTGAGTTTCTATC	0	MRV-5d	Granulocytes		MRV-5d-1_AATGCCAGTTACACTG	0	MRV-5d	T Cell		MRV-5d-1_AAAGTGAGTTTCTATC	2.88701	MRV-5d	Granulocytes		MRV-5d-1_AATGCCAGTTACACTG	0	MRV-5d	T Cell		MRV-5d-1_AATGCCAGTTACACTG	0	MRV-5d	T Cell
MRV-5d-1_AATGGAATCATGAGGG	3.05467	MRV-5d	T Cell		MRV-5d-1_AACAAAGGTACCTTCC	3.82522	MRV-5d	Granulocytes		MRV-5d-1_AATGGAATCATGAGGG	0	MRV-5d	T Cell		MRV-5d-1_AACAAAGGTACCTTCC	0	MRV-5d	Granulocytes		MRV-5d-1_AATGGAATCATGAGGG	0	MRV-5d	T Cell		MRV-5d-1_AATGGAATCATGAGGG	0	MRV-5d	T Cell
MRV-5d-1_AATGGCTCACTGAATC	0	MRV-5d	T Cell		MRV-5d-1_AACAAAGGTGAGACGT	0	MRV-5d	Granulocytes		MRV-5d-1_AATGGCTCACTGAATC	0	MRV-5d	T Cell		MRV-5d-1_AACAAAGGTGAGACGT	0	MRV-5d	Granulocytes		MRV-5d-1_AATGGCTCACTGAATC	0	MRV-5d	T Cell		MRV-5d-1_AATGGCTCACTGAATC	0	MRV-5d	T Cell
MRV-5d-1_AATTCCTTCCTTCAGC	0	MRV-5d	T Cell		MRV-5d-1_AACAACCAGGATATGT	5.01158	MRV-5d	Granulocytes		MRV-5d-1_AATTCCTTCCTTCAGC	0	MRV-5d	T Cell		MRV-5d-1_AACAACCAGGATATGT	4.32508	MRV-5d	Granulocytes		MRV-5d-1_AATTCCTTCCTTCAGC	1.76038	MRV-5d	T Cell		MRV-5d-1_AATTCCTTCCTTCAGC	0	MRV-5d	T Cell
MRV-5d-1_ACACCAAGTTATCCAG	0	MRV-5d	T Cell		MRV-5d-1_AACAACCCACATGAAA	2.1436	MRV-5d	Granulocytes		MRV-5d-1_ACACCAAGTTATCCAG	0	MRV-5d	T Cell		MRV-5d-1_AACAACCCACATGAAA	0	MRV-5d	Granulocytes		MRV-5d-1_ACACCAAGTTATCCAG	2.1181	MRV-5d	T Cell		MRV-5d-1_ACACCAAGTTATCCAG	0	MRV-5d	T Cell
MRV-5d-1_ACACGCGCAAAGACGC	0	MRV-5d	T Cell		MRV-5d-1_AACACACGTTGGACTT	3.36768	MRV-5d	Granulocytes		MRV-5d-1_ACACGCGCAAAGACGC	0	MRV-5d	T Cell		MRV-5d-1_AACACACGTTGGACTT	3.64671	MRV-5d	Granulocytes		MRV-5d-1_ACACGCGCAAAGACGC	0	MRV-5d	T Cell		MRV-5d-1_ACACGCGCAAAGACGC	0	MRV-5d	T Cell
MRV-5d-1_ACACGCGGTGCCCTTT	0	MRV-5d	T Cell		MRV-5d-1_AACAGGGCATCTCATT	0	MRV-5d	Granulocytes		MRV-5d-1_ACACGCGGTGCCCTTT	1.06917	MRV-5d	T Cell		MRV-5d-1_AACAGGGCATCTCATT	3.49806	MRV-5d	Granulocytes		MRV-5d-1_ACACGCGGTGCCCTTT	2.04062	MRV-5d	T Cell		MRV-5d-1_ACACGCGGTGCCCTTT	0	MRV-5d	T Cell
MRV-5d-1_ACACTGAGTGATAGTA	0	MRV-5d	T Cell		MRV-5d-1_AACCAACGTCTTTCAT	2.49209	MRV-5d	Granulocytes		MRV-5d-1_ACACTGAGTGATAGTA	2.08563	MRV-5d	T Cell		MRV-5d-1_AACCAACGTCTTTCAT	1.87843	MRV-5d	Granulocytes		MRV-5d-1_ACACTGAGTGATAGTA	3.91896	MRV-5d	T Cell		MRV-5d-1_ACACTGAGTGATAGTA	0	MRV-5d	T Cell
MRV-5d-1_ACCCAAACAAAGAACT	0	MRV-5d	T Cell		MRV-5d-1_AACCACAAGGTGCCAA	2.43034	MRV-5d	Granulocytes		MRV-5d-1_ACCCAAACAAAGAACT	0	MRV-5d	T Cell		MRV-5d-1_AACCACAAGGTGCCAA	2.43034	MRV-5d	Granulocytes		MRV-5d-1_ACCCAAACAAAGAACT	0	MRV-5d	T Cell		MRV-5d-1_ACCCAAACAAAGAACT	0	MRV-5d	T Cell
MRV-5d-1_ACCCTTGAGGTCGTGA	0	MRV-5d	T Cell		MRV-5d-1_AACCACAGTATCGCAT	0	MRV-5d	Granulocytes		MRV-5d-1_ACCCTTGAGGTCGTGA	0	MRV-5d	T Cell		MRV-5d-1_AACCACAGTATCGCAT	0	MRV-5d	Granulocytes		MRV-5d-1_ACCCTTGAGGTCGTGA	0	MRV-5d	T Cell		MRV-5d-1_ACCCTTGAGGTCGTGA	0	MRV-5d	T Cell
MRV-5d-1_ACCGTTCAGTCCTGCG	0	MRV-5d	T Cell		MRV-5d-1_AACCACAGTGTACGCC	0	MRV-5d	Granulocytes		MRV-5d-1_ACCGTTCAGTCCTGCG	0	MRV-5d	T Cell		MRV-5d-1_AACCACAGTGTACGCC	0	MRV-5d	Granulocytes		MRV-5d-1_ACCGTTCAGTCCTGCG	2.41512	MRV-5d	T Cell		MRV-5d-1_ACCGTTCAGTCCTGCG	0	MRV-5d	T Cell
MRV-5d-1_ACCGTTCTCTCTATGT	0	MRV-5d	T Cell		MRV-5d-1_AACCATGTCATGCCCT	5.13066	MRV-5d	Granulocytes		MRV-5d-1_ACCGTTCTCTCTATGT	0	MRV-5d	T Cell		MRV-5d-1_AACCATGTCATGCCCT	0	MRV-5d	Granulocytes		MRV-5d-1_ACCGTTCTCTCTATGT	0	MRV-5d	T Cell		MRV-5d-1_ACCGTTCTCTCTATGT	0	MRV-5d	T Cell
MRV-5d-1_ACCTGAAGTCGTGTTA	0	MRV-5d	T Cell		MRV-5d-1_AACCTGAAGCTTCGTA	5.4025	MRV-5d	Granulocytes		MRV-5d-1_ACCTGAAGTCGTGTTA	2.20365	MRV-5d	T Cell		MRV-5d-1_AACCTGAAGCTTCGTA	3.48326	MRV-5d	Granulocytes		MRV-5d-1_ACCTGAAGTCGTGTTA	0	MRV-5d	T Cell		MRV-5d-1_ACCTGAAGTCGTGTTA	0	MRV-5d	T Cell
MRV-5d-1_ACGGAAGCACGCACCA	0	MRV-5d	T Cell		MRV-5d-1_AACCTGAAGGTATCTC	0	MRV-5d	Granulocytes		MRV-5d-1_ACGGAAGCACGCACCA	0	MRV-5d	T Cell		MRV-5d-1_AACCTGAAGGTATCTC	0	MRV-5d	Granulocytes		MRV-5d-1_ACGGAAGCACGCACCA	2.14493	MRV-5d	T Cell		MRV-5d-1_ACGGAAGCACGCACCA	0	MRV-5d	T Cell
MRV-5d-1_ACGTACAGTCATAAAG	0	MRV-5d	T Cell		MRV-5d-1_AACCTGACAGCAGAAC	3.70194	MRV-5d	Granulocytes		MRV-5d-1_ACGTACAGTCATAAAG	0	MRV-5d	T Cell		MRV-5d-1_AACCTGACAGCAGAAC	2.88701	MRV-5d	Granulocytes		MRV-5d-1_ACGTACAGTCATAAAG	0	MRV-5d	T Cell		MRV-5d-1_ACGTACAGTCATAAAG	0	MRV-5d	T Cell
MRV-5d-1_ACGTCCTTCCAACTGA	0	MRV-5d	T Cell		MRV-5d-1_AACCTGACATTCTGTT	2.43603	MRV-5d	Granulocytes		MRV-5d-1_ACGTCCTTCCAACTGA	0	MRV-5d	T Cell		MRV-5d-1_AACCTGACATTCTGTT	0	MRV-5d	Granulocytes		MRV-5d-1_ACGTCCTTCCAACTGA	0	MRV-5d	T Cell		MRV-5d-1_ACGTCCTTCCAACTGA	0	MRV-5d	T Cell
MRV-5d-1_ACGTTCCCACGTCGGT	0	MRV-5d	T Cell		MRV-5d-1_AACGAAATCCAATGCA	3.04643	MRV-5d	Granulocytes		MRV-5d-1_ACGTTCCCACGTCGGT	0	MRV-5d	T Cell		MRV-5d-1_AACGAAATCCAATGCA	0	MRV-5d	Granulocytes		MRV-5d-1_ACGTTCCCACGTCGGT	0	MRV-5d	T Cell		MRV-5d-1_ACGTTCCCACGTCGGT	0	MRV-5d	T Cell
MRV-5d-1_ACTACGAGTTACCTTT	0	MRV-5d	T Cell		MRV-5d-1_AAGAACATCAAGAGTA	0	MRV-5d	Granulocytes		MRV-5d-1_ACTACGAGTTACCTTT	0	MRV-5d	T Cell		MRV-5d-1_AAGAACATCAAGAGTA	0	MRV-5d	Granulocytes		MRV-5d-1_ACTACGAGTTACCTTT	0	MRV-5d	T Cell		MRV-5d-1_ACTACGAGTTACCTTT	0	MRV-5d	T Cell
MRV-5d-1_ACTGTGAAGCCTCAAT	0	MRV-5d	T Cell		MRV-5d-1_AAGACAAAGTTACGTC	2.25013	MRV-5d	Granulocytes		MRV-5d-1_ACTGTGAAGCCTCAAT	0	MRV-5d	T Cell		MRV-5d-1_AAGACAAAGTTACGTC	0	MRV-5d	Granulocytes		MRV-5d-1_ACTGTGAAGCCTCAAT	0	MRV-5d	T Cell		MRV-5d-1_ACTGTGAAGCCTCAAT	0	MRV-5d	T Cell
MRV-5d-1_AGACCATCACCAAATC	0	MRV-5d	T Cell		MRV-5d-1_AAGACTCGTCCAGAAG	5.06241	MRV-5d	Granulocytes		MRV-5d-1_AGACCATCACCAAATC	0	MRV-5d	T Cell		MRV-5d-1_AAGACTCGTCCAGAAG	2.96873	MRV-5d	Granulocytes		MRV-5d-1_AGACCATCACCAAATC	0	MRV-5d	T Cell		MRV-5d-1_AGACCATCACCAAATC	0	MRV-5d	T Cell
MRV-5d-1_AGACTCACACCGGTCA	0	MRV-5d	T Cell		MRV-5d-1_AAGCCATTCCACGGGT	0	MRV-5d	Granulocytes		MRV-5d-1_AGACTCACACCGGTCA	0	MRV-5d	T Cell		MRV-5d-1_AAGCCATTCCACGGGT	2.34336	MRV-5d	Granulocytes		MRV-5d-1_AGACTCACACCGGTCA	0	MRV-5d	T Cell		MRV-5d-1_AGACTCACACCGGTCA	0	MRV-5d	T Cell
MRV-5d-1_AGAGAATCAGGAATAT	0	MRV-5d	T Cell		MRV-5d-1_AAGGAATTCTGGCCTT	0	MRV-5d	Granulocytes		MRV-5d-1_AGAGAATCAGGAATAT	0.91252	MRV-5d	T Cell		MRV-5d-1_AAGGAATTCTGGCCTT	0	MRV-5d	Granulocytes		MRV-5d-1_AGAGAATCAGGAATAT	2.61521	MRV-5d	T Cell		MRV-5d-1_AGAGAATCAGGAATAT	0	MRV-5d	T Cell
MRV-5d-1_AGAGAATTCCACCTGT	0	MRV-5d	T Cell		MRV-5d-1_AAGTTCGTCCCGAGAC	0	MRV-5d	Granulocytes		MRV-5d-1_AGAGAATTCCACCTGT	0	MRV-5d	T Cell		MRV-5d-1_AAGTTCGTCCCGAGAC	0	MRV-5d	Granulocytes		MRV-5d-1_AGAGAATTCCACCTGT	0	MRV-5d	T Cell		MRV-5d-1_AGAGAATTCCACCTGT	0	MRV-5d	T Cell
MRV-5d-1_AGATCGTCAATGGCAG	0	MRV-5d	T Cell		MRV-5d-1_AATAGAGAGGAACGAA	3.03129	MRV-5d	Granulocytes		MRV-5d-1_AGATCGTCAATGGCAG	0	MRV-5d	T Cell		MRV-5d-1_AATAGAGAGGAACGAA	2.38526	MRV-5d	Granulocytes		MRV-5d-1_AGATCGTCAATGGCAG	0	MRV-5d	T Cell		MRV-5d-1_AGATCGTCAATGGCAG	2.99675	MRV-5d	T Cell
MRV-5d-1_AGATCGTTCTTTACAC	1.96243	MRV-5d	T Cell		MRV-5d-1_AATAGAGAGTTCACTG	3.81107	MRV-5d	Granulocytes		MRV-5d-1_AGATCGTTCTTTACAC	0.799	MRV-5d	T Cell		MRV-5d-1_AATAGAGAGTTCACTG	0	MRV-5d	Granulocytes		MRV-5d-1_AGATCGTTCTTTACAC	1.96243	MRV-5d	T Cell		MRV-5d-1_AGATCGTTCTTTACAC	0	MRV-5d	T Cell
MRV-5d-1_AGCATCAAGTCACAGG	0.995328	MRV-5d	T Cell		MRV-5d-1_AATAGAGGTGAGCAGT	0	MRV-5d	Granulocytes		MRV-5d-1_AGCATCAAGTCACAGG	1.81104	MRV-5d	T Cell		MRV-5d-1_AATAGAGGTGAGCAGT	0	MRV-5d	Granulocytes		MRV-5d-1_AGCATCAAGTCACAGG	4.18682	MRV-5d	T Cell		MRV-5d-1_AGCATCAAGTCACAGG	0	MRV-5d	T Cell
MRV-5d-1_AGCCAGCAGCTGTACT	0	MRV-5d	T Cell		MRV-5d-1_AATCACGAGTTGTACC	3.52993	MRV-5d	Granulocytes		MRV-5d-1_AGCCAGCAGCTGTACT	0	MRV-5d	T Cell		MRV-5d-1_AATCACGAGTTGTACC	3.44558	MRV-5d	Granulocytes		MRV-5d-1_AGCCAGCAGCTGTACT	0	MRV-5d	T Cell		MRV-5d-1_AGCCAGCAGCTGTACT	0	MRV-5d	T Cell
MRV-5d-1_AGCGTCGTCGAACACT	0	MRV-5d	T Cell		MRV-5d-1_AATCACGGTTTACCTT	4.45139	MRV-5d	Granulocytes		MRV-5d-1_AGCGTCGTCGAACACT	1.56594	MRV-5d	T Cell		MRV-5d-1_AATCACGGTTTACCTT	0	MRV-5d	Granulocytes		MRV-5d-1_AGCGTCGTCGAACACT	2.14877	MRV-5d	T Cell		MRV-5d-1_AGCGTCGTCGAACACT	0	MRV-5d	T Cell
MRV-5d-1_AGGATAATCGAGAACG	0	MRV-5d	T Cell		MRV-5d-1_AATGAAGAGGGCAGAG	0	MRV-5d	Granulocytes		MRV-5d-1_AGGATAATCGAGAACG	0	MRV-5d	T Cell		MRV-5d-1_AATGAAGAGGGCAGAG	0	MRV-5d	Granulocytes		MRV-5d-1_AGGATAATCGAGAACG	0	MRV-5d	T Cell		MRV-5d-1_AGGATAATCGAGAACG	0	MRV-5d	T Cell
MRV-5d-1_AGGATCTTCCATAAGC	0	MRV-5d	T Cell		MRV-5d-1_AATGAAGAGTCGTTAC	2.50129	MRV-5d	Granulocytes		MRV-5d-1_AGGATCTTCCATAAGC	0	MRV-5d	T Cell		MRV-5d-1_AATGAAGAGTCGTTAC	0	MRV-5d	Granulocytes		MRV-5d-1_AGGATCTTCCATAAGC	0	MRV-5d	T Cell		MRV-5d-1_AGGATCTTCCATAAGC	0	MRV-5d	T Cell
MRV-5d-1_AGGCCACGTCGATTAC	0	MRV-5d	T Cell		MRV-5d-1_AATGAAGTCTCATTTG	3.55905	MRV-5d	Granulocytes		MRV-5d-1_AGGCCACGTCGATTAC	0	MRV-5d	T Cell		MRV-5d-1_AATGAAGTCTCATTTG	5.09446	MRV-5d	Granulocytes		MRV-5d-1_AGGCCACGTCGATTAC	0	MRV-5d	T Cell		MRV-5d-1_AGGCCACGTCGATTAC	0	MRV-5d	T Cell
MRV-5d-1_AGGTCATCAGTCCCGA	0	MRV-5d	T Cell		MRV-5d-1_AATGGCTAGTCGAGGT	0	MRV-5d	Granulocytes		MRV-5d-1_AGGTCATCAGTCCCGA	0	MRV-5d	T Cell		MRV-5d-1_AATGGCTAGTCGAGGT	0	MRV-5d	Granulocytes		MRV-5d-1_AGGTCATCAGTCCCGA	0	MRV-5d	T Cell		MRV-5d-1_AGGTCATCAGTCCCGA	0	MRV-5d	T Cell
MRV-5d-1_AGGTCTAAGGCATTTC	0	MRV-5d	T Cell		MRV-5d-1_AATGGCTCAAGACCTT	0	MRV-5d	Granulocytes		MRV-5d-1_AGGTCTAAGGCATTTC	0	MRV-5d	T Cell		MRV-5d-1_AATGGCTCAAGACCTT	0	MRV-5d	Granulocytes		MRV-5d-1_AGGTCTAAGGCATTTC	0	MRV-5d	T Cell		MRV-5d-1_AGGTCTAAGGCATTTC	0	MRV-5d	T Cell
MRV-5d-1_AGGTCTACACAAATCC	0	MRV-5d	T Cell		MRV-5d-1_AATTCCTTCTTACGGA	0	MRV-5d	Granulocytes		MRV-5d-1_AGGTCTACACAAATCC	0	MRV-5d	T Cell		MRV-5d-1_AATTCCTTCTTACGGA	0	MRV-5d	Granulocytes		MRV-5d-1_AGGTCTACACAAATCC	0	MRV-5d	T Cell		MRV-5d-1_AGGTCTACACAAATCC	0	MRV-5d	T Cell
MRV-5d-1_AGGTGTTAGTTTGCTG	0	MRV-5d	T Cell		MRV-5d-1_ACAACCACAGGCCTGT	3.16696	MRV-5d	Granulocytes		MRV-5d-1_AGGTGTTAGTTTGCTG	0	MRV-5d	T Cell		MRV-5d-1_ACAACCACAGGCCTGT	3.48061	MRV-5d	Granulocytes		MRV-5d-1_AGGTGTTAGTTTGCTG	0	MRV-5d	T Cell		MRV-5d-1_AGGTGTTAGTTTGCTG	0	MRV-5d	T Cell
MRV-5d-1_AGGTGTTCACAGTCCG	0	MRV-5d	T Cell		MRV-5d-1_ACAAGCTAGTTGCTCA	5.13658	MRV-5d	Granulocytes		MRV-5d-1_AGGTGTTCACAGTCCG	2.45668	MRV-5d	T Cell		MRV-5d-1_ACAAGCTAGTTGCTCA	0	MRV-5d	Granulocytes		MRV-5d-1_AGGTGTTCACAGTCCG	0	MRV-5d	T Cell		MRV-5d-1_AGGTGTTCACAGTCCG	0	MRV-5d	T Cell
MRV-5d-1_AGTAACCAGTAAATGC	0	MRV-5d	T Cell		MRV-5d-1_ACACGCGGTCAGTCGC	4.12794	MRV-5d	Granulocytes		MRV-5d-1_AGTAACCAGTAAATGC	0	MRV-5d	T Cell		MRV-5d-1_ACACGCGGTCAGTCGC	2.96088	MRV-5d	Granulocytes		MRV-5d-1_AGTAACCAGTAAATGC	0	MRV-5d	T Cell		MRV-5d-1_AGTAACCAGTAAATGC	0	MRV-5d	T Cell
MRV-5d-1_AGTACCAGTCCACACG	0	MRV-5d	T Cell		MRV-5d-1_ACACGCGTCTGGTCAA	4.50829	MRV-5d	Granulocytes		MRV-5d-1_AGTACCAGTCCACACG	0	MRV-5d	T Cell		MRV-5d-1_ACACGCGTCTGGTCAA	0	MRV-5d	Granulocytes		MRV-5d-1_AGTACCAGTCCACACG	0	MRV-5d	T Cell		MRV-5d-1_AGTACCAGTCCACACG	1.60339	MRV-5d	T Cell
MRV-5d-1_AGTCATGTCACGGGAA	0	MRV-5d	T Cell		MRV-5d-1_ACAGAAACAAACTCGT	0	MRV-5d	Granulocytes		MRV-5d-1_AGTCATGTCACGGGAA	0	MRV-5d	T Cell		MRV-5d-1_ACAGAAACAAACTCGT	0	MRV-5d	Granulocytes		MRV-5d-1_AGTCATGTCACGGGAA	0	MRV-5d	T Cell		MRV-5d-1_AGTCATGTCACGGGAA	0	MRV-5d	T Cell
MRV-5d-1_AGTGACTTCAGTAGGG	1.25608	MRV-5d	T Cell		MRV-5d-1_ACATCCCTCCGGTTCT	4.04712	MRV-5d	Granulocytes		MRV-5d-1_AGTGACTTCAGTAGGG	0	MRV-5d	T Cell		MRV-5d-1_ACATCCCTCCGGTTCT	0	MRV-5d	Granulocytes		MRV-5d-1_AGTGACTTCAGTAGGG	0	MRV-5d	T Cell		MRV-5d-1_AGTGACTTCAGTAGGG	0	MRV-5d	T Cell
MRV-5d-1_AGTGATCCACCGTGAC	0	MRV-5d	T Cell		MRV-5d-1_ACATGCAGTCTACAGT	0	MRV-5d	Granulocytes		MRV-5d-1_AGTGATCCACCGTGAC	0	MRV-5d	T Cell		MRV-5d-1_ACATGCAGTCTACAGT	0	MRV-5d	Granulocytes		MRV-5d-1_AGTGATCCACCGTGAC	0	MRV-5d	T Cell		MRV-5d-1_AGTGATCCACCGTGAC	0	MRV-5d	T Cell
MRV-5d-1_ATATCCTTCTTGATTC	1.87142	MRV-5d	T Cell		MRV-5d-1_ACATTTCCAACTGCCG	3.83514	MRV-5d	Granulocytes		MRV-5d-1_ATATCCTTCTTGATTC	1.87142	MRV-5d	T Cell		MRV-5d-1_ACATTTCCAACTGCCG	0	MRV-5d	Granulocytes		MRV-5d-1_ATATCCTTCTTGATTC	0	MRV-5d	T Cell		MRV-5d-1_ATATCCTTCTTGATTC	0	MRV-5d	T Cell
MRV-5d-1_ATCACTTTCCTTCTAA	0	MRV-5d	T Cell		MRV-5d-1_ACCCAAACAGCTACTA	2.20977	MRV-5d	Granulocytes		MRV-5d-1_ATCACTTTCCTTCTAA	1.39043	MRV-5d	T Cell		MRV-5d-1_ACCCAAACAGCTACTA	0	MRV-5d	Granulocytes		MRV-5d-1_ATCACTTTCCTTCTAA	0	MRV-5d	T Cell		MRV-5d-1_ATCACTTTCCTTCTAA	0	MRV-5d	T Cell
MRV-5d-1_ATCCCTGTCGTCCTTG	0	MRV-5d	T Cell		MRV-5d-1_ACCTACCTCTGATGGT	0	MRV-5d	Granulocytes		MRV-5d-1_ATCCCTGTCGTCCTTG	0.853363	MRV-5d	T Cell		MRV-5d-1_ACCTACCTCTGATGGT	0	MRV-5d	Granulocytes		MRV-5d-1_ATCCCTGTCGTCCTTG	0.853363	MRV-5d	T Cell		MRV-5d-1_ATCCCTGTCGTCCTTG	0	MRV-5d	T Cell
MRV-5d-1_ATCCGTCTCCCAATAG	0	MRV-5d	T Cell		MRV-5d-1_ACCTGAACAGCTATAC	2.85147	MRV-5d	Granulocytes		MRV-5d-1_ATCCGTCTCCCAATAG	2.94824	MRV-5d	T Cell		MRV-5d-1_ACCTGAACAGCTATAC	3.23749	MRV-5d	Granulocytes		MRV-5d-1_ATCCGTCTCCCAATAG	5.25626	MRV-5d	T Cell		MRV-5d-1_ATCCGTCTCCCAATAG	0	MRV-5d	T Cell
MRV-5d-1_ATCGTCCGTAGACACG	0	MRV-5d	T Cell		MRV-5d-1_ACCTGTCGTAGGTTTC	4.33533	MRV-5d	Granulocytes		MRV-5d-1_ATCGTCCGTAGACACG	0	MRV-5d	T Cell		MRV-5d-1_ACCTGTCGTAGGTTTC	2.46507	MRV-5d	Granulocytes		MRV-5d-1_ATCGTCCGTAGACACG	0	MRV-5d	T Cell		MRV-5d-1_ATCGTCCGTAGACACG	0	MRV-5d	T Cell
MRV-5d-1_ATCTTCACAGCAAGAC	0	MRV-5d	T Cell		MRV-5d-1_ACGATCAAGACTACCT	0	MRV-5d	Granulocytes		MRV-5d-1_ATCTTCACAGCAAGAC	0	MRV-5d	T Cell		MRV-5d-1_ACGATCAAGACTACCT	3.95209	MRV-5d	Granulocytes		MRV-5d-1_ATCTTCACAGCAAGAC	2.15549	MRV-5d	T Cell		MRV-5d-1_ATCTTCACAGCAAGAC	0	MRV-5d	T Cell
MRV-5d-1_ATGAGTCCAAAGCACG	0	MRV-5d	T Cell		MRV-5d-1_ACGATCAAGTGGATAT	4.55816	MRV-5d	Granulocytes		MRV-5d-1_ATGAGTCCAAAGCACG	0	MRV-5d	T Cell		MRV-5d-1_ACGATCAAGTGGATAT	4.39301	MRV-5d	Granulocytes		MRV-5d-1_ATGAGTCCAAAGCACG	0	MRV-5d	T Cell		MRV-5d-1_ATGAGTCCAAAGCACG	0	MRV-5d	T Cell
MRV-5d-1_ATGGAGGGTAGGAAAG	0	MRV-5d	T Cell		MRV-5d-1_ACGATGTGTAGGAGGG	5.21675	MRV-5d	Granulocytes		MRV-5d-1_ATGGAGGGTAGGAAAG	1.85095	MRV-5d	T Cell		MRV-5d-1_ACGATGTGTAGGAGGG	5.58974	MRV-5d	Granulocytes		MRV-5d-1_ATGGAGGGTAGGAAAG	2.04218	MRV-5d	T Cell		MRV-5d-1_ATGGAGGGTAGGAAAG	0	MRV-5d	T Cell
MRV-5d-1_ATGTCTTTCTCCTGAC	0	MRV-5d	T Cell		MRV-5d-1_ACGCACGAGGCGCTTC	5.231	MRV-5d	Granulocytes		MRV-5d-1_ATGTCTTTCTCCTGAC	0	MRV-5d	T Cell		MRV-5d-1_ACGCACGAGGCGCTTC	3.60456	MRV-5d	Granulocytes		MRV-5d-1_ATGTCTTTCTCCTGAC	0	MRV-5d	T Cell		MRV-5d-1_ATGTCTTTCTCCTGAC	0	MRV-5d	T Cell
MRV-5d-1_ATTCATCCAAGCTACT	0	MRV-5d	T Cell		MRV-5d-1_ACGGGTCAGTGATTCC	0	MRV-5d	Granulocytes		MRV-5d-1_ATTCATCCAAGCTACT	0	MRV-5d	T Cell		MRV-5d-1_ACGGGTCAGTGATTCC	2.61464	MRV-5d	Granulocytes		MRV-5d-1_ATTCATCCAAGCTACT	0	MRV-5d	T Cell		MRV-5d-1_ATTCATCCAAGCTACT	0	MRV-5d	T Cell
MRV-5d-1_ATTCCATGTGAGAACC	0	MRV-5d	T Cell		MRV-5d-1_ACGTAGTTCCTCAGAA	0	MRV-5d	Granulocytes		MRV-5d-1_ATTCCATGTGAGAACC	1.76206	MRV-5d	T Cell		MRV-5d-1_ACGTAGTTCCTCAGAA	0	MRV-5d	Granulocytes		MRV-5d-1_ATTCCATGTGAGAACC	2.77317	MRV-5d	T Cell		MRV-5d-1_ATTCCATGTGAGAACC	0	MRV-5d	T Cell
MRV-5d-1_ATTCCCGTCTGACAGT	0	MRV-5d	T Cell		MRV-5d-1_ACTATTCTCCGTTGGG	3.76241	MRV-5d	Granulocytes		MRV-5d-1_ATTCCCGTCTGACAGT	0	MRV-5d	T Cell		MRV-5d-1_ACTATTCTCCGTTGGG	0	MRV-5d	Granulocytes		MRV-5d-1_ATTCCCGTCTGACAGT	0	MRV-5d	T Cell		MRV-5d-1_ATTCCCGTCTGACAGT	0	MRV-5d	T Cell
MRV-5d-1_ATTTACCCAACAAGTA	0	MRV-5d	T Cell		MRV-5d-1_ACTCTCGTCTTAGTTC	4.25825	MRV-5d	Granulocytes		MRV-5d-1_ATTTACCCAACAAGTA	0	MRV-5d	T Cell		MRV-5d-1_ACTCTCGTCTTAGTTC	4.12674	MRV-5d	Granulocytes		MRV-5d-1_ATTTACCCAACAAGTA	0	MRV-5d	T Cell		MRV-5d-1_ATTTACCCAACAAGTA	0	MRV-5d	T Cell
MRV-5d-1_CAAAGAACATCCTCAC	0	MRV-5d	T Cell		MRV-5d-1_ACTTAGGCAATCGTCA	4.72288	MRV-5d	Granulocytes		MRV-5d-1_CAAAGAACATCCTCAC	0	MRV-5d	T Cell		MRV-5d-1_ACTTAGGCAATCGTCA	0	MRV-5d	Granulocytes		MRV-5d-1_CAAAGAACATCCTCAC	0	MRV-5d	T Cell		MRV-5d-1_CAAAGAACATCCTCAC	0	MRV-5d	T Cell
MRV-5d-1_CAAAGAAGTGCGAGTA	0	MRV-5d	T Cell		MRV-5d-1_ACTTAGGGTTGCCGAC	0	MRV-5d	Granulocytes		MRV-5d-1_CAAAGAAGTGCGAGTA	0	MRV-5d	T Cell		MRV-5d-1_ACTTAGGGTTGCCGAC	0	MRV-5d	Granulocytes		MRV-5d-1_CAAAGAAGTGCGAGTA	0.912141	MRV-5d	T Cell		MRV-5d-1_CAAAGAAGTGCGAGTA	0	MRV-5d	T Cell
MRV-5d-1_CAACGATCAGCAATTC	0	MRV-5d	T Cell		MRV-5d-1_ACTTATCAGGGACAGG	3.52007	MRV-5d	Granulocytes		MRV-5d-1_CAACGATCAGCAATTC	0	MRV-5d	T Cell		MRV-5d-1_ACTTATCAGGGACAGG	0	MRV-5d	Granulocytes		MRV-5d-1_CAACGATCAGCAATTC	0	MRV-5d	T Cell		MRV-5d-1_CAACGATCAGCAATTC	0	MRV-5d	T Cell
MRV-5d-1_CAATACGCAATACCCA	0	MRV-5d	T Cell		MRV-5d-1_ACTTCCGGTACAGTAA	4.25654	MRV-5d	Granulocytes		MRV-5d-1_CAATACGCAATACCCA	0	MRV-5d	T Cell		MRV-5d-1_ACTTCCGGTACAGTAA	0	MRV-5d	Granulocytes		MRV-5d-1_CAATACGCAATACCCA	0	MRV-5d	T Cell		MRV-5d-1_CAATACGCAATACCCA	0	MRV-5d	T Cell
MRV-5d-1_CAATTTCCAATCACGT	0	MRV-5d	T Cell		MRV-5d-1_ACTTTCACAATTTCTC	0	MRV-5d	Granulocytes		MRV-5d-1_CAATTTCCAATCACGT	0	MRV-5d	T Cell		MRV-5d-1_ACTTTCACAATTTCTC	0	MRV-5d	Granulocytes		MRV-5d-1_CAATTTCCAATCACGT	0	MRV-5d	T Cell		MRV-5d-1_CAATTTCCAATCACGT	0.994469	MRV-5d	T Cell
MRV-5d-1_CACACAAAGCCGTAAG	0	MRV-5d	T Cell		MRV-5d-1_ACTTTCAGTTGAATCC	2.77142	MRV-5d	Granulocytes		MRV-5d-1_CACACAAAGCCGTAAG	0	MRV-5d	T Cell		MRV-5d-1_ACTTTCAGTTGAATCC	0	MRV-5d	Granulocytes		MRV-5d-1_CACACAAAGCCGTAAG	0	MRV-5d	T Cell		MRV-5d-1_CACACAAAGCCGTAAG	0	MRV-5d	T Cell
MRV-5d-1_CACAGATGTTGTCCCT	0	MRV-5d	T Cell		MRV-5d-1_ACTTTGTTCGTCCTTG	2.53164	MRV-5d	Granulocytes		MRV-5d-1_CACAGATGTTGTCCCT	2.07857	MRV-5d	T Cell		MRV-5d-1_ACTTTGTTCGTCCTTG	0	MRV-5d	Granulocytes		MRV-5d-1_CACAGATGTTGTCCCT	3.36633	MRV-5d	T Cell		MRV-5d-1_CACAGATGTTGTCCCT	0	MRV-5d	T Cell
MRV-5d-1_CACAGGCAGTCGGCAA	0	MRV-5d	T Cell		MRV-5d-1_AGAACCTCAGAATGTA	3.00265	MRV-5d	Granulocytes		MRV-5d-1_CACAGGCAGTCGGCAA	0	MRV-5d	T Cell		MRV-5d-1_AGAACCTCAGAATGTA	2.35796	MRV-5d	Granulocytes		MRV-5d-1_CACAGGCAGTCGGCAA	0	MRV-5d	T Cell		MRV-5d-1_CACAGGCAGTCGGCAA	0	MRV-5d	T Cell
MRV-5d-1_CACGTTCCACAAATAG	0	MRV-5d	T Cell		MRV-5d-1_AGAAGCGCACTAACGT	3.88143	MRV-5d	Granulocytes		MRV-5d-1_CACGTTCCACAAATAG	0	MRV-5d	T Cell		MRV-5d-1_AGAAGCGCACTAACGT	3.48622	MRV-5d	Granulocytes		MRV-5d-1_CACGTTCCACAAATAG	0	MRV-5d	T Cell		MRV-5d-1_CACGTTCCACAAATAG	0	MRV-5d	T Cell
MRV-5d-1_CACTGAAAGGCTCACC	0	MRV-5d	T Cell		MRV-5d-1_AGAAGTAGTCGGATTT	0	MRV-5d	Granulocytes		MRV-5d-1_CACTGAAAGGCTCACC	0	MRV-5d	T Cell		MRV-5d-1_AGAAGTAGTCGGATTT	0	MRV-5d	Granulocytes		MRV-5d-1_CACTGAAAGGCTCACC	0	MRV-5d	T Cell		MRV-5d-1_CACTGAAAGGCTCACC	0	MRV-5d	T Cell
MRV-5d-1_CAGGGCTAGAGGTCGT	0	MRV-5d	T Cell		MRV-5d-1_AGAAGTAGTCTGTGGC	1.96712	MRV-5d	Granulocytes		MRV-5d-1_CAGGGCTAGAGGTCGT	0	MRV-5d	T Cell		MRV-5d-1_AGAAGTAGTCTGTGGC	2.58777	MRV-5d	Granulocytes		MRV-5d-1_CAGGGCTAGAGGTCGT	2.8036	MRV-5d	T Cell		MRV-5d-1_CAGGGCTAGAGGTCGT	0	MRV-5d	T Cell
MRV-5d-1_CAGTTAGAGTGCAGGT	0	MRV-5d	T Cell		MRV-5d-1_AGACACTGTCTGTGTA	2.42609	MRV-5d	Granulocytes		MRV-5d-1_CAGTTAGAGTGCAGGT	1.30552	MRV-5d	T Cell		MRV-5d-1_AGACACTGTCTGTGTA	0	MRV-5d	Granulocytes		MRV-5d-1_CAGTTAGAGTGCAGGT	3.15331	MRV-5d	T Cell		MRV-5d-1_CAGTTAGAGTGCAGGT	0	MRV-5d	T Cell
MRV-5d-1_CATAAGCCAGAGTGAC	0	MRV-5d	T Cell		MRV-5d-1_AGACACTTCGCAGATT	2.61083	MRV-5d	Granulocytes		MRV-5d-1_CATAAGCCAGAGTGAC	0	MRV-5d	T Cell		MRV-5d-1_AGACACTTCGCAGATT	0	MRV-5d	Granulocytes		MRV-5d-1_CATAAGCCAGAGTGAC	0	MRV-5d	T Cell		MRV-5d-1_CATAAGCCAGAGTGAC	0	MRV-5d	T Cell
MRV-5d-1_CATACTTCACCCTAGG	0	MRV-5d	T Cell		MRV-5d-1_AGACCCGTCTTAGTTC	3.97904	MRV-5d	Granulocytes		MRV-5d-1_CATACTTCACCCTAGG	0	MRV-5d	T Cell		MRV-5d-1_AGACCCGTCTTAGTTC	3.76057	MRV-5d	Granulocytes		MRV-5d-1_CATACTTCACCCTAGG	0	MRV-5d	T Cell		MRV-5d-1_CATACTTCACCCTAGG	0	MRV-5d	T Cell
MRV-5d-1_CATCCCAGTTCTTCAT	0	MRV-5d	T Cell		MRV-5d-1_AGAGAATCAAATCCCA	3.13664	MRV-5d	Granulocytes		MRV-5d-1_CATCCCAGTTCTTCAT	0	MRV-5d	T Cell		MRV-5d-1_AGAGAATCAAATCCCA	0	MRV-5d	Granulocytes		MRV-5d-1_CATCCCAGTTCTTCAT	0	MRV-5d	T Cell		MRV-5d-1_CATCCCAGTTCTTCAT	0	MRV-5d	T Cell
MRV-5d-1_CATTGTTTCCTCAGAA	0	MRV-5d	T Cell		MRV-5d-1_AGAGAATGTGCCTAAT	0	MRV-5d	Granulocytes		MRV-5d-1_CATTGTTTCCTCAGAA	0	MRV-5d	T Cell		MRV-5d-1_AGAGAATGTGCCTAAT	0	MRV-5d	Granulocytes		MRV-5d-1_CATTGTTTCCTCAGAA	0	MRV-5d	T Cell		MRV-5d-1_CATTGTTTCCTCAGAA	0	MRV-5d	T Cell
MRV-5d-1_CCACCATGTCTTACTT	0	MRV-5d	T Cell		MRV-5d-1_AGATAGAAGGGTCACA	2.60501	MRV-5d	Granulocytes		MRV-5d-1_CCACCATGTCTTACTT	0	MRV-5d	T Cell		MRV-5d-1_AGATAGAAGGGTCACA	1.98316	MRV-5d	Granulocytes		MRV-5d-1_CCACCATGTCTTACTT	0	MRV-5d	T Cell		MRV-5d-1_CCACCATGTCTTACTT	0	MRV-5d	T Cell
MRV-5d-1_CCCAACTTCTTGGAAC	0	MRV-5d	T Cell		MRV-5d-1_AGATAGATCTGCTTTA	0	MRV-5d	Granulocytes		MRV-5d-1_CCCAACTTCTTGGAAC	0	MRV-5d	T Cell		MRV-5d-1_AGATAGATCTGCTTTA	0	MRV-5d	Granulocytes		MRV-5d-1_CCCAACTTCTTGGAAC	0	MRV-5d	T Cell		MRV-5d-1_CCCAACTTCTTGGAAC	2.21448	MRV-5d	T Cell
MRV-5d-1_CCGGACATCGTAGGAG	0	MRV-5d	T Cell		MRV-5d-1_AGATGAAGTGCAATGG	4.10137	MRV-5d	Granulocytes		MRV-5d-1_CCGGACATCGTAGGAG	0.866371	MRV-5d	T Cell		MRV-5d-1_AGATGAAGTGCAATGG	2.88914	MRV-5d	Granulocytes		MRV-5d-1_CCGGACATCGTAGGAG	0	MRV-5d	T Cell		MRV-5d-1_CCGGACATCGTAGGAG	0	MRV-5d	T Cell
MRV-5d-1_CCGTAGGAGCCTTTGA	0	MRV-5d	T Cell		MRV-5d-1_AGATGCTCAGAAATTG	3.04738	MRV-5d	Granulocytes		MRV-5d-1_CCGTAGGAGCCTTTGA	0	MRV-5d	T Cell		MRV-5d-1_AGATGCTCAGAAATTG	3.7165	MRV-5d	Granulocytes		MRV-5d-1_CCGTAGGAGCCTTTGA	0	MRV-5d	T Cell		MRV-5d-1_CCGTAGGAGCCTTTGA	0	MRV-5d	T Cell
MRV-5d-1_CCGTTCACAGGGAATC	0	MRV-5d	T Cell		MRV-5d-1_AGCCACGTCTCACCCA	3.13314	MRV-5d	Granulocytes		MRV-5d-1_CCGTTCACAGGGAATC	0	MRV-5d	T Cell		MRV-5d-1_AGCCACGTCTCACCCA	2.1181	MRV-5d	Granulocytes		MRV-5d-1_CCGTTCACAGGGAATC	0	MRV-5d	T Cell		MRV-5d-1_CCGTTCACAGGGAATC	0	MRV-5d	T Cell
MRV-5d-1_CCTATCGCACGGCTAC	0	MRV-5d	T Cell		MRV-5d-1_AGCGATTAGCGCCTAC	3.21734	MRV-5d	Granulocytes		MRV-5d-1_CCTATCGCACGGCTAC	0	MRV-5d	T Cell		MRV-5d-1_AGCGATTAGCGCCTAC	0	MRV-5d	Granulocytes		MRV-5d-1_CCTATCGCACGGCTAC	0	MRV-5d	T Cell		MRV-5d-1_CCTATCGCACGGCTAC	0	MRV-5d	T Cell
MRV-5d-1_CCTCTAGCAGTATGAA	1.90692	MRV-5d	T Cell		MRV-5d-1_AGCGATTTCCTGGGAC	0	MRV-5d	Granulocytes		MRV-5d-1_CCTCTAGCAGTATGAA	0	MRV-5d	T Cell		MRV-5d-1_AGCGATTTCCTGGGAC	0	MRV-5d	Granulocytes		MRV-5d-1_CCTCTAGCAGTATGAA	0	MRV-5d	T Cell		MRV-5d-1_CCTCTAGCAGTATGAA	0	MRV-5d	T Cell
MRV-5d-1_CCTTGTGAGTTGGAAT	0	MRV-5d	T Cell		MRV-5d-1_AGCGCCACACAAAGTA	4.5244	MRV-5d	Granulocytes		MRV-5d-1_CCTTGTGAGTTGGAAT	2.08173	MRV-5d	T Cell		MRV-5d-1_AGCGCCACACAAAGTA	0	MRV-5d	Granulocytes		MRV-5d-1_CCTTGTGAGTTGGAAT	2.30276	MRV-5d	T Cell		MRV-5d-1_CCTTGTGAGTTGGAAT	0	MRV-5d	T Cell
MRV-5d-1_CGAAGGAAGTGCAGGT	0	MRV-5d	T Cell		MRV-5d-1_AGCGCTGCAGACCGCT	3.16337	MRV-5d	Granulocytes		MRV-5d-1_CGAAGGAAGTGCAGGT	0	MRV-5d	T Cell		MRV-5d-1_AGCGCTGCAGACCGCT	0	MRV-5d	Granulocytes		MRV-5d-1_CGAAGGAAGTGCAGGT	0.835438	MRV-5d	T Cell		MRV-5d-1_CGAAGGAAGTGCAGGT	0	MRV-5d	T Cell
MRV-5d-1_CGAATTGCACAACATC	0	MRV-5d	T Cell		MRV-5d-1_AGCGCTGCAGCTCGGT	0	MRV-5d	Granulocytes		MRV-5d-1_CGAATTGCACAACATC	0	MRV-5d	T Cell		MRV-5d-1_AGCGCTGCAGCTCGGT	0	MRV-5d	Granulocytes		MRV-5d-1_CGAATTGCACAACATC	0.624785	MRV-5d	T Cell		MRV-5d-1_CGAATTGCACAACATC	0	MRV-5d	T Cell
MRV-5d-1_CGATGCGTCTATTTCG	0	MRV-5d	T Cell		MRV-5d-1_AGCGCTGCATGAGATA	3.71846	MRV-5d	Granulocytes		MRV-5d-1_CGATGCGTCTATTTCG	0.805586	MRV-5d	T Cell		MRV-5d-1_AGCGCTGCATGAGATA	0	MRV-5d	Granulocytes		MRV-5d-1_CGATGCGTCTATTTCG	1.40977	MRV-5d	T Cell		MRV-5d-1_CGATGCGTCTATTTCG	0	MRV-5d	T Cell
MRV-5d-1_CGCGTGAAGCGTTAGG	0	MRV-5d	T Cell		MRV-5d-1_AGCGTATAGCACCTGC	0	MRV-5d	Granulocytes		MRV-5d-1_CGCGTGAAGCGTTAGG	0	MRV-5d	T Cell		MRV-5d-1_AGCGTATAGCACCTGC	0	MRV-5d	Granulocytes		MRV-5d-1_CGCGTGAAGCGTTAGG	0	MRV-5d	T Cell		MRV-5d-1_CGCGTGAAGCGTTAGG	0	MRV-5d	T Cell
MRV-5d-1_CGTGAATAGTGCACAG	0	MRV-5d	T Cell		MRV-5d-1_AGCGTATTCATGCCGG	4.16967	MRV-5d	Granulocytes		MRV-5d-1_CGTGAATAGTGCACAG	0	MRV-5d	T Cell		MRV-5d-1_AGCGTATTCATGCCGG	4.42846	MRV-5d	Granulocytes		MRV-5d-1_CGTGAATAGTGCACAG	0	MRV-5d	T Cell		MRV-5d-1_CGTGAATAGTGCACAG	0	MRV-5d	T Cell
MRV-5d-1_CTAGACAGTTAGAAAC	0	MRV-5d	T Cell		MRV-5d-1_AGCGTCGAGAATTCAG	2.79202	MRV-5d	Granulocytes		MRV-5d-1_CTAGACAGTTAGAAAC	0	MRV-5d	T Cell		MRV-5d-1_AGCGTCGAGAATTCAG	0	MRV-5d	Granulocytes		MRV-5d-1_CTAGACAGTTAGAAAC	0	MRV-5d	T Cell		MRV-5d-1_CTAGACAGTTAGAAAC	0	MRV-5d	T Cell
MRV-5d-1_CTATAGGCACACGCCA	0	MRV-5d	T Cell		MRV-5d-1_AGCTACACAGGAATAT	2.55076	MRV-5d	Granulocytes		MRV-5d-1_CTATAGGCACACGCCA	0	MRV-5d	T Cell		MRV-5d-1_AGCTACACAGGAATAT	3.31738	MRV-5d	Granulocytes		MRV-5d-1_CTATAGGCACACGCCA	0	MRV-5d	T Cell		MRV-5d-1_CTATAGGCACACGCCA	0	MRV-5d	T Cell
MRV-5d-1_CTCAAGACAGGCATGA	0	MRV-5d	T Cell		MRV-5d-1_AGCTCAATCCCATTTA	4.84683	MRV-5d	Granulocytes		MRV-5d-1_CTCAAGACAGGCATGA	0	MRV-5d	T Cell		MRV-5d-1_AGCTCAATCCCATTTA	4.36622	MRV-5d	Granulocytes		MRV-5d-1_CTCAAGACAGGCATGA	0	MRV-5d	T Cell		MRV-5d-1_CTCAAGACAGGCATGA	0	MRV-5d	T Cell
MRV-5d-1_CTCAGAAGTGTCTAAC	0	MRV-5d	T Cell		MRV-5d-1_AGCTTCCTCCCAAGCG	2.36492	MRV-5d	Granulocytes		MRV-5d-1_CTCAGAAGTGTCTAAC	1.84046	MRV-5d	T Cell		MRV-5d-1_AGCTTCCTCCCAAGCG	0	MRV-5d	Granulocytes		MRV-5d-1_CTCAGAAGTGTCTAAC	0	MRV-5d	T Cell		MRV-5d-1_CTCAGAAGTGTCTAAC	0	MRV-5d	T Cell
MRV-5d-1_CTCTCGAGTGAGCAGT	0	MRV-5d	T Cell		MRV-5d-1_AGGAATAAGGTCGTCC	2.18103	MRV-5d	Granulocytes		MRV-5d-1_CTCTCGAGTGAGCAGT	0	MRV-5d	T Cell		MRV-5d-1_AGGAATAAGGTCGTCC	4.15644	MRV-5d	Granulocytes		MRV-5d-1_CTCTCGAGTGAGCAGT	2.85051	MRV-5d	T Cell		MRV-5d-1_CTCTCGAGTGAGCAGT	0	MRV-5d	T Cell
MRV-5d-1_CTGAGGCGTCGTTTCC	0	MRV-5d	T Cell		MRV-5d-1_AGGACGACAGTCAGTT	2.53591	MRV-5d	Granulocytes		MRV-5d-1_CTGAGGCGTCGTTTCC	0	MRV-5d	T Cell		MRV-5d-1_AGGACGACAGTCAGTT	0	MRV-5d	Granulocytes		MRV-5d-1_CTGAGGCGTCGTTTCC	1.80905	MRV-5d	T Cell		MRV-5d-1_CTGAGGCGTCGTTTCC	0	MRV-5d	T Cell
MRV-5d-1_CTGCCTAAGACATCAA	0.555733	MRV-5d	T Cell		MRV-5d-1_AGGAGGTTCGAGATGG	3.18532	MRV-5d	Granulocytes		MRV-5d-1_CTGCCTAAGACATCAA	0.315985	MRV-5d	T Cell		MRV-5d-1_AGGAGGTTCGAGATGG	3.18532	MRV-5d	Granulocytes		MRV-5d-1_CTGCCTAAGACATCAA	1.17238	MRV-5d	T Cell		MRV-5d-1_CTGCCTAAGACATCAA	0	MRV-5d	T Cell
MRV-5d-1_CTGTATTAGCATCCTA	0	MRV-5d	T Cell		MRV-5d-1_AGGATCTTCGACGAGA	0	MRV-5d	Granulocytes		MRV-5d-1_CTGTATTAGCATCCTA	0	MRV-5d	T Cell		MRV-5d-1_AGGATCTTCGACGAGA	0	MRV-5d	Granulocytes		MRV-5d-1_CTGTATTAGCATCCTA	0	MRV-5d	T Cell		MRV-5d-1_CTGTATTAGCATCCTA	0	MRV-5d	T Cell
MRV-5d-1_CTGTCGTAGACGGATC	0	MRV-5d	T Cell		MRV-5d-1_AGGCTGCAGGTGGTTG	2.28663	MRV-5d	Granulocytes		MRV-5d-1_CTGTCGTAGACGGATC	1.0436	MRV-5d	T Cell		MRV-5d-1_AGGCTGCAGGTGGTTG	0	MRV-5d	Granulocytes		MRV-5d-1_CTGTCGTAGACGGATC	1.32419	MRV-5d	T Cell		MRV-5d-1_CTGTCGTAGACGGATC	0	MRV-5d	T Cell
MRV-5d-1_CTTACCGCACTACGGC	0	MRV-5d	T Cell		MRV-5d-1_AGGGCCTGTCTCAGAT	4.5937	MRV-5d	Granulocytes		MRV-5d-1_CTTACCGCACTACGGC	0	MRV-5d	T Cell		MRV-5d-1_AGGGCCTGTCTCAGAT	2.96262	MRV-5d	Granulocytes		MRV-5d-1_CTTACCGCACTACGGC	0	MRV-5d	T Cell		MRV-5d-1_CTTACCGCACTACGGC	0	MRV-5d	T Cell
MRV-5d-1_CTTCTAATCACTAGCA	0	MRV-5d	T Cell		MRV-5d-1_AGGGCTCTCGTAACTG	3.42436	MRV-5d	Granulocytes		MRV-5d-1_CTTCTAATCACTAGCA	0	MRV-5d	T Cell		MRV-5d-1_AGGGCTCTCGTAACTG	4.25287	MRV-5d	Granulocytes		MRV-5d-1_CTTCTAATCACTAGCA	1.39567	MRV-5d	T Cell		MRV-5d-1_CTTCTAATCACTAGCA	0	MRV-5d	T Cell
MRV-5d-1_CTTGATTAGTTCACTG	0	MRV-5d	T Cell		MRV-5d-1_AGGGTGAGTCACTTCC	4.59336	MRV-5d	Granulocytes		MRV-5d-1_CTTGATTAGTTCACTG	0	MRV-5d	T Cell		MRV-5d-1_AGGGTGAGTCACTTCC	3.795	MRV-5d	Granulocytes		MRV-5d-1_CTTGATTAGTTCACTG	2.34081	MRV-5d	T Cell		MRV-5d-1_CTTGATTAGTTCACTG	0	MRV-5d	T Cell
MRV-5d-1_CTTGATTTCGGTTGTA	0	MRV-5d	T Cell		MRV-5d-1_AGGTAGGCAACCAGAG	5.80258	MRV-5d	Granulocytes		MRV-5d-1_CTTGATTTCGGTTGTA	0	MRV-5d	T Cell		MRV-5d-1_AGGTAGGCAACCAGAG	6.22898	MRV-5d	Granulocytes		MRV-5d-1_CTTGATTTCGGTTGTA	0	MRV-5d	T Cell		MRV-5d-1_CTTGATTTCGGTTGTA	0	MRV-5d	T Cell
MRV-5d-1_GAAACCTCACTGAATC	0	MRV-5d	T Cell		MRV-5d-1_AGGTCTACACGCGCAT	0	MRV-5d	Granulocytes		MRV-5d-1_GAAACCTCACTGAATC	0	MRV-5d	T Cell		MRV-5d-1_AGGTCTACACGCGCAT	3.21995	MRV-5d	Granulocytes		MRV-5d-1_GAAACCTCACTGAATC	0	MRV-5d	T Cell		MRV-5d-1_GAAACCTCACTGAATC	0	MRV-5d	T Cell
MRV-5d-1_GAACACTCACGGTAGA	0	MRV-5d	T Cell		MRV-5d-1_AGGTCTATCTAGCATG	3.84629	MRV-5d	Granulocytes		MRV-5d-1_GAACACTCACGGTAGA	0	MRV-5d	T Cell		MRV-5d-1_AGGTCTATCTAGCATG	0	MRV-5d	Granulocytes		MRV-5d-1_GAACACTCACGGTAGA	1.70336	MRV-5d	T Cell		MRV-5d-1_GAACACTCACGGTAGA	0	MRV-5d	T Cell
MRV-5d-1_GAACGTTCAGTTGCGC	0	MRV-5d	T Cell		MRV-5d-1_AGGTTGTAGCTGGAGT	1.92545	MRV-5d	Granulocytes		MRV-5d-1_GAACGTTCAGTTGCGC	0	MRV-5d	T Cell		MRV-5d-1_AGGTTGTAGCTGGAGT	0	MRV-5d	Granulocytes		MRV-5d-1_GAACGTTCAGTTGCGC	0	MRV-5d	T Cell		MRV-5d-1_GAACGTTCAGTTGCGC	0	MRV-5d	T Cell
MRV-5d-1_GAACTGTAGTAACAGT	0.605946	MRV-5d	T Cell		MRV-5d-1_AGTAACCCAGATCATC	4.95638	MRV-5d	Granulocytes		MRV-5d-1_GAACTGTAGTAACAGT	2.47054	MRV-5d	T Cell		MRV-5d-1_AGTAACCCAGATCATC	4.83216	MRV-5d	Granulocytes		MRV-5d-1_GAACTGTAGTAACAGT	4.82255	MRV-5d	T Cell		MRV-5d-1_GAACTGTAGTAACAGT	0	MRV-5d	T Cell
MRV-5d-1_GAATCACGTACCTATG	0	MRV-5d	T Cell		MRV-5d-1_AGTAACCGTAGTTCCA	3.70194	MRV-5d	Granulocytes		MRV-5d-1_GAATCACGTACCTATG	0	MRV-5d	T Cell		MRV-5d-1_AGTAACCGTAGTTCCA	3.42245	MRV-5d	Granulocytes		MRV-5d-1_GAATCACGTACCTATG	0	MRV-5d	T Cell		MRV-5d-1_GAATCACGTACCTATG	0	MRV-5d	T Cell
MRV-5d-1_GACGCTGCATGGCTGC	3.53047	MRV-5d	T Cell		MRV-5d-1_AGTACCATCTTACGGA	4.17596	MRV-5d	Granulocytes		MRV-5d-1_GACGCTGCATGGCTGC	0	MRV-5d	T Cell		MRV-5d-1_AGTACCATCTTACGGA	2.31821	MRV-5d	Granulocytes		MRV-5d-1_GACGCTGCATGGCTGC	0	MRV-5d	T Cell		MRV-5d-1_GACGCTGCATGGCTGC	0	MRV-5d	T Cell
MRV-5d-1_GAGTTTGCAGTATTCG	1.1098	MRV-5d	T Cell		MRV-5d-1_AGTACTGAGGTTCCAT	0	MRV-5d	Granulocytes		MRV-5d-1_GAGTTTGCAGTATTCG	2.0941	MRV-5d	T Cell		MRV-5d-1_AGTACTGAGGTTCCAT	0	MRV-5d	Granulocytes		MRV-5d-1_GAGTTTGCAGTATTCG	1.1098	MRV-5d	T Cell		MRV-5d-1_GAGTTTGCAGTATTCG	0	MRV-5d	T Cell
MRV-5d-1_GATAGCTCAATCGTCA	0	MRV-5d	T Cell		MRV-5d-1_AGTAGCTGTGAGTGAC	3.97272	MRV-5d	Granulocytes		MRV-5d-1_GATAGCTCAATCGTCA	0	MRV-5d	T Cell		MRV-5d-1_AGTAGCTGTGAGTGAC	3.88741	MRV-5d	Granulocytes		MRV-5d-1_GATAGCTCAATCGTCA	1.65409	MRV-5d	T Cell		MRV-5d-1_GATAGCTCAATCGTCA	0	MRV-5d	T Cell
MRV-5d-1_GATCACACAACTTGCA	0	MRV-5d	T Cell		MRV-5d-1_AGTGCCGCACAACATC	3.58527	MRV-5d	Granulocytes		MRV-5d-1_GATCACACAACTTGCA	0	MRV-5d	T Cell		MRV-5d-1_AGTGCCGCACAACATC	3.36904	MRV-5d	Granulocytes		MRV-5d-1_GATCACACAACTTGCA	0	MRV-5d	T Cell		MRV-5d-1_GATCACACAACTTGCA	0	MRV-5d	T Cell
MRV-5d-1_GATGACTCAATCGAAA	0	MRV-5d	T Cell		MRV-5d-1_AGTGTTGCAAACTGCT	2.15431	MRV-5d	Granulocytes		MRV-5d-1_GATGACTCAATCGAAA	0	MRV-5d	T Cell		MRV-5d-1_AGTGTTGCAAACTGCT	3.84442	MRV-5d	Granulocytes		MRV-5d-1_GATGACTCAATCGAAA	0.970022	MRV-5d	T Cell		MRV-5d-1_GATGACTCAATCGAAA	0	MRV-5d	T Cell
MRV-5d-1_GATGGAGGTCTTACAG	0	MRV-5d	T Cell		MRV-5d-1_ATACCTTAGGACTATA	4.80715	MRV-5d	Granulocytes		MRV-5d-1_GATGGAGGTCTTACAG	0	MRV-5d	T Cell		MRV-5d-1_ATACCTTAGGACTATA	0	MRV-5d	Granulocytes		MRV-5d-1_GATGGAGGTCTTACAG	1.48865	MRV-5d	T Cell		MRV-5d-1_GATGGAGGTCTTACAG	0	MRV-5d	T Cell
MRV-5d-1_GCAGCCACATCAGTCA	0	MRV-5d	T Cell		MRV-5d-1_ATACCTTGTACAAAGT	3.14299	MRV-5d	Granulocytes		MRV-5d-1_GCAGCCACATCAGTCA	0	MRV-5d	T Cell		MRV-5d-1_ATACCTTGTACAAAGT	0	MRV-5d	Granulocytes		MRV-5d-1_GCAGCCACATCAGTCA	0	MRV-5d	T Cell		MRV-5d-1_GCAGCCACATCAGTCA	0	MRV-5d	T Cell
MRV-5d-1_GCAGCCAGTGTTGAGG	0	MRV-5d	T Cell		MRV-5d-1_ATACTTCAGATGCTAA	2.31656	MRV-5d	Granulocytes		MRV-5d-1_GCAGCCAGTGTTGAGG	2.81976	MRV-5d	T Cell		MRV-5d-1_ATACTTCAGATGCTAA	0	MRV-5d	Granulocytes		MRV-5d-1_GCAGCCAGTGTTGAGG	0	MRV-5d	T Cell		MRV-5d-1_GCAGCCAGTGTTGAGG	0	MRV-5d	T Cell
MRV-5d-1_GCCAACGGTAAGCAAT	0	MRV-5d	T Cell		MRV-5d-1_ATAGACCGTTGTGGAG	4.05174	MRV-5d	Granulocytes		MRV-5d-1_GCCAACGGTAAGCAAT	0	MRV-5d	T Cell		MRV-5d-1_ATAGACCGTTGTGGAG	0	MRV-5d	Granulocytes		MRV-5d-1_GCCAACGGTAAGCAAT	0	MRV-5d	T Cell		MRV-5d-1_GCCAACGGTAAGCAAT	0	MRV-5d	T Cell
MRV-5d-1_GCCATTCTCTTGTGCC	0	MRV-5d	T Cell		MRV-5d-1_ATAGAGATCCCTGGTT	2.15836	MRV-5d	Granulocytes		MRV-5d-1_GCCATTCTCTTGTGCC	0	MRV-5d	T Cell		MRV-5d-1_ATAGAGATCCCTGGTT	3.45404	MRV-5d	Granulocytes		MRV-5d-1_GCCATTCTCTTGTGCC	0	MRV-5d	T Cell		MRV-5d-1_GCCATTCTCTTGTGCC	0	MRV-5d	T Cell
MRV-5d-1_GCCCAGACAACGTAAA	0	MRV-5d	T Cell		MRV-5d-1_ATAGGCTCAAGCGAAC	1.6483	MRV-5d	Granulocytes		MRV-5d-1_GCCCAGACAACGTAAA	0	MRV-5d	T Cell		MRV-5d-1_ATAGGCTCAAGCGAAC	1.6483	MRV-5d	Granulocytes		MRV-5d-1_GCCCAGACAACGTAAA	0	MRV-5d	T Cell		MRV-5d-1_GCCCAGACAACGTAAA	0	MRV-5d	T Cell
MRV-5d-1_GCCCAGACACATGGTT	0	MRV-5d	T Cell		MRV-5d-1_ATCCCTGGTCTTTCTA	3.59693	MRV-5d	Granulocytes		MRV-5d-1_GCCCAGACACATGGTT	0	MRV-5d	T Cell		MRV-5d-1_ATCCCTGGTCTTTCTA	2.09152	MRV-5d	Granulocytes		MRV-5d-1_GCCCAGACACATGGTT	0	MRV-5d	T Cell		MRV-5d-1_GCCCAGACACATGGTT	0	MRV-5d	T Cell
MRV-5d-1_GCGATCGCAGCTTTCC	0	MRV-5d	T Cell		MRV-5d-1_ATCGATGGTTCGGACC	3.49393	MRV-5d	Granulocytes		MRV-5d-1_GCGATCGCAGCTTTCC	0	MRV-5d	T Cell		MRV-5d-1_ATCGATGGTTCGGACC	0	MRV-5d	Granulocytes		MRV-5d-1_GCGATCGCAGCTTTCC	0	MRV-5d	T Cell		MRV-5d-1_GCGATCGCAGCTTTCC	0	MRV-5d	T Cell
MRV-5d-1_GGAAGTGCAATTGCCA	0	MRV-5d	T Cell		MRV-5d-1_ATCGGCGGTCAACGCC	2.23583	MRV-5d	Granulocytes		MRV-5d-1_GGAAGTGCAATTGCCA	0	MRV-5d	T Cell		MRV-5d-1_ATCGGCGGTCAACGCC	0	MRV-5d	Granulocytes		MRV-5d-1_GGAAGTGCAATTGCCA	0.551146	MRV-5d	T Cell		MRV-5d-1_GGAAGTGCAATTGCCA	0	MRV-5d	T Cell
MRV-5d-1_GGAATGGGTATGGGAC	0	MRV-5d	T Cell		MRV-5d-1_ATCGTAGAGGTTACAA	4.15685	MRV-5d	Granulocytes		MRV-5d-1_GGAATGGGTATGGGAC	0	MRV-5d	T Cell		MRV-5d-1_ATCGTAGAGGTTACAA	3.63712	MRV-5d	Granulocytes		MRV-5d-1_GGAATGGGTATGGGAC	0	MRV-5d	T Cell		MRV-5d-1_GGAATGGGTATGGGAC	0	MRV-5d	T Cell
MRV-5d-1_GGAGAACGTCTTACTT	0	MRV-5d	T Cell		MRV-5d-1_ATCGTCCCAGCGTAGA	2.96088	MRV-5d	Granulocytes		MRV-5d-1_GGAGAACGTCTTACTT	0	MRV-5d	T Cell		MRV-5d-1_ATCGTCCCAGCGTAGA	2.96088	MRV-5d	Granulocytes		MRV-5d-1_GGAGAACGTCTTACTT	0	MRV-5d	T Cell		MRV-5d-1_GGAGAACGTCTTACTT	0	MRV-5d	T Cell
MRV-5d-1_GGAGATGCAGGCATTT	0.470943	MRV-5d	T Cell		MRV-5d-1_ATCTCTATCCGCTAGG	0	MRV-5d	Granulocytes		MRV-5d-1_GGAGATGCAGGCATTT	1.52802	MRV-5d	T Cell		MRV-5d-1_ATCTCTATCCGCTAGG	0	MRV-5d	Granulocytes		MRV-5d-1_GGAGATGCAGGCATTT	1.52802	MRV-5d	T Cell		MRV-5d-1_GGAGATGCAGGCATTT	0	MRV-5d	T Cell
MRV-5d-1_GGAGATGGTCTCGGGT	0	MRV-5d	T Cell		MRV-5d-1_ATCTTCATCGAGAAAT	5.51513	MRV-5d	Granulocytes		MRV-5d-1_GGAGATGGTCTCGGGT	0	MRV-5d	T Cell		MRV-5d-1_ATCTTCATCGAGAAAT	6.429	MRV-5d	Granulocytes		MRV-5d-1_GGAGATGGTCTCGGGT	0	MRV-5d	T Cell		MRV-5d-1_GGAGATGGTCTCGGGT	0	MRV-5d	T Cell
MRV-5d-1_GGGTGAATCCTATTGT	0	MRV-5d	T Cell		MRV-5d-1_ATGAAAGGTGGCGCTT	4.4486	MRV-5d	Granulocytes		MRV-5d-1_GGGTGAATCCTATTGT	0	MRV-5d	T Cell		MRV-5d-1_ATGAAAGGTGGCGCTT	0	MRV-5d	Granulocytes		MRV-5d-1_GGGTGAATCCTATTGT	0	MRV-5d	T Cell		MRV-5d-1_GGGTGAATCCTATTGT	0	MRV-5d	T Cell
MRV-5d-1_GGTCACGTCCTTACCG	0	MRV-5d	T Cell		MRV-5d-1_ATGACCATCAGTCATG	0	MRV-5d	Granulocytes		MRV-5d-1_GGTCACGTCCTTACCG	0.942606	MRV-5d	T Cell		MRV-5d-1_ATGACCATCAGTCATG	0	MRV-5d	Granulocytes		MRV-5d-1_GGTCACGTCCTTACCG	0	MRV-5d	T Cell		MRV-5d-1_GGTCACGTCCTTACCG	0	MRV-5d	T Cell
MRV-5d-1_GTAGAGGTCTTCTCAA	0	MRV-5d	T Cell		MRV-5d-1_ATGAGGGAGTCATCGT	3.72634	MRV-5d	Granulocytes		MRV-5d-1_GTAGAGGTCTTCTCAA	2.07653	MRV-5d	T Cell		MRV-5d-1_ATGAGGGAGTCATCGT	2.4098	MRV-5d	Granulocytes		MRV-5d-1_GTAGAGGTCTTCTCAA	3.08787	MRV-5d	T Cell		MRV-5d-1_GTAGAGGTCTTCTCAA	0	MRV-5d	T Cell
MRV-5d-1_GTAGATCCATCACGGC	0	MRV-5d	T Cell		MRV-5d-1_ATGCATGCACGGTAGA	0	MRV-5d	Granulocytes		MRV-5d-1_GTAGATCCATCACGGC	0	MRV-5d	T Cell		MRV-5d-1_ATGCATGCACGGTAGA	0	MRV-5d	Granulocytes		MRV-5d-1_GTAGATCCATCACGGC	0	MRV-5d	T Cell		MRV-5d-1_GTAGATCCATCACGGC	0	MRV-5d	T Cell
MRV-5d-1_GTAGGTTTCCCAGCGA	0	MRV-5d	T Cell		MRV-5d-1_ATGCATGCACTTACAG	2.15028	MRV-5d	Granulocytes		MRV-5d-1_GTAGGTTTCCCAGCGA	0	MRV-5d	T Cell		MRV-5d-1_ATGCATGCACTTACAG	2.15028	MRV-5d	Granulocytes		MRV-5d-1_GTAGGTTTCCCAGCGA	1.91551	MRV-5d	T Cell		MRV-5d-1_GTAGGTTTCCCAGCGA	0	MRV-5d	T Cell
MRV-5d-1_GTAGTACAGGTGCTAG	0	MRV-5d	T Cell		MRV-5d-1_ATGCCTCGTCCACTTC	3.63137	MRV-5d	Granulocytes		MRV-5d-1_GTAGTACAGGTGCTAG	0	MRV-5d	T Cell		MRV-5d-1_ATGCCTCGTCCACTTC	0	MRV-5d	Granulocytes		MRV-5d-1_GTAGTACAGGTGCTAG	3.97186	MRV-5d	T Cell		MRV-5d-1_GTAGTACAGGTGCTAG	0	MRV-5d	T Cell
MRV-5d-1_GTCACGGAGTAGGAAG	0	MRV-5d	T Cell		MRV-5d-1_ATGGGAGCAGCTACCG	5.32526	MRV-5d	Granulocytes		MRV-5d-1_GTCACGGAGTAGGAAG	3.92596	MRV-5d	T Cell		MRV-5d-1_ATGGGAGCAGCTACCG	4.72317	MRV-5d	Granulocytes		MRV-5d-1_GTCACGGAGTAGGAAG	5.25674	MRV-5d	T Cell		MRV-5d-1_GTCACGGAGTAGGAAG	0	MRV-5d	T Cell
MRV-5d-1_GTCTTTAAGTGGTCAG	0	MRV-5d	T Cell		MRV-5d-1_ATGGGAGCAGGTTCGC	4.08975	MRV-5d	Granulocytes		MRV-5d-1_GTCTTTAAGTGGTCAG	0	MRV-5d	T Cell		MRV-5d-1_ATGGGAGCAGGTTCGC	4.08975	MRV-5d	Granulocytes		MRV-5d-1_GTCTTTAAGTGGTCAG	0	MRV-5d	T Cell		MRV-5d-1_GTCTTTAAGTGGTCAG	0	MRV-5d	T Cell
MRV-5d-1_GTGACGCAGCACTGGA	0	MRV-5d	T Cell		MRV-5d-1_ATGGTTGTCCTACCGT	0	MRV-5d	Granulocytes		MRV-5d-1_GTGACGCAGCACTGGA	0	MRV-5d	T Cell		MRV-5d-1_ATGGTTGTCCTACCGT	0	MRV-5d	Granulocytes		MRV-5d-1_GTGACGCAGCACTGGA	0	MRV-5d	T Cell		MRV-5d-1_GTGACGCAGCACTGGA	0	MRV-5d	T Cell
MRV-5d-1_GTGCAGCCATAGGTAA	0	MRV-5d	T Cell		MRV-5d-1_ATTACTCAGCCGTAAG	3.73928	MRV-5d	Granulocytes		MRV-5d-1_GTGCAGCCATAGGTAA	0	MRV-5d	T Cell		MRV-5d-1_ATTACTCAGCCGTAAG	3.34563	MRV-5d	Granulocytes		MRV-5d-1_GTGCAGCCATAGGTAA	0	MRV-5d	T Cell		MRV-5d-1_GTGCAGCCATAGGTAA	0	MRV-5d	T Cell
MRV-5d-1_GTGCTGGTCAATCTCT	0.518103	MRV-5d	T Cell		MRV-5d-1_ATTCACTGTAGCTTAC	3.64	MRV-5d	Granulocytes		MRV-5d-1_GTGCTGGTCAATCTCT	2.96159	MRV-5d	T Cell		MRV-5d-1_ATTCACTGTAGCTTAC	3.81794	MRV-5d	Granulocytes		MRV-5d-1_GTGCTGGTCAATCTCT	4.20241	MRV-5d	T Cell		MRV-5d-1_GTGCTGGTCAATCTCT	0	MRV-5d	T Cell
MRV-5d-1_GTGCTTCCATATACCG	0	MRV-5d	T Cell		MRV-5d-1_ATTCACTTCGGCTCTT	4.1908	MRV-5d	Granulocytes		MRV-5d-1_GTGCTTCCATATACCG	0	MRV-5d	T Cell		MRV-5d-1_ATTCACTTCGGCTCTT	3.12201	MRV-5d	Granulocytes		MRV-5d-1_GTGCTTCCATATACCG	0	MRV-5d	T Cell		MRV-5d-1_GTGCTTCCATATACCG	0	MRV-5d	T Cell
MRV-5d-1_GTGTAACGTTCATCTT	0	MRV-5d	T Cell		MRV-5d-1_ATTCAGGGTCAAAGCG	3.85643	MRV-5d	Granulocytes		MRV-5d-1_GTGTAACGTTCATCTT	0	MRV-5d	T Cell		MRV-5d-1_ATTCAGGGTCAAAGCG	0	MRV-5d	Granulocytes		MRV-5d-1_GTGTAACGTTCATCTT	0	MRV-5d	T Cell		MRV-5d-1_GTGTAACGTTCATCTT	0	MRV-5d	T Cell
MRV-5d-1_GTGTCCTCAAGTAGTA	0	MRV-5d	T Cell		MRV-5d-1_ATTCATCAGTTCATCG	2.26006	MRV-5d	Granulocytes		MRV-5d-1_GTGTCCTCAAGTAGTA	0	MRV-5d	T Cell		MRV-5d-1_ATTCATCAGTTCATCG	3.28657	MRV-5d	Granulocytes		MRV-5d-1_GTGTCCTCAAGTAGTA	0	MRV-5d	T Cell		MRV-5d-1_GTGTCCTCAAGTAGTA	0	MRV-5d	T Cell
MRV-5d-1_TAACCAGAGGGACACT	0	MRV-5d	T Cell		MRV-5d-1_ATTCCCGGTAGACTGG	2.974	MRV-5d	Granulocytes		MRV-5d-1_TAACCAGAGGGACACT	0	MRV-5d	T Cell		MRV-5d-1_ATTCCCGGTAGACTGG	3.85915	MRV-5d	Granulocytes		MRV-5d-1_TAACCAGAGGGACACT	0	MRV-5d	T Cell		MRV-5d-1_TAACCAGAGGGACACT	0	MRV-5d	T Cell
MRV-5d-1_TAAGCACGTACGTGAG	0	MRV-5d	T Cell		MRV-5d-1_ATTCTACCAATTGCGT	0	MRV-5d	Granulocytes		MRV-5d-1_TAAGCACGTACGTGAG	0.683854	MRV-5d	T Cell		MRV-5d-1_ATTCTACCAATTGCGT	0	MRV-5d	Granulocytes		MRV-5d-1_TAAGCACGTACGTGAG	0.905128	MRV-5d	T Cell		MRV-5d-1_TAAGCACGTACGTGAG	0	MRV-5d	T Cell
MRV-5d-1_TAAGCCAAGATGCTGG	0	MRV-5d	T Cell		MRV-5d-1_ATTCTTGTCTCACGAA	3.86668	MRV-5d	Granulocytes		MRV-5d-1_TAAGCCAAGATGCTGG	0	MRV-5d	T Cell		MRV-5d-1_ATTCTTGTCTCACGAA	0	MRV-5d	Granulocytes		MRV-5d-1_TAAGCCAAGATGCTGG	2.85532	MRV-5d	T Cell		MRV-5d-1_TAAGCCAAGATGCTGG	0	MRV-5d	T Cell
MRV-5d-1_TAATCTCCATGAGATA	0	MRV-5d	T Cell		MRV-5d-1_ATTGTTCAGACGCATG	2.47897	MRV-5d	Granulocytes		MRV-5d-1_TAATCTCCATGAGATA	0	MRV-5d	T Cell		MRV-5d-1_ATTGTTCAGACGCATG	0	MRV-5d	Granulocytes		MRV-5d-1_TAATCTCCATGAGATA	0	MRV-5d	T Cell		MRV-5d-1_TAATCTCCATGAGATA	0	MRV-5d	T Cell
MRV-5d-1_TACCCGTAGACGCTCC	1.58494	MRV-5d	T Cell		MRV-5d-1_ATTGTTCTCGTTGTTT	4.5208	MRV-5d	Granulocytes		MRV-5d-1_TACCCGTAGACGCTCC	0	MRV-5d	T Cell		MRV-5d-1_ATTGTTCTCGTTGTTT	0	MRV-5d	Granulocytes		MRV-5d-1_TACCCGTAGACGCTCC	0	MRV-5d	T Cell		MRV-5d-1_TACCCGTAGACGCTCC	0	MRV-5d	T Cell
MRV-5d-1_TACCCGTTCCCAAGTA	0	MRV-5d	T Cell		MRV-5d-1_ATTTACCAGAGCACTG	2.3808	MRV-5d	Granulocytes		MRV-5d-1_TACCCGTTCCCAAGTA	0	MRV-5d	T Cell		MRV-5d-1_ATTTACCAGAGCACTG	2.3808	MRV-5d	Granulocytes		MRV-5d-1_TACCCGTTCCCAAGTA	0	MRV-5d	T Cell		MRV-5d-1_TACCCGTTCCCAAGTA	0	MRV-5d	T Cell
MRV-5d-1_TACTGCCCATCTTCGC	0.515373	MRV-5d	T Cell		MRV-5d-1_ATTTACCGTTCAACGT	2.27012	MRV-5d	Granulocytes		MRV-5d-1_TACTGCCCATCTTCGC	0	MRV-5d	T Cell		MRV-5d-1_ATTTACCGTTCAACGT	0	MRV-5d	Granulocytes		MRV-5d-1_TACTGCCCATCTTCGC	0	MRV-5d	T Cell		MRV-5d-1_TACTGCCCATCTTCGC	0	MRV-5d	T Cell
MRV-5d-1_TACTTCAGTGAGTTTC	0	MRV-5d	T Cell		MRV-5d-1_ATTTCTGGTCGACTGC	3.23828	MRV-5d	Granulocytes		MRV-5d-1_TACTTCAGTGAGTTTC	0	MRV-5d	T Cell		MRV-5d-1_ATTTCTGGTCGACTGC	0	MRV-5d	Granulocytes		MRV-5d-1_TACTTCAGTGAGTTTC	0	MRV-5d	T Cell		MRV-5d-1_TACTTCAGTGAGTTTC	0	MRV-5d	T Cell
MRV-5d-1_TAGGTTGGTGGGTCAA	0	MRV-5d	T Cell		MRV-5d-1_CAACAGTCACACGTGC	3.57915	MRV-5d	Granulocytes		MRV-5d-1_TAGGTTGGTGGGTCAA	0	MRV-5d	T Cell		MRV-5d-1_CAACAGTCACACGTGC	0	MRV-5d	Granulocytes		MRV-5d-1_TAGGTTGGTGGGTCAA	0	MRV-5d	T Cell		MRV-5d-1_TAGGTTGGTGGGTCAA	0	MRV-5d	T Cell
MRV-5d-1_TAGGTTGTCATTGCTT	0	MRV-5d	T Cell		MRV-5d-1_CAACCAAAGAAATCCA	2.03688	MRV-5d	Granulocytes		MRV-5d-1_TAGGTTGTCATTGCTT	0	MRV-5d	T Cell		MRV-5d-1_CAACCAAAGAAATCCA	3.04452	MRV-5d	Granulocytes		MRV-5d-1_TAGGTTGTCATTGCTT	2.05685	MRV-5d	T Cell		MRV-5d-1_TAGGTTGTCATTGCTT	0	MRV-5d	T Cell
MRV-5d-1_TATCTTGGTCGAACGA	0	MRV-5d	T Cell		MRV-5d-1_CAACCTCTCTCCTGAC	0	MRV-5d	Granulocytes		MRV-5d-1_TATCTTGGTCGAACGA	0	MRV-5d	T Cell		MRV-5d-1_CAACCTCTCTCCTGAC	0	MRV-5d	Granulocytes		MRV-5d-1_TATCTTGGTCGAACGA	0	MRV-5d	T Cell		MRV-5d-1_TATCTTGGTCGAACGA	0	MRV-5d	T Cell
MRV-5d-1_TATGTTCGTCATTGCA	2.97136	MRV-5d	T Cell		MRV-5d-1_CAACGATTCGCGAAGA	0	MRV-5d	Granulocytes		MRV-5d-1_TATGTTCGTCATTGCA	0	MRV-5d	T Cell		MRV-5d-1_CAACGATTCGCGAAGA	3.31595	MRV-5d	Granulocytes		MRV-5d-1_TATGTTCGTCATTGCA	0	MRV-5d	T Cell		MRV-5d-1_TATGTTCGTCATTGCA	2.32818	MRV-5d	T Cell
MRV-5d-1_TATTGCTCAATACAGA	0	MRV-5d	T Cell		MRV-5d-1_CAACGGCCAAATACAG	3.01087	MRV-5d	Granulocytes		MRV-5d-1_TATTGCTCAATACAGA	0	MRV-5d	T Cell		MRV-5d-1_CAACGGCCAAATACAG	3.01087	MRV-5d	Granulocytes		MRV-5d-1_TATTGCTCAATACAGA	0	MRV-5d	T Cell		MRV-5d-1_TATTGCTCAATACAGA	0	MRV-5d	T Cell
MRV-5d-1_TCAAGTGGTAATGTGA	0	MRV-5d	T Cell		MRV-5d-1_CAAGACTGTCCAGGTC	4.38007	MRV-5d	Granulocytes		MRV-5d-1_TCAAGTGGTAATGTGA	0	MRV-5d	T Cell		MRV-5d-1_CAAGACTGTCCAGGTC	4.78135	MRV-5d	Granulocytes		MRV-5d-1_TCAAGTGGTAATGTGA	0	MRV-5d	T Cell		MRV-5d-1_TCAAGTGGTAATGTGA	0	MRV-5d	T Cell
MRV-5d-1_TCACGCTAGTGCAGGT	0	MRV-5d	T Cell		MRV-5d-1_CAAGAGGTCGATTGGT	2.43412	MRV-5d	Granulocytes		MRV-5d-1_TCACGCTAGTGCAGGT	2.44838	MRV-5d	T Cell		MRV-5d-1_CAAGAGGTCGATTGGT	0	MRV-5d	Granulocytes		MRV-5d-1_TCACGCTAGTGCAGGT	0.562454	MRV-5d	T Cell		MRV-5d-1_TCACGCTAGTGCAGGT	0	MRV-5d	T Cell
MRV-5d-1_TCAGGGCTCGCACGAC	1.48905	MRV-5d	T Cell		MRV-5d-1_CAAGCTAAGTACCGGA	3.98317	MRV-5d	Granulocytes		MRV-5d-1_TCAGGGCTCGCACGAC	0	MRV-5d	T Cell		MRV-5d-1_CAAGCTAAGTACCGGA	2.82174	MRV-5d	Granulocytes		MRV-5d-1_TCAGGGCTCGCACGAC	0	MRV-5d	T Cell		MRV-5d-1_TCAGGGCTCGCACGAC	1.48905	MRV-5d	T Cell
MRV-5d-1_TCGACCTAGAGTTCGG	0	MRV-5d	T Cell		MRV-5d-1_CAATACGTCAAGCCTA	0	MRV-5d	Granulocytes		MRV-5d-1_TCGACCTAGAGTTCGG	0	MRV-5d	T Cell		MRV-5d-1_CAATACGTCAAGCCTA	0	MRV-5d	Granulocytes		MRV-5d-1_TCGACCTAGAGTTCGG	1.07498	MRV-5d	T Cell		MRV-5d-1_TCGACCTAGAGTTCGG	0	MRV-5d	T Cell
MRV-5d-1_TCGACCTCACCATTCC	0	MRV-5d	T Cell		MRV-5d-1_CAATCGAAGCTGCCTG	0	MRV-5d	Granulocytes		MRV-5d-1_TCGACCTCACCATTCC	0	MRV-5d	T Cell		MRV-5d-1_CAATCGAAGCTGCCTG	0	MRV-5d	Granulocytes		MRV-5d-1_TCGACCTCACCATTCC	0	MRV-5d	T Cell		MRV-5d-1_TCGACCTCACCATTCC	0	MRV-5d	T Cell
MRV-5d-1_TCGCAGGTCATTCATC	0	MRV-5d	T Cell		MRV-5d-1_CAATGACGTGGAAGTC	3.4496	MRV-5d	Granulocytes		MRV-5d-1_TCGCAGGTCATTCATC	0	MRV-5d	T Cell		MRV-5d-1_CAATGACGTGGAAGTC	0	MRV-5d	Granulocytes		MRV-5d-1_TCGCAGGTCATTCATC	0	MRV-5d	T Cell		MRV-5d-1_TCGCAGGTCATTCATC	0	MRV-5d	T Cell
MRV-5d-1_TCGGGTGAGGACATCG	0.46411	MRV-5d	T Cell		MRV-5d-1_CACAGGCGTAGATCGG	4.85086	MRV-5d	Granulocytes		MRV-5d-1_TCGGGTGAGGACATCG	2.55038	MRV-5d	T Cell		MRV-5d-1_CACAGGCGTAGATCGG	5.25371	MRV-5d	Granulocytes		MRV-5d-1_TCGGGTGAGGACATCG	1.37447	MRV-5d	T Cell		MRV-5d-1_TCGGGTGAGGACATCG	0	MRV-5d	T Cell
MRV-5d-1_TCGGTCTGTGATACCT	1.56687	MRV-5d	T Cell		MRV-5d-1_CACGAATCAGTGACCC	3.83256	MRV-5d	Granulocytes		MRV-5d-1_TCGGTCTGTGATACCT	0	MRV-5d	T Cell		MRV-5d-1_CACGAATCAGTGACCC	2.1436	MRV-5d	Granulocytes		MRV-5d-1_TCGGTCTGTGATACCT	0	MRV-5d	T Cell		MRV-5d-1_TCGGTCTGTGATACCT	0	MRV-5d	T Cell
MRV-5d-1_TCTAACTCACCCTAGG	0	MRV-5d	T Cell		MRV-5d-1_CACGAATTCACTCGAA	5.11647	MRV-5d	Granulocytes		MRV-5d-1_TCTAACTCACCCTAGG	0	MRV-5d	T Cell		MRV-5d-1_CACGAATTCACTCGAA	3.13981	MRV-5d	Granulocytes		MRV-5d-1_TCTAACTCACCCTAGG	0	MRV-5d	T Cell		MRV-5d-1_TCTAACTCACCCTAGG	0	MRV-5d	T Cell
MRV-5d-1_TCTATACAGTCCTACA	0	MRV-5d	T Cell		MRV-5d-1_CACGAATTCGAATCCA	4.22734	MRV-5d	Granulocytes		MRV-5d-1_TCTATACAGTCCTACA	0	MRV-5d	T Cell		MRV-5d-1_CACGAATTCGAATCCA	0	MRV-5d	Granulocytes		MRV-5d-1_TCTATACAGTCCTACA	0	MRV-5d	T Cell		MRV-5d-1_TCTATACAGTCCTACA	0	MRV-5d	T Cell
MRV-5d-1_TCTCCGAGTCATAACC	0	MRV-5d	T Cell		MRV-5d-1_CACGGGTAGCCTTCTC	3.40127	MRV-5d	Granulocytes		MRV-5d-1_TCTCCGAGTCATAACC	0	MRV-5d	T Cell		MRV-5d-1_CACGGGTAGCCTTCTC	0	MRV-5d	Granulocytes		MRV-5d-1_TCTCCGAGTCATAACC	0	MRV-5d	T Cell		MRV-5d-1_TCTCCGAGTCATAACC	0	MRV-5d	T Cell
MRV-5d-1_TCTGTCGGTCTCAGGC	0	MRV-5d	T Cell		MRV-5d-1_CACGTGGAGACGCAGT	3.94665	MRV-5d	Granulocytes		MRV-5d-1_TCTGTCGGTCTCAGGC	0	MRV-5d	T Cell		MRV-5d-1_CACGTGGAGACGCAGT	0	MRV-5d	Granulocytes		MRV-5d-1_TCTGTCGGTCTCAGGC	0	MRV-5d	T Cell		MRV-5d-1_TCTGTCGGTCTCAGGC	0	MRV-5d	T Cell
MRV-5d-1_TCTTAGTGTTTGATCG	0	MRV-5d	T Cell		MRV-5d-1_CACGTGGCAGCAATTC	2.88116	MRV-5d	Granulocytes		MRV-5d-1_TCTTAGTGTTTGATCG	0	MRV-5d	T Cell		MRV-5d-1_CACGTGGCAGCAATTC	0	MRV-5d	Granulocytes		MRV-5d-1_TCTTAGTGTTTGATCG	0	MRV-5d	T Cell		MRV-5d-1_TCTTAGTGTTTGATCG	0	MRV-5d	T Cell
MRV-5d-1_TGAATCGGTGGACCTC	0.958475	MRV-5d	T Cell		MRV-5d-1_CACGTTCCATCATCCC	0	MRV-5d	Granulocytes		MRV-5d-1_TGAATCGGTGGACCTC	2.2015	MRV-5d	T Cell		MRV-5d-1_CACGTTCCATCATCCC	0	MRV-5d	Granulocytes		MRV-5d-1_TGAATCGGTGGACCTC	2.62913	MRV-5d	T Cell		MRV-5d-1_TGAATCGGTGGACCTC	0	MRV-5d	T Cell
MRV-5d-1_TGAATGCTCCTCCACA	0	MRV-5d	T Cell		MRV-5d-1_CACGTTCGTACCGGAA	5.15522	MRV-5d	Granulocytes		MRV-5d-1_TGAATGCTCCTCCACA	0	MRV-5d	T Cell		MRV-5d-1_CACGTTCGTACCGGAA	4.76594	MRV-5d	Granulocytes		MRV-5d-1_TGAATGCTCCTCCACA	0	MRV-5d	T Cell		MRV-5d-1_TGAATGCTCCTCCACA	1.19293	MRV-5d	T Cell
MRV-5d-1_TGAGCATTCGGTGTAT	0	MRV-5d	T Cell		MRV-5d-1_CACTGTCTCTTGCGCT	0	MRV-5d	Granulocytes		MRV-5d-1_TGAGCATTCGGTGTAT	0	MRV-5d	T Cell		MRV-5d-1_CACTGTCTCTTGCGCT	1.69641	MRV-5d	Granulocytes		MRV-5d-1_TGAGCATTCGGTGTAT	0	MRV-5d	T Cell		MRV-5d-1_TGAGCATTCGGTGTAT	0	MRV-5d	T Cell
MRV-5d-1_TGATCTTTCTGAGTCA	0	MRV-5d	T Cell		MRV-5d-1_CACTTCGAGATGCAGC	2.98821	MRV-5d	Granulocytes		MRV-5d-1_TGATCTTTCTGAGTCA	0	MRV-5d	T Cell		MRV-5d-1_CACTTCGAGATGCAGC	5.19338	MRV-5d	Granulocytes		MRV-5d-1_TGATCTTTCTGAGTCA	0	MRV-5d	T Cell		MRV-5d-1_TGATCTTTCTGAGTCA	0	MRV-5d	T Cell
MRV-5d-1_TGCACGGGTCCTCATC	0	MRV-5d	T Cell		MRV-5d-1_CACTTCGAGGTCTTTG	5.57306	MRV-5d	Granulocytes		MRV-5d-1_TGCACGGGTCCTCATC	0	MRV-5d	T Cell		MRV-5d-1_CACTTCGAGGTCTTTG	4.66245	MRV-5d	Granulocytes		MRV-5d-1_TGCACGGGTCCTCATC	0.521474	MRV-5d	T Cell		MRV-5d-1_TGCACGGGTCCTCATC	0	MRV-5d	T Cell
MRV-5d-1_TGCATCCCAAGAATAC	0	MRV-5d	T Cell		MRV-5d-1_CACTTCGGTTAGGAGC	0	MRV-5d	Granulocytes		MRV-5d-1_TGCATCCCAAGAATAC	0	MRV-5d	T Cell		MRV-5d-1_CACTTCGGTTAGGAGC	0	MRV-5d	Granulocytes		MRV-5d-1_TGCATCCCAAGAATAC	2.20612	MRV-5d	T Cell		MRV-5d-1_TGCATCCCAAGAATAC	0	MRV-5d	T Cell
MRV-5d-1_TGCATCCGTTGAGGAC	0	MRV-5d	T Cell		MRV-5d-1_CAGATTGCAGGTGACA	0	MRV-5d	Granulocytes		MRV-5d-1_TGCATCCGTTGAGGAC	0	MRV-5d	T Cell		MRV-5d-1_CAGATTGCAGGTGACA	0	MRV-5d	Granulocytes		MRV-5d-1_TGCATCCGTTGAGGAC	0	MRV-5d	T Cell		MRV-5d-1_TGCATCCGTTGAGGAC	0	MRV-5d	T Cell
MRV-5d-1_TGCATGAAGCCGAACA	0	MRV-5d	T Cell		MRV-5d-1_CAGCGTGCAGCTGAGA	0	MRV-5d	Granulocytes		MRV-5d-1_TGCATGAAGCCGAACA	0	MRV-5d	T Cell		MRV-5d-1_CAGCGTGCAGCTGAGA	0	MRV-5d	Granulocytes		MRV-5d-1_TGCATGAAGCCGAACA	0	MRV-5d	T Cell		MRV-5d-1_TGCATGAAGCCGAACA	0	MRV-5d	T Cell
MRV-5d-1_TGCCGAGCAACATACC	0	MRV-5d	T Cell		MRV-5d-1_CAGGCCATCGATGGAG	0	MRV-5d	Granulocytes		MRV-5d-1_TGCCGAGCAACATACC	0	MRV-5d	T Cell		MRV-5d-1_CAGGCCATCGATGGAG	0	MRV-5d	Granulocytes		MRV-5d-1_TGCCGAGCAACATACC	0	MRV-5d	T Cell		MRV-5d-1_TGCCGAGCAACATACC	0	MRV-5d	T Cell
MRV-5d-1_TGCGATAAGCATACTC	0	MRV-5d	T Cell		MRV-5d-1_CAGTGCGGTGTTATCG	4.29109	MRV-5d	Granulocytes		MRV-5d-1_TGCGATAAGCATACTC	1.26568	MRV-5d	T Cell		MRV-5d-1_CAGTGCGGTGTTATCG	3.39513	MRV-5d	Granulocytes		MRV-5d-1_TGCGATAAGCATACTC	3.00028	MRV-5d	T Cell		MRV-5d-1_TGCGATAAGCATACTC	0	MRV-5d	T Cell
MRV-5d-1_TGCTCGTGTCTGTAAC	0	MRV-5d	T Cell		MRV-5d-1_CAGTTAGGTATGAGCG	4.66687	MRV-5d	Granulocytes		MRV-5d-1_TGCTCGTGTCTGTAAC	0	MRV-5d	T Cell		MRV-5d-1_CAGTTAGGTATGAGCG	0	MRV-5d	Granulocytes		MRV-5d-1_TGCTCGTGTCTGTAAC	0	MRV-5d	T Cell		MRV-5d-1_TGCTCGTGTCTGTAAC	0	MRV-5d	T Cell
MRV-5d-1_TGGAGGAGTAGCGCTC	0	MRV-5d	T Cell		MRV-5d-1_CAGTTCCGTTGTGTAC	4.43908	MRV-5d	Granulocytes		MRV-5d-1_TGGAGGAGTAGCGCTC	0	MRV-5d	T Cell		MRV-5d-1_CAGTTCCGTTGTGTAC	3.12825	MRV-5d	Granulocytes		MRV-5d-1_TGGAGGAGTAGCGCTC	0	MRV-5d	T Cell		MRV-5d-1_TGGAGGAGTAGCGCTC	0	MRV-5d	T Cell
MRV-5d-1_TGGGAGAAGTGCAAAT	0.984175	MRV-5d	T Cell		MRV-5d-1_CAGTTCCTCCCTCTTT	0	MRV-5d	Granulocytes		MRV-5d-1_TGGGAGAAGTGCAAAT	2.23837	MRV-5d	T Cell		MRV-5d-1_CAGTTCCTCCCTCTTT	2.508	MRV-5d	Granulocytes		MRV-5d-1_TGGGAGAAGTGCAAAT	3.32538	MRV-5d	T Cell		MRV-5d-1_TGGGAGAAGTGCAAAT	0	MRV-5d	T Cell
MRV-5d-1_TGGTACACACAAGCTT	0	MRV-5d	T Cell		MRV-5d-1_CAGTTCCTCTCCTGTG	2.58749	MRV-5d	Granulocytes		MRV-5d-1_TGGTACACACAAGCTT	0	MRV-5d	T Cell		MRV-5d-1_CAGTTCCTCTCCTGTG	2.58749	MRV-5d	Granulocytes		MRV-5d-1_TGGTACACACAAGCTT	2.53164	MRV-5d	T Cell		MRV-5d-1_TGGTACACACAAGCTT	0	MRV-5d	T Cell
MRV-5d-1_TGGTGATCAGCAAGAC	1.40279	MRV-5d	T Cell		MRV-5d-1_CATAAGCAGTGAATAC	4.12774	MRV-5d	Granulocytes		MRV-5d-1_TGGTGATCAGCAAGAC	0	MRV-5d	T Cell		MRV-5d-1_CATAAGCAGTGAATAC	3.94864	MRV-5d	Granulocytes		MRV-5d-1_TGGTGATCAGCAAGAC	0	MRV-5d	T Cell		MRV-5d-1_TGGTGATCAGCAAGAC	0	MRV-5d	T Cell
MRV-5d-1_TGTGCGGCATACCACA	0	MRV-5d	T Cell		MRV-5d-1_CATAAGCGTGGCTGAA	5.10042	MRV-5d	Granulocytes		MRV-5d-1_TGTGCGGCATACCACA	0	MRV-5d	T Cell		MRV-5d-1_CATAAGCGTGGCTGAA	4.72373	MRV-5d	Granulocytes		MRV-5d-1_TGTGCGGCATACCACA	1.22457	MRV-5d	T Cell		MRV-5d-1_TGTGCGGCATACCACA	0	MRV-5d	T Cell
MRV-5d-1_TGTGGCGAGAGCCCAA	0	MRV-5d	T Cell		MRV-5d-1_CATACCCGTCGTACAT	3.35093	MRV-5d	Granulocytes		MRV-5d-1_TGTGGCGAGAGCCCAA	0	MRV-5d	T Cell		MRV-5d-1_CATACCCGTCGTACAT	0	MRV-5d	Granulocytes		MRV-5d-1_TGTGGCGAGAGCCCAA	0	MRV-5d	T Cell		MRV-5d-1_TGTGGCGAGAGCCCAA	0	MRV-5d	T Cell
MRV-5d-1_TGTTGAGTCTATTCGT	0	MRV-5d	T Cell		MRV-5d-1_CATAGACAGACATATG	4.51383	MRV-5d	Granulocytes		MRV-5d-1_TGTTGAGTCTATTCGT	0	MRV-5d	T Cell		MRV-5d-1_CATAGACAGACATATG	0	MRV-5d	Granulocytes		MRV-5d-1_TGTTGAGTCTATTCGT	0	MRV-5d	T Cell		MRV-5d-1_TGTTGAGTCTATTCGT	0	MRV-5d	T Cell
MRV-5d-1_TGTTTGTAGGTCATAA	0	MRV-5d	T Cell		MRV-5d-1_CATAGACTCCTGCTAC	0	MRV-5d	Granulocytes		MRV-5d-1_TGTTTGTAGGTCATAA	0	MRV-5d	T Cell		MRV-5d-1_CATAGACTCCTGCTAC	0	MRV-5d	Granulocytes		MRV-5d-1_TGTTTGTAGGTCATAA	0	MRV-5d	T Cell		MRV-5d-1_TGTTTGTAGGTCATAA	0	MRV-5d	T Cell
MRV-5d-1_TTAATCCCACAACGAG	0	MRV-5d	T Cell		MRV-5d-1_CATCCACAGATAGGGA	0	MRV-5d	Granulocytes		MRV-5d-1_TTAATCCCACAACGAG	0	MRV-5d	T Cell		MRV-5d-1_CATCCACAGATAGGGA	0	MRV-5d	Granulocytes		MRV-5d-1_TTAATCCCACAACGAG	2.18516	MRV-5d	T Cell		MRV-5d-1_TTAATCCCACAACGAG	0	MRV-5d	T Cell
MRV-5d-1_TTACAGGAGACAGCTG	0	MRV-5d	T Cell		MRV-5d-1_CATCCACTCATGCCCT	3.59762	MRV-5d	Granulocytes		MRV-5d-1_TTACAGGAGACAGCTG	2.26882	MRV-5d	T Cell		MRV-5d-1_CATCCACTCATGCCCT	0	MRV-5d	Granulocytes		MRV-5d-1_TTACAGGAGACAGCTG	2.26882	MRV-5d	T Cell		MRV-5d-1_TTACAGGAGACAGCTG	0	MRV-5d	T Cell
MRV-5d-1_TTACTGTAGCACTCGC	0	MRV-5d	T Cell		MRV-5d-1_CATCCGTTCTAAGGAA	0	MRV-5d	Granulocytes		MRV-5d-1_TTACTGTAGCACTCGC	0	MRV-5d	T Cell		MRV-5d-1_CATCCGTTCTAAGGAA	0	MRV-5d	Granulocytes		MRV-5d-1_TTACTGTAGCACTCGC	0	MRV-5d	T Cell		MRV-5d-1_TTACTGTAGCACTCGC	0	MRV-5d	T Cell
MRV-5d-1_TTACTGTCAAGTGACG	0	MRV-5d	T Cell		MRV-5d-1_CATCGCTTCGCTTACC	0	MRV-5d	Granulocytes		MRV-5d-1_TTACTGTCAAGTGACG	0	MRV-5d	T Cell		MRV-5d-1_CATCGCTTCGCTTACC	0	MRV-5d	Granulocytes		MRV-5d-1_TTACTGTCAAGTGACG	0	MRV-5d	T Cell		MRV-5d-1_TTACTGTCAAGTGACG	0	MRV-5d	T Cell
MRV-5d-1_TTCACCGTCCAATCTT	0	MRV-5d	T Cell		MRV-5d-1_CATCGGGGTTATAGAG	3.51795	MRV-5d	Granulocytes		MRV-5d-1_TTCACCGTCCAATCTT	0	MRV-5d	T Cell		MRV-5d-1_CATCGGGGTTATAGAG	0	MRV-5d	Granulocytes		MRV-5d-1_TTCACCGTCCAATCTT	0	MRV-5d	T Cell		MRV-5d-1_TTCACCGTCCAATCTT	0	MRV-5d	T Cell
MRV-5d-1_TTCTTGACATTGAGGG	0	MRV-5d	T Cell		MRV-5d-1_CATGAGTCAGTTACCA	0	MRV-5d	Granulocytes		MRV-5d-1_TTCTTGACATTGAGGG	1.9894	MRV-5d	T Cell		MRV-5d-1_CATGAGTCAGTTACCA	0	MRV-5d	Granulocytes		MRV-5d-1_TTCTTGACATTGAGGG	1.9894	MRV-5d	T Cell		MRV-5d-1_TTCTTGACATTGAGGG	0	MRV-5d	T Cell
MRV-5d-1_TTGAGTGTCTGACCCT	0	MRV-5d	T Cell		MRV-5d-1_CATGCAAAGGTAATCA	3.90476	MRV-5d	Granulocytes		MRV-5d-1_TTGAGTGTCTGACCCT	1.52778	MRV-5d	T Cell		MRV-5d-1_CATGCAAAGGTAATCA	2.37282	MRV-5d	Granulocytes		MRV-5d-1_TTGAGTGTCTGACCCT	1.52778	MRV-5d	T Cell		MRV-5d-1_TTGAGTGTCTGACCCT	0	MRV-5d	T Cell
MRV-5d-1_TTGCCTGAGTCAATCC	0	MRV-5d	T Cell		MRV-5d-1_CATGCCTCACCACATA	4.00714	MRV-5d	Granulocytes		MRV-5d-1_TTGCCTGAGTCAATCC	1.64172	MRV-5d	T Cell		MRV-5d-1_CATGCCTCACCACATA	0	MRV-5d	Granulocytes		MRV-5d-1_TTGCCTGAGTCAATCC	0.713448	MRV-5d	T Cell		MRV-5d-1_TTGCCTGAGTCAATCC	0	MRV-5d	T Cell
MRV-5d-1_TTGGATGTCAGTCTTT	0	MRV-5d	T Cell		MRV-5d-1_CATGCCTTCATGAAAG	3.43899	MRV-5d	Granulocytes		MRV-5d-1_TTGGATGTCAGTCTTT	0	MRV-5d	T Cell		MRV-5d-1_CATGCCTTCATGAAAG	1.19986	MRV-5d	Granulocytes		MRV-5d-1_TTGGATGTCAGTCTTT	0	MRV-5d	T Cell		MRV-5d-1_TTGGATGTCAGTCTTT	0	MRV-5d	T Cell
MRV-5d-1_TTGTTTGGTCTCGCGA	0	MRV-5d	T Cell		MRV-5d-1_CATGCGGTCGCACGGT	2.23882	MRV-5d	Granulocytes		MRV-5d-1_TTGTTTGGTCTCGCGA	0	MRV-5d	T Cell		MRV-5d-1_CATGCGGTCGCACGGT	0	MRV-5d	Granulocytes		MRV-5d-1_TTGTTTGGTCTCGCGA	0	MRV-5d	T Cell		MRV-5d-1_TTGTTTGGTCTCGCGA	0	MRV-5d	T Cell
MRV-5d-1_TTTACCAAGTCGAGGT	0	MRV-5d	T Cell		MRV-5d-1_CATGCTCAGCTCCACG	0	MRV-5d	Granulocytes		MRV-5d-1_TTTACCAAGTCGAGGT	0	MRV-5d	T Cell		MRV-5d-1_CATGCTCAGCTCCACG	0	MRV-5d	Granulocytes		MRV-5d-1_TTTACCAAGTCGAGGT	0	MRV-5d	T Cell		MRV-5d-1_TTTACCAAGTCGAGGT	0	MRV-5d	T Cell
MRV-5d-1_TTTACTGCAAGATCCT	0	MRV-5d	T Cell		MRV-5d-1_CATGCTCAGTGGTGAC	2.41628	MRV-5d	Granulocytes		MRV-5d-1_TTTACTGCAAGATCCT	0	MRV-5d	T Cell		MRV-5d-1_CATGCTCAGTGGTGAC	0	MRV-5d	Granulocytes		MRV-5d-1_TTTACTGCAAGATCCT	2.90044	MRV-5d	T Cell		MRV-5d-1_TTTACTGCAAGATCCT	0	MRV-5d	T Cell
MRV-5d-1_TTTATGCAGGGAGAAT	0	MRV-5d	T Cell		MRV-5d-1_CATGCTCTCAGTCTTT	3.71618	MRV-5d	Granulocytes		MRV-5d-1_TTTATGCAGGGAGAAT	0	MRV-5d	T Cell		MRV-5d-1_CATGCTCTCAGTCTTT	2.0392	MRV-5d	Granulocytes		MRV-5d-1_TTTATGCAGGGAGAAT	0	MRV-5d	T Cell		MRV-5d-1_TTTATGCAGGGAGAAT	0	MRV-5d	T Cell
MRV-5d-1_TTTGACTCAATCGTCA	0	MRV-5d	T Cell		MRV-5d-1_CATGGTACATTGGCAT	0	MRV-5d	Granulocytes		MRV-5d-1_TTTGACTCAATCGTCA	1.04436	MRV-5d	T Cell		MRV-5d-1_CATGGTACATTGGCAT	0	MRV-5d	Granulocytes		MRV-5d-1_TTTGACTCAATCGTCA	0.525079	MRV-5d	T Cell		MRV-5d-1_TTTGACTCAATCGTCA	0	MRV-5d	T Cell
MRV-5d-2_AAAGAACAGAGGATGA	0	MRV-5d	T Cell		MRV-5d-1_CATGGTAGTTGCCGCA	2.38616	MRV-5d	Granulocytes		MRV-5d-2_AAAGAACAGAGGATGA	2.44621	MRV-5d	T Cell		MRV-5d-1_CATGGTAGTTGCCGCA	0	MRV-5d	Granulocytes		MRV-5d-2_AAAGAACAGAGGATGA	3.62238	MRV-5d	T Cell		MRV-5d-2_AAAGAACAGAGGATGA	0	MRV-5d	T Cell
MRV-5d-2_AAAGTCCAGGGAGGAC	2.88594	MRV-5d	T Cell		MRV-5d-1_CATTCATCACCTTCCA	3.76057	MRV-5d	Granulocytes		MRV-5d-2_AAAGTCCAGGGAGGAC	1.89314	MRV-5d	T Cell		MRV-5d-1_CATTCATCACCTTCCA	0	MRV-5d	Granulocytes		MRV-5d-2_AAAGTCCAGGGAGGAC	3.15958	MRV-5d	T Cell		MRV-5d-2_AAAGTCCAGGGAGGAC	0	MRV-5d	T Cell
MRV-5d-2_AACCATGAGGGACAGG	0	MRV-5d	T Cell		MRV-5d-1_CATTCATGTTTACCTT	0	MRV-5d	Granulocytes		MRV-5d-2_AACCATGAGGGACAGG	0	MRV-5d	T Cell		MRV-5d-1_CATTCATGTTTACCTT	4.24198	MRV-5d	Granulocytes		MRV-5d-2_AACCATGAGGGACAGG	0	MRV-5d	T Cell		MRV-5d-2_AACCATGAGGGACAGG	0	MRV-5d	T Cell
MRV-5d-2_AACCTGACAGATACCT	0	MRV-5d	T Cell		MRV-5d-1_CATTCCGGTCAATGGG	0	MRV-5d	Granulocytes		MRV-5d-2_AACCTGACAGATACCT	1.32274	MRV-5d	T Cell		MRV-5d-1_CATTCCGGTCAATGGG	2.32484	MRV-5d	Granulocytes		MRV-5d-2_AACCTGACAGATACCT	0	MRV-5d	T Cell		MRV-5d-2_AACCTGACAGATACCT	0	MRV-5d	T Cell
MRV-5d-2_AACCTTTGTTATCCAG	0	MRV-5d	T Cell		MRV-5d-1_CATTCTAGTTCGTGCG	2.02766	MRV-5d	Granulocytes		MRV-5d-2_AACCTTTGTTATCCAG	0	MRV-5d	T Cell		MRV-5d-1_CATTCTAGTTCGTGCG	0	MRV-5d	Granulocytes		MRV-5d-2_AACCTTTGTTATCCAG	0	MRV-5d	T Cell		MRV-5d-2_AACCTTTGTTATCCAG	0	MRV-5d	T Cell
MRV-5d-2_AAGAACATCTCATGGA	0	MRV-5d	T Cell		MRV-5d-1_CATTGAGAGGCGCTCT	4.13679	MRV-5d	Granulocytes		MRV-5d-2_AAGAACATCTCATGGA	0	MRV-5d	T Cell		MRV-5d-1_CATTGAGAGGCGCTCT	0	MRV-5d	Granulocytes		MRV-5d-2_AAGAACATCTCATGGA	0	MRV-5d	T Cell		MRV-5d-2_AAGAACATCTCATGGA	0	MRV-5d	T Cell
MRV-5d-2_AAGGTAACATCCGGCA	0	MRV-5d	T Cell		MRV-5d-1_CATTTCAGTCAGGCAA	0	MRV-5d	Granulocytes		MRV-5d-2_AAGGTAACATCCGGCA	0	MRV-5d	T Cell		MRV-5d-1_CATTTCAGTCAGGCAA	0	MRV-5d	Granulocytes		MRV-5d-2_AAGGTAACATCCGGCA	0	MRV-5d	T Cell		MRV-5d-2_AAGGTAACATCCGGCA	0	MRV-5d	T Cell
MRV-5d-2_AAGGTAATCGCACGGT	0	MRV-5d	T Cell		MRV-5d-1_CCACCATCATAGAAAC	3.96459	MRV-5d	Granulocytes		MRV-5d-2_AAGGTAATCGCACGGT	0	MRV-5d	T Cell		MRV-5d-1_CCACCATCATAGAAAC	0	MRV-5d	Granulocytes		MRV-5d-2_AAGGTAATCGCACGGT	0	MRV-5d	T Cell		MRV-5d-2_AAGGTAATCGCACGGT	0	MRV-5d	T Cell
MRV-5d-2_AAGTACCGTACTCCGG	0	MRV-5d	T Cell		MRV-5d-1_CCACCATCATGAAAGT	0	MRV-5d	Granulocytes		MRV-5d-2_AAGTACCGTACTCCGG	0	MRV-5d	T Cell		MRV-5d-1_CCACCATCATGAAAGT	0	MRV-5d	Granulocytes		MRV-5d-2_AAGTACCGTACTCCGG	3.248	MRV-5d	T Cell		MRV-5d-2_AAGTACCGTACTCCGG	0	MRV-5d	T Cell
MRV-5d-2_AAGTTCGGTAGGTGCA	0	MRV-5d	T Cell		MRV-5d-1_CCACGAGTCAGCTGAT	3.90365	MRV-5d	Granulocytes		MRV-5d-2_AAGTTCGGTAGGTGCA	0	MRV-5d	T Cell		MRV-5d-1_CCACGAGTCAGCTGAT	0	MRV-5d	Granulocytes		MRV-5d-2_AAGTTCGGTAGGTGCA	0	MRV-5d	T Cell		MRV-5d-2_AAGTTCGGTAGGTGCA	0	MRV-5d	T Cell
MRV-5d-2_AATAGAGAGCGTACAG	0	MRV-5d	T Cell		MRV-5d-1_CCACGTTCATGACTAC	3.39513	MRV-5d	Granulocytes		MRV-5d-2_AATAGAGAGCGTACAG	0	MRV-5d	T Cell		MRV-5d-1_CCACGTTCATGACTAC	3.00629	MRV-5d	Granulocytes		MRV-5d-2_AATAGAGAGCGTACAG	0	MRV-5d	T Cell		MRV-5d-2_AATAGAGAGCGTACAG	0	MRV-5d	T Cell
MRV-5d-2_AATAGAGGTCACTTAG	0	MRV-5d	T Cell		MRV-5d-1_CCACGTTGTTTACGAC	0	MRV-5d	Granulocytes		MRV-5d-2_AATAGAGGTCACTTAG	0	MRV-5d	T Cell		MRV-5d-1_CCACGTTGTTTACGAC	0	MRV-5d	Granulocytes		MRV-5d-2_AATAGAGGTCACTTAG	0	MRV-5d	T Cell		MRV-5d-2_AATAGAGGTCACTTAG	0	MRV-5d	T Cell
MRV-5d-2_AATCGACCACGGCACT	0	MRV-5d	T Cell		MRV-5d-1_CCCATTGGTCGGTGAA	4.10109	MRV-5d	Granulocytes		MRV-5d-2_AATCGACCACGGCACT	1.4995	MRV-5d	T Cell		MRV-5d-1_CCCATTGGTCGGTGAA	0	MRV-5d	Granulocytes		MRV-5d-2_AATCGACCACGGCACT	3.08543	MRV-5d	T Cell		MRV-5d-2_AATCGACCACGGCACT	0	MRV-5d	T Cell
MRV-5d-2_AATGGAAAGGTGCTTT	0	MRV-5d	T Cell		MRV-5d-1_CCCTAACCAAATCCCA	5.42779	MRV-5d	Granulocytes		MRV-5d-2_AATGGAAAGGTGCTTT	1.67299	MRV-5d	T Cell		MRV-5d-1_CCCTAACCAAATCCCA	0	MRV-5d	Granulocytes		MRV-5d-2_AATGGAAAGGTGCTTT	0	MRV-5d	T Cell		MRV-5d-2_AATGGAAAGGTGCTTT	0	MRV-5d	T Cell
MRV-5d-2_ACACCAACAGCGTGCT	0	MRV-5d	T Cell		MRV-5d-1_CCCTTAGGTACGTAGG	3.70001	MRV-5d	Granulocytes		MRV-5d-2_ACACCAACAGCGTGCT	0	MRV-5d	T Cell		MRV-5d-1_CCCTTAGGTACGTAGG	0	MRV-5d	Granulocytes		MRV-5d-2_ACACCAACAGCGTGCT	0	MRV-5d	T Cell		MRV-5d-2_ACACCAACAGCGTGCT	0	MRV-5d	T Cell
MRV-5d-2_ACATGCAGTCACTTCC	0	MRV-5d	T Cell		MRV-5d-1_CCGATCTAGCGAACTG	0	MRV-5d	Granulocytes		MRV-5d-2_ACATGCAGTCACTTCC	2.48047	MRV-5d	T Cell		MRV-5d-1_CCGATCTAGCGAACTG	0	MRV-5d	Granulocytes		MRV-5d-2_ACATGCAGTCACTTCC	1.2077	MRV-5d	T Cell		MRV-5d-2_ACATGCAGTCACTTCC	0	MRV-5d	T Cell
MRV-5d-2_ACCATTTAGACCATTC	0	MRV-5d	T Cell		MRV-5d-1_CCGATGGGTTTCCATT	0	MRV-5d	Granulocytes		MRV-5d-2_ACCATTTAGACCATTC	0	MRV-5d	T Cell		MRV-5d-1_CCGATGGGTTTCCATT	0	MRV-5d	Granulocytes		MRV-5d-2_ACCATTTAGACCATTC	0	MRV-5d	T Cell		MRV-5d-2_ACCATTTAGACCATTC	0	MRV-5d	T Cell
MRV-5d-2_ACCCAAATCCGTGTCT	0	MRV-5d	T Cell		MRV-5d-1_CCGGACAGTCGCAACC	3.19875	MRV-5d	Granulocytes		MRV-5d-2_ACCCAAATCCGTGTCT	0	MRV-5d	T Cell		MRV-5d-1_CCGGACAGTCGCAACC	0	MRV-5d	Granulocytes		MRV-5d-2_ACCCAAATCCGTGTCT	0	MRV-5d	T Cell		MRV-5d-2_ACCCAAATCCGTGTCT	0	MRV-5d	T Cell
MRV-5d-2_ACCCAAATCTTGATTC	1.7568	MRV-5d	T Cell		MRV-5d-1_CCGGGTAGTCAACCTA	4.6518	MRV-5d	Granulocytes		MRV-5d-2_ACCCAAATCTTGATTC	0	MRV-5d	T Cell		MRV-5d-1_CCGGGTAGTCAACCTA	3.65677	MRV-5d	Granulocytes		MRV-5d-2_ACCCAAATCTTGATTC	2.3597	MRV-5d	T Cell		MRV-5d-2_ACCCAAATCTTGATTC	0	MRV-5d	T Cell
MRV-5d-2_ACCTGAAGTAACTGCT	0	MRV-5d	T Cell		MRV-5d-1_CCGTGAGAGGATTACA	2.28584	MRV-5d	Granulocytes		MRV-5d-2_ACCTGAAGTAACTGCT	0	MRV-5d	T Cell		MRV-5d-1_CCGTGAGAGGATTACA	0	MRV-5d	Granulocytes		MRV-5d-2_ACCTGAAGTAACTGCT	1.73224	MRV-5d	T Cell		MRV-5d-2_ACCTGAAGTAACTGCT	0	MRV-5d	T Cell
MRV-5d-2_ACGTAACAGAAGCGGG	0.898977	MRV-5d	T Cell		MRV-5d-1_CCTAAGAAGGTTAGTA	3.06865	MRV-5d	Granulocytes		MRV-5d-2_ACGTAACAGAAGCGGG	0	MRV-5d	T Cell		MRV-5d-1_CCTAAGAAGGTTAGTA	0	MRV-5d	Granulocytes		MRV-5d-2_ACGTAACAGAAGCGGG	0.898977	MRV-5d	T Cell		MRV-5d-2_ACGTAACAGAAGCGGG	0	MRV-5d	T Cell
MRV-5d-2_ACGTCCTAGAAGTCAT	0	MRV-5d	T Cell		MRV-5d-1_CCTAAGAGTACGAGTG	0	MRV-5d	Granulocytes		MRV-5d-2_ACGTCCTAGAAGTCAT	0	MRV-5d	T Cell		MRV-5d-1_CCTAAGAGTACGAGTG	0	MRV-5d	Granulocytes		MRV-5d-2_ACGTCCTAGAAGTCAT	2.7787	MRV-5d	T Cell		MRV-5d-2_ACGTCCTAGAAGTCAT	0	MRV-5d	T Cell
MRV-5d-2_ACTATTCTCAGTCTTT	0	MRV-5d	T Cell		MRV-5d-1_CCTATCGCAACACACT	2.86932	MRV-5d	Granulocytes		MRV-5d-2_ACTATTCTCAGTCTTT	4.40101	MRV-5d	T Cell		MRV-5d-1_CCTATCGCAACACACT	2.86932	MRV-5d	Granulocytes		MRV-5d-2_ACTATTCTCAGTCTTT	4.25455	MRV-5d	T Cell		MRV-5d-2_ACTATTCTCAGTCTTT	0	MRV-5d	T Cell
MRV-5d-2_ACTGTGAGTAGCACGA	0	MRV-5d	T Cell		MRV-5d-1_CCTCCTCAGTAACGAT	0	MRV-5d	Granulocytes		MRV-5d-2_ACTGTGAGTAGCACGA	0	MRV-5d	T Cell		MRV-5d-1_CCTCCTCAGTAACGAT	0	MRV-5d	Granulocytes		MRV-5d-2_ACTGTGAGTAGCACGA	0	MRV-5d	T Cell		MRV-5d-2_ACTGTGAGTAGCACGA	1.49493	MRV-5d	T Cell
MRV-5d-2_ACTTTGTAGAGCTGCA	0	MRV-5d	T Cell		MRV-5d-1_CCTCCTCGTCTAACGT	3.73795	MRV-5d	Granulocytes		MRV-5d-2_ACTTTGTAGAGCTGCA	0	MRV-5d	T Cell		MRV-5d-1_CCTCCTCGTCTAACGT	3.88869	MRV-5d	Granulocytes		MRV-5d-2_ACTTTGTAGAGCTGCA	0	MRV-5d	T Cell		MRV-5d-2_ACTTTGTAGAGCTGCA	0	MRV-5d	T Cell
MRV-5d-2_AGAAGCGCAGTAGTGG	0	MRV-5d	T Cell		MRV-5d-1_CCTCCTCTCTAGACCA	3.82815	MRV-5d	Granulocytes		MRV-5d-2_AGAAGCGCAGTAGTGG	0	MRV-5d	T Cell		MRV-5d-1_CCTCCTCTCTAGACCA	0	MRV-5d	Granulocytes		MRV-5d-2_AGAAGCGCAGTAGTGG	2.11424	MRV-5d	T Cell		MRV-5d-2_AGAAGCGCAGTAGTGG	0	MRV-5d	T Cell
MRV-5d-2_AGAGAGCTCTGCGGCA	0	MRV-5d	T Cell		MRV-5d-1_CCTGCATTCACCACAA	3.26857	MRV-5d	Granulocytes		MRV-5d-2_AGAGAGCTCTGCGGCA	0.954135	MRV-5d	T Cell		MRV-5d-1_CCTGCATTCACCACAA	0	MRV-5d	Granulocytes		MRV-5d-2_AGAGAGCTCTGCGGCA	1.43338	MRV-5d	T Cell		MRV-5d-2_AGAGAGCTCTGCGGCA	0	MRV-5d	T Cell
MRV-5d-2_AGATCGTTCACTTATC	0	MRV-5d	T Cell		MRV-5d-1_CCTGTTGTCTTCGTGC	3.74531	MRV-5d	Granulocytes		MRV-5d-2_AGATCGTTCACTTATC	0	MRV-5d	T Cell		MRV-5d-1_CCTGTTGTCTTCGTGC	0	MRV-5d	Granulocytes		MRV-5d-2_AGATCGTTCACTTATC	0	MRV-5d	T Cell		MRV-5d-2_AGATCGTTCACTTATC	0	MRV-5d	T Cell
MRV-5d-2_AGATGCTTCGCTTTAT	0	MRV-5d	T Cell		MRV-5d-1_CCTTTGGTCCATAAGC	0	MRV-5d	Granulocytes		MRV-5d-2_AGATGCTTCGCTTTAT	0	MRV-5d	T Cell		MRV-5d-1_CCTTTGGTCCATAAGC	1.87235	MRV-5d	Granulocytes		MRV-5d-2_AGATGCTTCGCTTTAT	2.18523	MRV-5d	T Cell		MRV-5d-2_AGATGCTTCGCTTTAT	0	MRV-5d	T Cell
MRV-5d-2_AGCGTATCACGCGTCA	0	MRV-5d	T Cell		MRV-5d-1_CGAAGGATCTTAAGGC	3.96931	MRV-5d	Granulocytes		MRV-5d-2_AGCGTATCACGCGTCA	0	MRV-5d	T Cell		MRV-5d-1_CGAAGGATCTTAAGGC	3.29487	MRV-5d	Granulocytes		MRV-5d-2_AGCGTATCACGCGTCA	1.56759	MRV-5d	T Cell		MRV-5d-2_AGCGTATCACGCGTCA	0	MRV-5d	T Cell
MRV-5d-2_AGGAGGTCATAGAGGC	0	MRV-5d	T Cell		MRV-5d-1_CGAATTGAGGATACAT	4.31639	MRV-5d	Granulocytes		MRV-5d-2_AGGAGGTCATAGAGGC	1.82089	MRV-5d	T Cell		MRV-5d-1_CGAATTGAGGATACAT	3.76673	MRV-5d	Granulocytes		MRV-5d-2_AGGAGGTCATAGAGGC	2.635	MRV-5d	T Cell		MRV-5d-2_AGGAGGTCATAGAGGC	0	MRV-5d	T Cell
MRV-5d-2_AGGCATTTCGAGATGG	0	MRV-5d	T Cell		MRV-5d-1_CGAATTGGTCTGGTTA	2.82946	MRV-5d	Granulocytes		MRV-5d-2_AGGCATTTCGAGATGG	0	MRV-5d	T Cell		MRV-5d-1_CGAATTGGTCTGGTTA	2.82946	MRV-5d	Granulocytes		MRV-5d-2_AGGCATTTCGAGATGG	0	MRV-5d	T Cell		MRV-5d-2_AGGCATTTCGAGATGG	0	MRV-5d	T Cell
MRV-5d-2_AGGTTGTGTCCCTGAG	0	MRV-5d	T Cell		MRV-5d-1_CGACAGCCATCCAACA	3.49109	MRV-5d	Granulocytes		MRV-5d-2_AGGTTGTGTCCCTGAG	0	MRV-5d	T Cell		MRV-5d-1_CGACAGCCATCCAACA	0	MRV-5d	Granulocytes		MRV-5d-2_AGGTTGTGTCCCTGAG	2.44601	MRV-5d	T Cell		MRV-5d-2_AGGTTGTGTCCCTGAG	0	MRV-5d	T Cell
MRV-5d-2_AGTAGCTTCGCTGCGA	0	MRV-5d	T Cell		MRV-5d-1_CGACAGCGTTAGCTAC	3.93281	MRV-5d	Granulocytes		MRV-5d-2_AGTAGCTTCGCTGCGA	1.43314	MRV-5d	T Cell		MRV-5d-1_CGACAGCGTTAGCTAC	3.04548	MRV-5d	Granulocytes		MRV-5d-2_AGTAGCTTCGCTGCGA	0	MRV-5d	T Cell		MRV-5d-2_AGTAGCTTCGCTGCGA	0	MRV-5d	T Cell
MRV-5d-2_AGTGATCTCGTTCATT	0	MRV-5d	T Cell		MRV-5d-1_CGAGGAATCGGCGATC	2.37106	MRV-5d	Granulocytes		MRV-5d-2_AGTGATCTCGTTCATT	0	MRV-5d	T Cell		MRV-5d-1_CGAGGAATCGGCGATC	4.84587	MRV-5d	Granulocytes		MRV-5d-2_AGTGATCTCGTTCATT	0	MRV-5d	T Cell		MRV-5d-2_AGTGATCTCGTTCATT	0	MRV-5d	T Cell
MRV-5d-2_AGTGCCGTCATTGTGG	1.22177	MRV-5d	T Cell		MRV-5d-1_CGAGGCTTCTATGTGG	4.75652	MRV-5d	Granulocytes		MRV-5d-2_AGTGCCGTCATTGTGG	1.94348	MRV-5d	T Cell		MRV-5d-1_CGAGGCTTCTATGTGG	3.5724	MRV-5d	Granulocytes		MRV-5d-2_AGTGCCGTCATTGTGG	0.786911	MRV-5d	T Cell		MRV-5d-2_AGTGCCGTCATTGTGG	0	MRV-5d	T Cell
MRV-5d-2_ATACTTCGTACAATAG	0	MRV-5d	T Cell		MRV-5d-1_CGAGTTAAGCTCTTCC	4.23642	MRV-5d	Granulocytes		MRV-5d-2_ATACTTCGTACAATAG	1.37799	MRV-5d	T Cell		MRV-5d-1_CGAGTTAAGCTCTTCC	4.48451	MRV-5d	Granulocytes		MRV-5d-2_ATACTTCGTACAATAG	2.55472	MRV-5d	T Cell		MRV-5d-2_ATACTTCGTACAATAG	0	MRV-5d	T Cell
MRV-5d-2_ATCCACCGTGGGTATG	0	MRV-5d	T Cell		MRV-5d-1_CGCCAGAAGGTTGAGC	4.65159	MRV-5d	Granulocytes		MRV-5d-2_ATCCACCGTGGGTATG	0	MRV-5d	T Cell		MRV-5d-1_CGCCAGAAGGTTGAGC	0	MRV-5d	Granulocytes		MRV-5d-2_ATCCACCGTGGGTATG	2.10818	MRV-5d	T Cell		MRV-5d-2_ATCCACCGTGGGTATG	0	MRV-5d	T Cell
MRV-5d-2_ATCCCTGGTGCCTACG	0	MRV-5d	T Cell		MRV-5d-1_CGCCAGACAGCTCGGT	3.1558	MRV-5d	Granulocytes		MRV-5d-2_ATCCCTGGTGCCTACG	1.14875	MRV-5d	T Cell		MRV-5d-1_CGCCAGACAGCTCGGT	0	MRV-5d	Granulocytes		MRV-5d-2_ATCCCTGGTGCCTACG	1.14875	MRV-5d	T Cell		MRV-5d-2_ATCCCTGGTGCCTACG	0	MRV-5d	T Cell
MRV-5d-2_ATCCGTCCAGCTATAC	0	MRV-5d	T Cell		MRV-5d-1_CGGAACCTCAGACTGT	3.18495	MRV-5d	Granulocytes		MRV-5d-2_ATCCGTCCAGCTATAC	0	MRV-5d	T Cell		MRV-5d-1_CGGAACCTCAGACTGT	0	MRV-5d	Granulocytes		MRV-5d-2_ATCCGTCCAGCTATAC	2.17756	MRV-5d	T Cell		MRV-5d-2_ATCCGTCCAGCTATAC	0	MRV-5d	T Cell
MRV-5d-2_ATCGGATTCGGTGTTA	0	MRV-5d	T Cell		MRV-5d-1_CGGAACCTCTGGCTGG	3.89653	MRV-5d	Granulocytes		MRV-5d-2_ATCGGATTCGGTGTTA	1.49634	MRV-5d	T Cell		MRV-5d-1_CGGAACCTCTGGCTGG	5.03522	MRV-5d	Granulocytes		MRV-5d-2_ATCGGATTCGGTGTTA	2.1744	MRV-5d	T Cell		MRV-5d-2_ATCGGATTCGGTGTTA	0	MRV-5d	T Cell
MRV-5d-2_ATCGGCGAGGAACTCG	0	MRV-5d	T Cell		MRV-5d-1_CGGAATTAGTACTGTC	3.50822	MRV-5d	Granulocytes		MRV-5d-2_ATCGGCGAGGAACTCG	0	MRV-5d	T Cell		MRV-5d-1_CGGAATTAGTACTGTC	3.50822	MRV-5d	Granulocytes		MRV-5d-2_ATCGGCGAGGAACTCG	2.94368	MRV-5d	T Cell		MRV-5d-2_ATCGGCGAGGAACTCG	0	MRV-5d	T Cell
MRV-5d-2_ATGACCATCCGTGTAA	2.54951	MRV-5d	T Cell		MRV-5d-1_CGGGCATAGTATTCCG	4.05979	MRV-5d	Granulocytes		MRV-5d-2_ATGACCATCCGTGTAA	0	MRV-5d	T Cell		MRV-5d-1_CGGGCATAGTATTCCG	4.42219	MRV-5d	Granulocytes		MRV-5d-2_ATGACCATCCGTGTAA	2.80802	MRV-5d	T Cell		MRV-5d-2_ATGACCATCCGTGTAA	0	MRV-5d	T Cell
MRV-5d-2_ATGAGGGTCTGGAAGG	0	MRV-5d	T Cell		MRV-5d-1_CGTAATGAGATCGCTT	4.27145	MRV-5d	Granulocytes		MRV-5d-2_ATGAGGGTCTGGAAGG	0	MRV-5d	T Cell		MRV-5d-1_CGTAATGAGATCGCTT	4.79847	MRV-5d	Granulocytes		MRV-5d-2_ATGAGGGTCTGGAAGG	1.53851	MRV-5d	T Cell		MRV-5d-2_ATGAGGGTCTGGAAGG	0	MRV-5d	T Cell
MRV-5d-2_ATGGAGGTCGACGAGA	0	MRV-5d	T Cell		MRV-5d-1_CGTAATGGTGAACCGA	0	MRV-5d	Granulocytes		MRV-5d-2_ATGGAGGTCGACGAGA	0	MRV-5d	T Cell		MRV-5d-1_CGTAATGGTGAACCGA	0	MRV-5d	Granulocytes		MRV-5d-2_ATGGAGGTCGACGAGA	0	MRV-5d	T Cell		MRV-5d-2_ATGGAGGTCGACGAGA	0	MRV-5d	T Cell
MRV-5d-2_ATGGATCGTGCCCAGT	0	MRV-5d	T Cell		MRV-5d-1_CGTGAATGTACTAGCT	0	MRV-5d	Granulocytes		MRV-5d-2_ATGGATCGTGCCCAGT	1.19078	MRV-5d	T Cell		MRV-5d-1_CGTGAATGTACTAGCT	0	MRV-5d	Granulocytes		MRV-5d-2_ATGGATCGTGCCCAGT	2.83483	MRV-5d	T Cell		MRV-5d-2_ATGGATCGTGCCCAGT	0	MRV-5d	T Cell
MRV-5d-2_ATGGTTGAGGACAGTC	1.09461	MRV-5d	T Cell		MRV-5d-1_CGTGCTTAGCTAAGTA	3.55491	MRV-5d	Granulocytes		MRV-5d-2_ATGGTTGAGGACAGTC	2.32994	MRV-5d	T Cell		MRV-5d-1_CGTGCTTAGCTAAGTA	4.1022	MRV-5d	Granulocytes		MRV-5d-2_ATGGTTGAGGACAGTC	2.76695	MRV-5d	T Cell		MRV-5d-2_ATGGTTGAGGACAGTC	0	MRV-5d	T Cell
MRV-5d-2_ATGTCCCCACAGCCTG	0	MRV-5d	T Cell		MRV-5d-1_CGTGCTTGTATAGGGC	0	MRV-5d	Granulocytes		MRV-5d-2_ATGTCCCCACAGCCTG	0	MRV-5d	T Cell		MRV-5d-1_CGTGCTTGTATAGGGC	0	MRV-5d	Granulocytes		MRV-5d-2_ATGTCCCCACAGCCTG	2.24559	MRV-5d	T Cell		MRV-5d-2_ATGTCCCCACAGCCTG	0	MRV-5d	T Cell
MRV-5d-2_ATTCCTAGTAAGGTCG	0	MRV-5d	T Cell		MRV-5d-1_CGTTGGGAGCAGTAAT	0	MRV-5d	Granulocytes		MRV-5d-2_ATTCCTAGTAAGGTCG	0	MRV-5d	T Cell		MRV-5d-1_CGTTGGGAGCAGTAAT	3.83478	MRV-5d	Granulocytes		MRV-5d-2_ATTCCTAGTAAGGTCG	2.63045	MRV-5d	T Cell		MRV-5d-2_ATTCCTAGTAAGGTCG	0	MRV-5d	T Cell
MRV-5d-2_ATTCTACGTGCATGTT	0	MRV-5d	T Cell		MRV-5d-1_CTAAGTGCAAATAAGC	0	MRV-5d	Granulocytes		MRV-5d-2_ATTCTACGTGCATGTT	0	MRV-5d	T Cell		MRV-5d-1_CTAAGTGCAAATAAGC	2.25241	MRV-5d	Granulocytes		MRV-5d-2_ATTCTACGTGCATGTT	0	MRV-5d	T Cell		MRV-5d-2_ATTCTACGTGCATGTT	0	MRV-5d	T Cell
MRV-5d-2_ATTTCTGTCTGCATGA	0	MRV-5d	T Cell		MRV-5d-1_CTAAGTGCACGAGGTA	3.95968	MRV-5d	Granulocytes		MRV-5d-2_ATTTCTGTCTGCATGA	0	MRV-5d	T Cell		MRV-5d-1_CTAAGTGCACGAGGTA	0	MRV-5d	Granulocytes		MRV-5d-2_ATTTCTGTCTGCATGA	0	MRV-5d	T Cell		MRV-5d-2_ATTTCTGTCTGCATGA	0	MRV-5d	T Cell
MRV-5d-2_CAACCAATCCATTCAT	0	MRV-5d	T Cell		MRV-5d-1_CTAAGTGCACGCGCAT	1.67917	MRV-5d	Granulocytes		MRV-5d-2_CAACCAATCCATTCAT	0	MRV-5d	T Cell		MRV-5d-1_CTAAGTGCACGCGCAT	2.27441	MRV-5d	Granulocytes		MRV-5d-2_CAACCAATCCATTCAT	1.60354	MRV-5d	T Cell		MRV-5d-2_CAACCAATCCATTCAT	0	MRV-5d	T Cell
MRV-5d-2_CAACGATAGAGGTATT	0	MRV-5d	T Cell		MRV-5d-1_CTACAGACATGACGGA	0	MRV-5d	Granulocytes		MRV-5d-2_CAACGATAGAGGTATT	1.1104	MRV-5d	T Cell		MRV-5d-1_CTACAGACATGACGGA	0	MRV-5d	Granulocytes		MRV-5d-2_CAACGATAGAGGTATT	1.96104	MRV-5d	T Cell		MRV-5d-2_CAACGATAGAGGTATT	0	MRV-5d	T Cell
MRV-5d-2_CACACAACAGCTACAT	0.846283	MRV-5d	T Cell		MRV-5d-1_CTACATTAGACCAGCA	2.37665	MRV-5d	Granulocytes		MRV-5d-2_CACACAACAGCTACAT	0	MRV-5d	T Cell		MRV-5d-1_CTACATTAGACCAGCA	2.37665	MRV-5d	Granulocytes		MRV-5d-2_CACACAACAGCTACAT	2.8825	MRV-5d	T Cell		MRV-5d-2_CACACAACAGCTACAT	0	MRV-5d	T Cell
MRV-5d-2_CACGGGTCAAAGAACT	0	MRV-5d	T Cell		MRV-5d-1_CTACATTTCTGCTTTA	5.18442	MRV-5d	Granulocytes		MRV-5d-2_CACGGGTCAAAGAACT	1.31921	MRV-5d	T Cell		MRV-5d-1_CTACATTTCTGCTTTA	0	MRV-5d	Granulocytes		MRV-5d-2_CACGGGTCAAAGAACT	2.68801	MRV-5d	T Cell		MRV-5d-2_CACGGGTCAAAGAACT	0	MRV-5d	T Cell
MRV-5d-2_CACTGAAGTCACCCTT	0	MRV-5d	T Cell		MRV-5d-1_CTACGGGTCAGACCTA	0	MRV-5d	Granulocytes		MRV-5d-2_CACTGAAGTCACCCTT	0	MRV-5d	T Cell		MRV-5d-1_CTACGGGTCAGACCTA	0	MRV-5d	Granulocytes		MRV-5d-2_CACTGAAGTCACCCTT	0	MRV-5d	T Cell		MRV-5d-2_CACTGAAGTCACCCTT	0	MRV-5d	T Cell
MRV-5d-2_CACTTCGGTGAATTGA	0	MRV-5d	T Cell		MRV-5d-1_CTACTATAGCCATGCC	4.18548	MRV-5d	Granulocytes		MRV-5d-2_CACTTCGGTGAATTGA	0	MRV-5d	T Cell		MRV-5d-1_CTACTATAGCCATGCC	4.05412	MRV-5d	Granulocytes		MRV-5d-2_CACTTCGGTGAATTGA	0	MRV-5d	T Cell		MRV-5d-2_CACTTCGGTGAATTGA	0	MRV-5d	T Cell
MRV-5d-2_CAGATCAGTACGTACT	0	MRV-5d	T Cell		MRV-5d-1_CTACTATGTGGATGAC	2.84611	MRV-5d	Granulocytes		MRV-5d-2_CAGATCAGTACGTACT	0	MRV-5d	T Cell		MRV-5d-1_CTACTATGTGGATGAC	0	MRV-5d	Granulocytes		MRV-5d-2_CAGATCAGTACGTACT	0.313161	MRV-5d	T Cell		MRV-5d-2_CAGATCAGTACGTACT	0	MRV-5d	T Cell
MRV-5d-2_CAGCACGAGGCACGAT	0	MRV-5d	T Cell		MRV-5d-1_CTATCCGAGGTCCCTG	2.77741	MRV-5d	Granulocytes		MRV-5d-2_CAGCACGAGGCACGAT	0	MRV-5d	T Cell		MRV-5d-1_CTATCCGAGGTCCCTG	2.77741	MRV-5d	Granulocytes		MRV-5d-2_CAGCACGAGGCACGAT	0	MRV-5d	T Cell		MRV-5d-2_CAGCACGAGGCACGAT	0	MRV-5d	T Cell
MRV-5d-2_CAGCCAGCACATTCGA	0	MRV-5d	T Cell		MRV-5d-1_CTATCCGCACTCACTC	0	MRV-5d	Granulocytes		MRV-5d-2_CAGCCAGCACATTCGA	0	MRV-5d	T Cell		MRV-5d-1_CTATCCGCACTCACTC	0	MRV-5d	Granulocytes		MRV-5d-2_CAGCCAGCACATTCGA	0	MRV-5d	T Cell		MRV-5d-2_CAGCCAGCACATTCGA	0	MRV-5d	T Cell
MRV-5d-2_CAGGCCAGTCGCTTAA	0	MRV-5d	T Cell		MRV-5d-1_CTATCCGGTCGCCACA	0	MRV-5d	Granulocytes		MRV-5d-2_CAGGCCAGTCGCTTAA	0	MRV-5d	T Cell		MRV-5d-1_CTATCCGGTCGCCACA	0	MRV-5d	Granulocytes		MRV-5d-2_CAGGCCAGTCGCTTAA	0	MRV-5d	T Cell		MRV-5d-2_CAGGCCAGTCGCTTAA	0	MRV-5d	T Cell
MRV-5d-2_CAGGTATAGCAGTACG	0	MRV-5d	T Cell		MRV-5d-1_CTATCCGGTGTTGACT	4.77486	MRV-5d	Granulocytes		MRV-5d-2_CAGGTATAGCAGTACG	0	MRV-5d	T Cell		MRV-5d-1_CTATCCGGTGTTGACT	3.84357	MRV-5d	Granulocytes		MRV-5d-2_CAGGTATAGCAGTACG	0	MRV-5d	T Cell		MRV-5d-2_CAGGTATAGCAGTACG	0	MRV-5d	T Cell
MRV-5d-2_CAGTTCCCACCTATCC	3.81758	MRV-5d	T Cell		MRV-5d-1_CTCAATTGTGTAGCAG	0	MRV-5d	Granulocytes		MRV-5d-2_CAGTTCCCACCTATCC	0	MRV-5d	T Cell		MRV-5d-1_CTCAATTGTGTAGCAG	2.78012	MRV-5d	Granulocytes		MRV-5d-2_CAGTTCCCACCTATCC	0	MRV-5d	T Cell		MRV-5d-2_CAGTTCCCACCTATCC	2.49514	MRV-5d	T Cell
MRV-5d-2_CATACTTTCGATTCCC	0	MRV-5d	T Cell		MRV-5d-1_CTCACTGGTTCAGGTT	3.10557	MRV-5d	Granulocytes		MRV-5d-2_CATACTTTCGATTCCC	1.59694	MRV-5d	T Cell		MRV-5d-1_CTCACTGGTTCAGGTT	0	MRV-5d	Granulocytes		MRV-5d-2_CATACTTTCGATTCCC	2.63468	MRV-5d	T Cell		MRV-5d-2_CATACTTTCGATTCCC	0	MRV-5d	T Cell
MRV-5d-2_CATAGACCATGAGGGT	0	MRV-5d	T Cell		MRV-5d-1_CTCACTGTCCTACAAG	0	MRV-5d	Granulocytes		MRV-5d-2_CATAGACCATGAGGGT	0	MRV-5d	T Cell		MRV-5d-1_CTCACTGTCCTACAAG	2.18733	MRV-5d	Granulocytes		MRV-5d-2_CATAGACCATGAGGGT	0	MRV-5d	T Cell		MRV-5d-2_CATAGACCATGAGGGT	0	MRV-5d	T Cell
MRV-5d-2_CATCCACAGTTTGGCT	1.82328	MRV-5d	T Cell		MRV-5d-1_CTCAGAAGTAGCCAGA	3.90167	MRV-5d	Granulocytes		MRV-5d-2_CATCCACAGTTTGGCT	1.27984	MRV-5d	T Cell		MRV-5d-1_CTCAGAAGTAGCCAGA	2.57423	MRV-5d	Granulocytes		MRV-5d-2_CATCCACAGTTTGGCT	2.95347	MRV-5d	T Cell		MRV-5d-2_CATCCACAGTTTGGCT	0	MRV-5d	T Cell
MRV-5d-2_CATCGCTTCGCCGAAC	0	MRV-5d	T Cell		MRV-5d-1_CTCAGGGAGCCTGAGA	0	MRV-5d	Granulocytes		MRV-5d-2_CATCGCTTCGCCGAAC	0	MRV-5d	T Cell		MRV-5d-1_CTCAGGGAGCCTGAGA	0	MRV-5d	Granulocytes		MRV-5d-2_CATCGCTTCGCCGAAC	1.41588	MRV-5d	T Cell		MRV-5d-2_CATCGCTTCGCCGAAC	0	MRV-5d	T Cell
MRV-5d-2_CATCGTCAGCGCATCC	0.899972	MRV-5d	T Cell		MRV-5d-1_CTCAGGGAGGCAGCTA	3.80956	MRV-5d	Granulocytes		MRV-5d-2_CATCGTCAGCGCATCC	0	MRV-5d	T Cell		MRV-5d-1_CTCAGGGAGGCAGCTA	0	MRV-5d	Granulocytes		MRV-5d-2_CATCGTCAGCGCATCC	3.09844	MRV-5d	T Cell		MRV-5d-2_CATCGTCAGCGCATCC	0	MRV-5d	T Cell
MRV-5d-2_CATGGATCACCGTGCA	0	MRV-5d	T Cell		MRV-5d-1_CTCAGGGGTGTTCCTC	5.06043	MRV-5d	Granulocytes		MRV-5d-2_CATGGATCACCGTGCA	0	MRV-5d	T Cell		MRV-5d-1_CTCAGGGGTGTTCCTC	5.31493	MRV-5d	Granulocytes		MRV-5d-2_CATGGATCACCGTGCA	2.65863	MRV-5d	T Cell		MRV-5d-2_CATGGATCACCGTGCA	0	MRV-5d	T Cell
MRV-5d-2_CATTCATTCTAGCCAA	1.63643	MRV-5d	T Cell		MRV-5d-1_CTCAGGGTCGAGAATA	3.76512	MRV-5d	Granulocytes		MRV-5d-2_CATTCATTCTAGCCAA	4.15483	MRV-5d	T Cell		MRV-5d-1_CTCAGGGTCGAGAATA	4.01127	MRV-5d	Granulocytes		MRV-5d-2_CATTCATTCTAGCCAA	3.16768	MRV-5d	T Cell		MRV-5d-2_CATTCATTCTAGCCAA	0	MRV-5d	T Cell
MRV-5d-2_CATTCCGAGGGAGGAC	0	MRV-5d	T Cell		MRV-5d-1_CTCAGTCTCATAGGCT	0	MRV-5d	Granulocytes		MRV-5d-2_CATTCCGAGGGAGGAC	0	MRV-5d	T Cell		MRV-5d-1_CTCAGTCTCATAGGCT	0	MRV-5d	Granulocytes		MRV-5d-2_CATTCCGAGGGAGGAC	0	MRV-5d	T Cell		MRV-5d-2_CATTCCGAGGGAGGAC	0	MRV-5d	T Cell
MRV-5d-2_CATTCCGTCGGAGTAG	0	MRV-5d	T Cell		MRV-5d-1_CTCATCGCAACGACAG	0	MRV-5d	Granulocytes		MRV-5d-2_CATTCCGTCGGAGTAG	0	MRV-5d	T Cell		MRV-5d-1_CTCATCGCAACGACAG	0	MRV-5d	Granulocytes		MRV-5d-2_CATTCCGTCGGAGTAG	0	MRV-5d	T Cell		MRV-5d-2_CATTCCGTCGGAGTAG	0	MRV-5d	T Cell
MRV-5d-2_CATTCTAAGATGTTGA	0	MRV-5d	T Cell		MRV-5d-1_CTCATTACAGGTTTAC	0	MRV-5d	Granulocytes		MRV-5d-2_CATTCTAAGATGTTGA	0	MRV-5d	T Cell		MRV-5d-1_CTCATTACAGGTTTAC	0	MRV-5d	Granulocytes		MRV-5d-2_CATTCTAAGATGTTGA	2.78772	MRV-5d	T Cell		MRV-5d-2_CATTCTAAGATGTTGA	0	MRV-5d	T Cell
MRV-5d-2_CCACAAACAGTACTAC	0	MRV-5d	T Cell		MRV-5d-1_CTCCAACAGGCCTTCG	2.81976	MRV-5d	Granulocytes		MRV-5d-2_CCACAAACAGTACTAC	0	MRV-5d	T Cell		MRV-5d-1_CTCCAACAGGCCTTCG	3.48265	MRV-5d	Granulocytes		MRV-5d-2_CCACAAACAGTACTAC	0	MRV-5d	T Cell		MRV-5d-2_CCACAAACAGTACTAC	0	MRV-5d	T Cell
MRV-5d-2_CCACAAAGTTTACACG	0	MRV-5d	T Cell		MRV-5d-1_CTCCATGTCTTTGCTA	3.94267	MRV-5d	Granulocytes		MRV-5d-2_CCACAAAGTTTACACG	0	MRV-5d	T Cell		MRV-5d-1_CTCCATGTCTTTGCTA	0	MRV-5d	Granulocytes		MRV-5d-2_CCACAAAGTTTACACG	0.394019	MRV-5d	T Cell		MRV-5d-2_CCACAAAGTTTACACG	0	MRV-5d	T Cell
MRV-5d-2_CCACGTTTCTCTATAC	0.52302	MRV-5d	T Cell		MRV-5d-1_CTCCGATCATGAAGCG	4.4389	MRV-5d	Granulocytes		MRV-5d-2_CCACGTTTCTCTATAC	0	MRV-5d	T Cell		MRV-5d-1_CTCCGATCATGAAGCG	0	MRV-5d	Granulocytes		MRV-5d-2_CCACGTTTCTCTATAC	0.128765	MRV-5d	T Cell		MRV-5d-2_CCACGTTTCTCTATAC	0	MRV-5d	T Cell
MRV-5d-2_CCCTGATGTATCAGGG	0	MRV-5d	T Cell		MRV-5d-1_CTCCTCCCATGCGTGC	0	MRV-5d	Granulocytes		MRV-5d-2_CCCTGATGTATCAGGG	0	MRV-5d	T Cell		MRV-5d-1_CTCCTCCCATGCGTGC	0	MRV-5d	Granulocytes		MRV-5d-2_CCCTGATGTATCAGGG	0	MRV-5d	T Cell		MRV-5d-2_CCCTGATGTATCAGGG	0	MRV-5d	T Cell
MRV-5d-2_CCCTTAGTCGGTCTGG	2.6085	MRV-5d	T Cell		MRV-5d-1_CTCTCAGCACGAGGAT	0	MRV-5d	Granulocytes		MRV-5d-2_CCCTTAGTCGGTCTGG	0	MRV-5d	T Cell		MRV-5d-1_CTCTCAGCACGAGGAT	0	MRV-5d	Granulocytes		MRV-5d-2_CCCTTAGTCGGTCTGG	0	MRV-5d	T Cell		MRV-5d-2_CCCTTAGTCGGTCTGG	0	MRV-5d	T Cell
MRV-5d-2_CCGCAAGAGAGTCCGA	0	MRV-5d	T Cell		MRV-5d-1_CTCTCAGTCCGGGACT	2.37459	MRV-5d	Granulocytes		MRV-5d-2_CCGCAAGAGAGTCCGA	0	MRV-5d	T Cell		MRV-5d-1_CTCTCAGTCCGGGACT	2.37459	MRV-5d	Granulocytes		MRV-5d-2_CCGCAAGAGAGTCCGA	0	MRV-5d	T Cell		MRV-5d-2_CCGCAAGAGAGTCCGA	0	MRV-5d	T Cell
MRV-5d-2_CCGGTAGTCGCCGTGA	0	MRV-5d	T Cell		MRV-5d-1_CTCTCGACACCCTATC	0	MRV-5d	Granulocytes		MRV-5d-2_CCGGTAGTCGCCGTGA	0	MRV-5d	T Cell		MRV-5d-1_CTCTCGACACCCTATC	0	MRV-5d	Granulocytes		MRV-5d-2_CCGGTAGTCGCCGTGA	0	MRV-5d	T Cell		MRV-5d-2_CCGGTAGTCGCCGTGA	0	MRV-5d	T Cell
MRV-5d-2_CCTCTCCCATCTCGTC	3.29707	MRV-5d	T Cell		MRV-5d-1_CTCTCGAGTCAATCTG	1.39074	MRV-5d	Granulocytes		MRV-5d-2_CCTCTCCCATCTCGTC	0	MRV-5d	T Cell		MRV-5d-1_CTCTCGAGTCAATCTG	2.71357	MRV-5d	Granulocytes		MRV-5d-2_CCTCTCCCATCTCGTC	0	MRV-5d	T Cell		MRV-5d-2_CCTCTCCCATCTCGTC	0	MRV-5d	T Cell
MRV-5d-2_CCTTGTGAGCGTATAA	0	MRV-5d	T Cell		MRV-5d-1_CTGAATGGTAGAGACC	4.63513	MRV-5d	Granulocytes		MRV-5d-2_CCTTGTGAGCGTATAA	1.78885	MRV-5d	T Cell		MRV-5d-1_CTGAATGGTAGAGACC	5.32341	MRV-5d	Granulocytes		MRV-5d-2_CCTTGTGAGCGTATAA	1.78885	MRV-5d	T Cell		MRV-5d-2_CCTTGTGAGCGTATAA	0	MRV-5d	T Cell
MRV-5d-2_CGACAGCTCACCTCAC	0	MRV-5d	T Cell		MRV-5d-1_CTGCAGGAGCGACATG	0	MRV-5d	Granulocytes		MRV-5d-2_CGACAGCTCACCTCAC	0	MRV-5d	T Cell		MRV-5d-1_CTGCAGGAGCGACATG	0	MRV-5d	Granulocytes		MRV-5d-2_CGACAGCTCACCTCAC	1.28814	MRV-5d	T Cell		MRV-5d-2_CGACAGCTCACCTCAC	0	MRV-5d	T Cell
MRV-5d-2_CGATGCGGTAGCGTCC	0	MRV-5d	T Cell		MRV-5d-1_CTGCCTAGTGACTGAG	0	MRV-5d	Granulocytes		MRV-5d-2_CGATGCGGTAGCGTCC	1.5063	MRV-5d	T Cell		MRV-5d-1_CTGCCTAGTGACTGAG	2.52316	MRV-5d	Granulocytes		MRV-5d-2_CGATGCGGTAGCGTCC	2.08194	MRV-5d	T Cell		MRV-5d-2_CGATGCGGTAGCGTCC	0	MRV-5d	T Cell
MRV-5d-2_CGCAGGTTCCCTTTGG	0	MRV-5d	T Cell		MRV-5d-1_CTGCTCACAACCTATG	0	MRV-5d	Granulocytes		MRV-5d-2_CGCAGGTTCCCTTTGG	0	MRV-5d	T Cell		MRV-5d-1_CTGCTCACAACCTATG	0	MRV-5d	Granulocytes		MRV-5d-2_CGCAGGTTCCCTTTGG	0	MRV-5d	T Cell		MRV-5d-2_CGCAGGTTCCCTTTGG	0	MRV-5d	T Cell
MRV-5d-2_CGCCAGACAAATCCCA	0	MRV-5d	T Cell		MRV-5d-1_CTGGCAGGTCTTGCGG	0	MRV-5d	Granulocytes		MRV-5d-2_CGCCAGACAAATCCCA	0	MRV-5d	T Cell		MRV-5d-1_CTGGCAGGTCTTGCGG	0	MRV-5d	Granulocytes		MRV-5d-2_CGCCAGACAAATCCCA	2.33996	MRV-5d	T Cell		MRV-5d-2_CGCCAGACAAATCCCA	0	MRV-5d	T Cell
MRV-5d-2_CGGACACTCTGTGCTC	0	MRV-5d	T Cell		MRV-5d-1_CTGGCAGTCCGAGCTG	4.892	MRV-5d	Granulocytes		MRV-5d-2_CGGACACTCTGTGCTC	0	MRV-5d	T Cell		MRV-5d-1_CTGGCAGTCCGAGCTG	4.65761	MRV-5d	Granulocytes		MRV-5d-2_CGGACACTCTGTGCTC	0	MRV-5d	T Cell		MRV-5d-2_CGGACACTCTGTGCTC	0	MRV-5d	T Cell
MRV-5d-2_CGGCAGTGTTGCAACT	0	MRV-5d	T Cell		MRV-5d-1_CTGTCGTCATTCGGGC	2.34507	MRV-5d	Granulocytes		MRV-5d-2_CGGCAGTGTTGCAACT	1.11888	MRV-5d	T Cell		MRV-5d-1_CTGTCGTCATTCGGGC	0	MRV-5d	Granulocytes		MRV-5d-2_CGGCAGTGTTGCAACT	0	MRV-5d	T Cell		MRV-5d-2_CGGCAGTGTTGCAACT	0	MRV-5d	T Cell
MRV-5d-2_CGTAATGGTATTGGCT	0	MRV-5d	T Cell		MRV-5d-1_CTGTGGGTCAAGCGTT	4.7888	MRV-5d	Granulocytes		MRV-5d-2_CGTAATGGTATTGGCT	0	MRV-5d	T Cell		MRV-5d-1_CTGTGGGTCAAGCGTT	4.7888	MRV-5d	Granulocytes		MRV-5d-2_CGTAATGGTATTGGCT	0	MRV-5d	T Cell		MRV-5d-2_CGTAATGGTATTGGCT	0	MRV-5d	T Cell
MRV-5d-2_CGTCAAATCACTCACC	0	MRV-5d	T Cell		MRV-5d-1_CTTACCGCATGGCGCT	4.75538	MRV-5d	Granulocytes		MRV-5d-2_CGTCAAATCACTCACC	0	MRV-5d	T Cell		MRV-5d-1_CTTACCGCATGGCGCT	2.7949	MRV-5d	Granulocytes		MRV-5d-2_CGTCAAATCACTCACC	4.15618	MRV-5d	T Cell		MRV-5d-2_CGTCAAATCACTCACC	0	MRV-5d	T Cell
MRV-5d-2_CTAACCCTCAGACCGC	0.349327	MRV-5d	T Cell		MRV-5d-1_CTTAGGAAGAGGTATT	3.32625	MRV-5d	Granulocytes		MRV-5d-2_CTAACCCTCAGACCGC	1.64502	MRV-5d	T Cell		MRV-5d-1_CTTAGGAAGAGGTATT	0	MRV-5d	Granulocytes		MRV-5d-2_CTAACCCTCAGACCGC	1.12835	MRV-5d	T Cell		MRV-5d-2_CTAACCCTCAGACCGC	0	MRV-5d	T Cell
MRV-5d-2_CTACAGATCAAGAAAC	0	MRV-5d	T Cell		MRV-5d-1_CTTCAATCATAGCACT	4.02437	MRV-5d	Granulocytes		MRV-5d-2_CTACAGATCAAGAAAC	2.91403	MRV-5d	T Cell		MRV-5d-1_CTTCAATCATAGCACT	2.31821	MRV-5d	Granulocytes		MRV-5d-2_CTACAGATCAAGAAAC	1.85056	MRV-5d	T Cell		MRV-5d-2_CTACAGATCAAGAAAC	0	MRV-5d	T Cell
MRV-5d-2_CTACGGGCAACTCGTA	1.61789	MRV-5d	T Cell		MRV-5d-1_CTTCAATGTGTTGACT	3.36319	MRV-5d	Granulocytes		MRV-5d-2_CTACGGGCAACTCGTA	0	MRV-5d	T Cell		MRV-5d-1_CTTCAATGTGTTGACT	0	MRV-5d	Granulocytes		MRV-5d-2_CTACGGGCAACTCGTA	3.26825	MRV-5d	T Cell		MRV-5d-2_CTACGGGCAACTCGTA	0	MRV-5d	T Cell
MRV-5d-2_CTATCCGAGCCTTTCC	0	MRV-5d	T Cell		MRV-5d-1_CTTCCTTCACTTGACA	3.95711	MRV-5d	Granulocytes		MRV-5d-2_CTATCCGAGCCTTTCC	2.34166	MRV-5d	T Cell		MRV-5d-1_CTTCCTTCACTTGACA	4.68468	MRV-5d	Granulocytes		MRV-5d-2_CTATCCGAGCCTTTCC	0	MRV-5d	T Cell		MRV-5d-2_CTATCCGAGCCTTTCC	0	MRV-5d	T Cell
MRV-5d-2_CTCAAGATCCGTGTGG	2.70191	MRV-5d	T Cell		MRV-5d-1_CTTCCTTTCCGGTTCT	0	MRV-5d	Granulocytes		MRV-5d-2_CTCAAGATCCGTGTGG	0	MRV-5d	T Cell		MRV-5d-1_CTTCCTTTCCGGTTCT	1.79426	MRV-5d	Granulocytes		MRV-5d-2_CTCAAGATCCGTGTGG	0	MRV-5d	T Cell		MRV-5d-2_CTCAAGATCCGTGTGG	0	MRV-5d	T Cell
MRV-5d-2_CTCACTGCAAACTCGT	0	MRV-5d	T Cell		MRV-5d-1_CTTGAGAGTTACCCAA	4.30964	MRV-5d	Granulocytes		MRV-5d-2_CTCACTGCAAACTCGT	0	MRV-5d	T Cell		MRV-5d-1_CTTGAGAGTTACCCAA	0	MRV-5d	Granulocytes		MRV-5d-2_CTCACTGCAAACTCGT	0	MRV-5d	T Cell		MRV-5d-2_CTCACTGCAAACTCGT	0	MRV-5d	T Cell
MRV-5d-2_CTCATCGGTAGCTGAG	0	MRV-5d	T Cell		MRV-5d-1_CTTGATTAGGTTAAAC	3.7762	MRV-5d	Granulocytes		MRV-5d-2_CTCATCGGTAGCTGAG	0	MRV-5d	T Cell		MRV-5d-1_CTTGATTAGGTTAAAC	3.85448	MRV-5d	Granulocytes		MRV-5d-2_CTCATCGGTAGCTGAG	0	MRV-5d	T Cell		MRV-5d-2_CTCATCGGTAGCTGAG	0	MRV-5d	T Cell
MRV-5d-2_CTCCTCCCAAGAATGT	0	MRV-5d	T Cell		MRV-5d-1_CTTGATTCAGCTGTGC	5.33684	MRV-5d	Granulocytes		MRV-5d-2_CTCCTCCCAAGAATGT	1.1581	MRV-5d	T Cell		MRV-5d-1_CTTGATTCAGCTGTGC	4.18983	MRV-5d	Granulocytes		MRV-5d-2_CTCCTCCCAAGAATGT	2.02177	MRV-5d	T Cell		MRV-5d-2_CTCCTCCCAAGAATGT	0	MRV-5d	T Cell
MRV-5d-2_CTCTGGTCAACTTGGT	0	MRV-5d	T Cell		MRV-5d-1_CTTGATTGTAACAGTA	5.74096	MRV-5d	Granulocytes		MRV-5d-2_CTCTGGTCAACTTGGT	1.19534	MRV-5d	T Cell		MRV-5d-1_CTTGATTGTAACAGTA	4.80393	MRV-5d	Granulocytes		MRV-5d-2_CTCTGGTCAACTTGGT	1.19534	MRV-5d	T Cell		MRV-5d-2_CTCTGGTCAACTTGGT	0	MRV-5d	T Cell
MRV-5d-2_CTGAATGAGTCGCGAA	0	MRV-5d	T Cell		MRV-5d-1_CTTGATTGTGTTCCTC	0	MRV-5d	Granulocytes		MRV-5d-2_CTGAATGAGTCGCGAA	0	MRV-5d	T Cell		MRV-5d-1_CTTGATTGTGTTCCTC	0	MRV-5d	Granulocytes		MRV-5d-2_CTGAATGAGTCGCGAA	0	MRV-5d	T Cell		MRV-5d-2_CTGAATGAGTCGCGAA	0	MRV-5d	T Cell
MRV-5d-2_CTGAGGCAGATGACCG	0	MRV-5d	T Cell		MRV-5d-1_GAAATGAAGCCAAGGT	2.02595	MRV-5d	Granulocytes		MRV-5d-2_CTGAGGCAGATGACCG	1.94061	MRV-5d	T Cell		MRV-5d-1_GAAATGAAGCCAAGGT	0	MRV-5d	Granulocytes		MRV-5d-2_CTGAGGCAGATGACCG	2.16928	MRV-5d	T Cell		MRV-5d-2_CTGAGGCAGATGACCG	0	MRV-5d	T Cell
MRV-5d-2_CTGGCAGGTGTTATCG	0	MRV-5d	T Cell		MRV-5d-1_GAAATGATCACCATAG	3.73249	MRV-5d	Granulocytes		MRV-5d-2_CTGGCAGGTGTTATCG	0	MRV-5d	T Cell		MRV-5d-1_GAAATGATCACCATAG	3.51531	MRV-5d	Granulocytes		MRV-5d-2_CTGGCAGGTGTTATCG	0	MRV-5d	T Cell		MRV-5d-2_CTGGCAGGTGTTATCG	0	MRV-5d	T Cell
MRV-5d-2_CTGGTCTGTATACCTG	1.25062	MRV-5d	T Cell		MRV-5d-1_GAAATGATCGCTACGG	2.2547	MRV-5d	Granulocytes		MRV-5d-2_CTGGTCTGTATACCTG	0	MRV-5d	T Cell		MRV-5d-1_GAAATGATCGCTACGG	0	MRV-5d	Granulocytes		MRV-5d-2_CTGGTCTGTATACCTG	1.78926	MRV-5d	T Cell		MRV-5d-2_CTGGTCTGTATACCTG	0	MRV-5d	T Cell
MRV-5d-2_CTGTACCAGTATGAGT	0	MRV-5d	T Cell		MRV-5d-1_GAACTGTCACGGCACT	4.14874	MRV-5d	Granulocytes		MRV-5d-2_CTGTACCAGTATGAGT	0	MRV-5d	T Cell		MRV-5d-1_GAACTGTCACGGCACT	3.47125	MRV-5d	Granulocytes		MRV-5d-2_CTGTACCAGTATGAGT	0	MRV-5d	T Cell		MRV-5d-2_CTGTACCAGTATGAGT	0	MRV-5d	T Cell
MRV-5d-2_CTGTGAACAGTTGCGC	0	MRV-5d	T Cell		MRV-5d-1_GAAGAATCAGCGACCT	3.32391	MRV-5d	Granulocytes		MRV-5d-2_CTGTGAACAGTTGCGC	2.10175	MRV-5d	T Cell		MRV-5d-1_GAAGAATCAGCGACCT	2.79094	MRV-5d	Granulocytes		MRV-5d-2_CTGTGAACAGTTGCGC	2.87663	MRV-5d	T Cell		MRV-5d-2_CTGTGAACAGTTGCGC	0	MRV-5d	T Cell
MRV-5d-2_CTTCAATAGCTCAGAG	0	MRV-5d	T Cell		MRV-5d-1_GAAGAATTCCACTTCG	4.12275	MRV-5d	Granulocytes		MRV-5d-2_CTTCAATAGCTCAGAG	0	MRV-5d	T Cell		MRV-5d-1_GAAGAATTCCACTTCG	5.0934	MRV-5d	Granulocytes		MRV-5d-2_CTTCAATAGCTCAGAG	0	MRV-5d	T Cell		MRV-5d-2_CTTCAATAGCTCAGAG	0	MRV-5d	T Cell
MRV-5d-2_CTTCCGAGTTACACAC	0	MRV-5d	T Cell		MRV-5d-1_GAAGCGATCGCACTCT	0	MRV-5d	Granulocytes		MRV-5d-2_CTTCCGAGTTACACAC	0	MRV-5d	T Cell		MRV-5d-1_GAAGCGATCGCACTCT	0	MRV-5d	Granulocytes		MRV-5d-2_CTTCCGAGTTACACAC	0	MRV-5d	T Cell		MRV-5d-2_CTTCCGAGTTACACAC	0	MRV-5d	T Cell
MRV-5d-2_CTTCCTTGTCCAGCCA	0	MRV-5d	T Cell		MRV-5d-1_GAAGGGTAGGCGACAT	1.93959	MRV-5d	Granulocytes		MRV-5d-2_CTTCCTTGTCCAGCCA	0	MRV-5d	T Cell		MRV-5d-1_GAAGGGTAGGCGACAT	0	MRV-5d	Granulocytes		MRV-5d-2_CTTCCTTGTCCAGCCA	2.21994	MRV-5d	T Cell		MRV-5d-2_CTTCCTTGTCCAGCCA	0	MRV-5d	T Cell
MRV-5d-2_CTTCTCTTCTGTGCAA	0	MRV-5d	T Cell		MRV-5d-1_GAAGGGTTCTCCTGTG	0	MRV-5d	Granulocytes		MRV-5d-2_CTTCTCTTCTGTGCAA	3.02964	MRV-5d	T Cell		MRV-5d-1_GAAGGGTTCTCCTGTG	2.12261	MRV-5d	Granulocytes		MRV-5d-2_CTTCTCTTCTGTGCAA	0	MRV-5d	T Cell		MRV-5d-2_CTTCTCTTCTGTGCAA	0	MRV-5d	T Cell
MRV-5d-2_CTTGAGATCTCTCCGA	0	MRV-5d	T Cell		MRV-5d-1_GAAGTAAAGTGCACCC	0	MRV-5d	Granulocytes		MRV-5d-2_CTTGAGATCTCTCCGA	0	MRV-5d	T Cell		MRV-5d-1_GAAGTAAAGTGCACCC	0	MRV-5d	Granulocytes		MRV-5d-2_CTTGAGATCTCTCCGA	0	MRV-5d	T Cell		MRV-5d-2_CTTGAGATCTCTCCGA	0	MRV-5d	T Cell
MRV-5d-2_GAACGTTTCTAAGCCA	0	MRV-5d	T Cell		MRV-5d-1_GAATAGAAGGTCTTTG	0	MRV-5d	Granulocytes		MRV-5d-2_GAACGTTTCTAAGCCA	0	MRV-5d	T Cell		MRV-5d-1_GAATAGAAGGTCTTTG	0	MRV-5d	Granulocytes		MRV-5d-2_GAACGTTTCTAAGCCA	1.97136	MRV-5d	T Cell		MRV-5d-2_GAACGTTTCTAAGCCA	0	MRV-5d	T Cell
MRV-5d-2_GAAGCGACATCGTCCT	0.327508	MRV-5d	T Cell		MRV-5d-1_GAATAGACATCATTGG	0	MRV-5d	Granulocytes		MRV-5d-2_GAAGCGACATCGTCCT	1.73167	MRV-5d	T Cell		MRV-5d-1_GAATAGACATCATTGG	2.29783	MRV-5d	Granulocytes		MRV-5d-2_GAAGCGACATCGTCCT	4.19703	MRV-5d	T Cell		MRV-5d-2_GAAGCGACATCGTCCT	0	MRV-5d	T Cell
MRV-5d-2_GAAGCGATCTATCGTT	1.04815	MRV-5d	T Cell		MRV-5d-1_GAATCACAGCTAAATG	3.45034	MRV-5d	Granulocytes		MRV-5d-2_GAAGCGATCTATCGTT	0.380552	MRV-5d	T Cell		MRV-5d-1_GAATCACAGCTAAATG	4.87269	MRV-5d	Granulocytes		MRV-5d-2_GAAGCGATCTATCGTT	0.65554	MRV-5d	T Cell		MRV-5d-2_GAAGCGATCTATCGTT	0	MRV-5d	T Cell
MRV-5d-2_GAAGGGTCACCTCAGG	0	MRV-5d	T Cell		MRV-5d-1_GAATCACCACGACGAA	3.41958	MRV-5d	Granulocytes		MRV-5d-2_GAAGGGTCACCTCAGG	3.95798	MRV-5d	T Cell		MRV-5d-1_GAATCACCACGACGAA	2.38437	MRV-5d	Granulocytes		MRV-5d-2_GAAGGGTCACCTCAGG	0	MRV-5d	T Cell		MRV-5d-2_GAAGGGTCACCTCAGG	0	MRV-5d	T Cell
MRV-5d-2_GACCCTTGTCTTCAAG	2.15527	MRV-5d	T Cell		MRV-5d-1_GAATCACGTTAGGAGC	0	MRV-5d	Granulocytes		MRV-5d-2_GACCCTTGTCTTCAAG	1.86411	MRV-5d	T Cell		MRV-5d-1_GAATCACGTTAGGAGC	0	MRV-5d	Granulocytes		MRV-5d-2_GACCCTTGTCTTCAAG	2.27422	MRV-5d	T Cell		MRV-5d-2_GACCCTTGTCTTCAAG	0	MRV-5d	T Cell
MRV-5d-2_GACCGTGCATAGACTC	0	MRV-5d	T Cell		MRV-5d-1_GAATCGTCAACAGTGG	3.12513	MRV-5d	Granulocytes		MRV-5d-2_GACCGTGCATAGACTC	3.86401	MRV-5d	T Cell		MRV-5d-1_GAATCGTCAACAGTGG	2.47497	MRV-5d	Granulocytes		MRV-5d-2_GACCGTGCATAGACTC	0	MRV-5d	T Cell		MRV-5d-2_GACCGTGCATAGACTC	0	MRV-5d	T Cell
MRV-5d-2_GACCGTGTCAGCAATC	0	MRV-5d	T Cell		MRV-5d-1_GACACGCCACTCAAGT	0	MRV-5d	Granulocytes		MRV-5d-2_GACCGTGTCAGCAATC	0	MRV-5d	T Cell		MRV-5d-1_GACACGCCACTCAAGT	2.20509	MRV-5d	Granulocytes		MRV-5d-2_GACCGTGTCAGCAATC	1.41223	MRV-5d	T Cell		MRV-5d-2_GACCGTGTCAGCAATC	0	MRV-5d	T Cell
MRV-5d-2_GACTGATGTGATACCT	0	MRV-5d	T Cell		MRV-5d-1_GACCAATGTAGTCGTT	3.27835	MRV-5d	Granulocytes		MRV-5d-2_GACTGATGTGATACCT	0	MRV-5d	T Cell		MRV-5d-1_GACCAATGTAGTCGTT	0	MRV-5d	Granulocytes		MRV-5d-2_GACTGATGTGATACCT	0	MRV-5d	T Cell		MRV-5d-2_GACTGATGTGATACCT	0	MRV-5d	T Cell
MRV-5d-2_GAGAAATAGTCTGGTT	0	MRV-5d	T Cell		MRV-5d-1_GACCCAGGTAATGTGA	4.02527	MRV-5d	Granulocytes		MRV-5d-2_GAGAAATAGTCTGGTT	0	MRV-5d	T Cell		MRV-5d-1_GACCCAGGTAATGTGA	4.02527	MRV-5d	Granulocytes		MRV-5d-2_GAGAAATAGTCTGGTT	1.96735	MRV-5d	T Cell		MRV-5d-2_GAGAAATAGTCTGGTT	0	MRV-5d	T Cell
MRV-5d-2_GAGGCCTAGTTCCAGT	0	MRV-5d	T Cell		MRV-5d-1_GACCCTTGTTGACGGA	0	MRV-5d	Granulocytes		MRV-5d-2_GAGGCCTAGTTCCAGT	0	MRV-5d	T Cell		MRV-5d-1_GACCCTTGTTGACGGA	2.5914	MRV-5d	Granulocytes		MRV-5d-2_GAGGCCTAGTTCCAGT	0	MRV-5d	T Cell		MRV-5d-2_GAGGCCTAGTTCCAGT	0	MRV-5d	T Cell
MRV-5d-2_GAGGGTATCGCAAGAG	0	MRV-5d	T Cell		MRV-5d-1_GACCGTGAGGTCACAG	3.19089	MRV-5d	Granulocytes		MRV-5d-2_GAGGGTATCGCAAGAG	0	MRV-5d	T Cell		MRV-5d-1_GACCGTGAGGTCACAG	4.41383	MRV-5d	Granulocytes		MRV-5d-2_GAGGGTATCGCAAGAG	0	MRV-5d	T Cell		MRV-5d-2_GAGGGTATCGCAAGAG	0	MRV-5d	T Cell
MRV-5d-2_GAGTCATAGAACCCGA	0	MRV-5d	T Cell		MRV-5d-1_GACGCTGAGCTAATGA	3.85734	MRV-5d	Granulocytes		MRV-5d-2_GAGTCATAGAACCCGA	0	MRV-5d	T Cell		MRV-5d-1_GACGCTGAGCTAATGA	4.63421	MRV-5d	Granulocytes		MRV-5d-2_GAGTCATAGAACCCGA	0	MRV-5d	T Cell		MRV-5d-2_GAGTCATAGAACCCGA	0	MRV-5d	T Cell
MRV-5d-2_GATCACACAATGTGGG	0	MRV-5d	T Cell		MRV-5d-1_GACTATGCACCAAATC	2.45918	MRV-5d	Granulocytes		MRV-5d-2_GATCACACAATGTGGG	0	MRV-5d	T Cell		MRV-5d-1_GACTATGCACCAAATC	0	MRV-5d	Granulocytes		MRV-5d-2_GATCACACAATGTGGG	0	MRV-5d	T Cell		MRV-5d-2_GATCACACAATGTGGG	1.6017	MRV-5d	T Cell
MRV-5d-2_GATGACTCACGTAGTT	0	MRV-5d	T Cell		MRV-5d-1_GACTGATGTTGCTTGA	0	MRV-5d	Granulocytes		MRV-5d-2_GATGACTCACGTAGTT	0	MRV-5d	T Cell		MRV-5d-1_GACTGATGTTGCTTGA	0	MRV-5d	Granulocytes		MRV-5d-2_GATGACTCACGTAGTT	0	MRV-5d	T Cell		MRV-5d-2_GATGACTCACGTAGTT	0	MRV-5d	T Cell
MRV-5d-2_GATTCGAGTTCTTGCC	0	MRV-5d	T Cell		MRV-5d-1_GACTGATGTTGGGATG	1.02864	MRV-5d	Granulocytes		MRV-5d-2_GATTCGAGTTCTTGCC	0	MRV-5d	T Cell		MRV-5d-1_GACTGATGTTGGGATG	1.85502	MRV-5d	Granulocytes		MRV-5d-2_GATTCGAGTTCTTGCC	0	MRV-5d	T Cell		MRV-5d-2_GATTCGAGTTCTTGCC	3.45058	MRV-5d	T Cell
MRV-5d-2_GCCAGGTAGCGCTGAA	0	MRV-5d	T Cell		MRV-5d-1_GACTTCCAGCGAGTAC	0	MRV-5d	Granulocytes		MRV-5d-2_GCCAGGTAGCGCTGAA	0	MRV-5d	T Cell		MRV-5d-1_GACTTCCAGCGAGTAC	0	MRV-5d	Granulocytes		MRV-5d-2_GCCAGGTAGCGCTGAA	0	MRV-5d	T Cell		MRV-5d-2_GCCAGGTAGCGCTGAA	0	MRV-5d	T Cell
MRV-5d-2_GCCAGGTGTTACCCAA	1.00948	MRV-5d	T Cell		MRV-5d-1_GACTTCCGTCTAACTG	3.09746	MRV-5d	Granulocytes		MRV-5d-2_GCCAGGTGTTACCCAA	0	MRV-5d	T Cell		MRV-5d-1_GACTTCCGTCTAACTG	0	MRV-5d	Granulocytes		MRV-5d-2_GCCAGGTGTTACCCAA	0	MRV-5d	T Cell		MRV-5d-2_GCCAGGTGTTACCCAA	0	MRV-5d	T Cell
MRV-5d-2_GCCAGTGAGCGTTAGG	0.898718	MRV-5d	T Cell		MRV-5d-1_GAGAAATGTCGAATGG	0	MRV-5d	Granulocytes		MRV-5d-2_GCCAGTGAGCGTTAGG	0	MRV-5d	T Cell		MRV-5d-1_GAGAAATGTCGAATGG	2.06884	MRV-5d	Granulocytes		MRV-5d-2_GCCAGTGAGCGTTAGG	1.36428	MRV-5d	T Cell		MRV-5d-2_GCCAGTGAGCGTTAGG	0	MRV-5d	T Cell
MRV-5d-2_GCGTGCAGTAAGGTCG	0	MRV-5d	T Cell		MRV-5d-1_GAGACTTCATTCGGGC	2.53913	MRV-5d	Granulocytes		MRV-5d-2_GCGTGCAGTAAGGTCG	0	MRV-5d	T Cell		MRV-5d-1_GAGACTTCATTCGGGC	0	MRV-5d	Granulocytes		MRV-5d-2_GCGTGCAGTAAGGTCG	0	MRV-5d	T Cell		MRV-5d-2_GCGTGCAGTAAGGTCG	0	MRV-5d	T Cell
MRV-5d-2_GCGTTTCTCTTGGTCC	0	MRV-5d	T Cell		MRV-5d-1_GAGATGGGTTATGACC	0	MRV-5d	Granulocytes		MRV-5d-2_GCGTTTCTCTTGGTCC	1.25599	MRV-5d	T Cell		MRV-5d-1_GAGATGGGTTATGACC	2.46507	MRV-5d	Granulocytes		MRV-5d-2_GCGTTTCTCTTGGTCC	0	MRV-5d	T Cell		MRV-5d-2_GCGTTTCTCTTGGTCC	0	MRV-5d	T Cell
MRV-5d-2_GCTACAACAGAACTAA	0	MRV-5d	T Cell		MRV-5d-1_GAGATGGGTTCGTTCC	2.09965	MRV-5d	Granulocytes		MRV-5d-2_GCTACAACAGAACTAA	0	MRV-5d	T Cell		MRV-5d-1_GAGATGGGTTCGTTCC	0	MRV-5d	Granulocytes		MRV-5d-2_GCTACAACAGAACTAA	0	MRV-5d	T Cell		MRV-5d-2_GCTACAACAGAACTAA	0	MRV-5d	T Cell
MRV-5d-2_GCTACAAGTGAACTAA	1.29849	MRV-5d	T Cell		MRV-5d-1_GAGCCTGAGGTAGCCA	0	MRV-5d	Granulocytes		MRV-5d-2_GCTACAAGTGAACTAA	0.394957	MRV-5d	T Cell		MRV-5d-1_GAGCCTGAGGTAGCCA	0	MRV-5d	Granulocytes		MRV-5d-2_GCTACAAGTGAACTAA	1.76528	MRV-5d	T Cell		MRV-5d-2_GCTACAAGTGAACTAA	0	MRV-5d	T Cell
MRV-5d-2_GCTACCTGTCTGATCA	0	MRV-5d	T Cell		MRV-5d-1_GAGGGATAGGCATGCA	0	MRV-5d	Granulocytes		MRV-5d-2_GCTACCTGTCTGATCA	0	MRV-5d	T Cell		MRV-5d-1_GAGGGATAGGCATGCA	0	MRV-5d	Granulocytes		MRV-5d-2_GCTACCTGTCTGATCA	0	MRV-5d	T Cell		MRV-5d-2_GCTACCTGTCTGATCA	0	MRV-5d	T Cell
MRV-5d-2_GCTGCAGAGTCTTGGT	0	MRV-5d	T Cell		MRV-5d-1_GAGGGATCATGCAGCC	3.6912	MRV-5d	Granulocytes		MRV-5d-2_GCTGCAGAGTCTTGGT	0	MRV-5d	T Cell		MRV-5d-1_GAGGGATCATGCAGCC	0	MRV-5d	Granulocytes		MRV-5d-2_GCTGCAGAGTCTTGGT	0	MRV-5d	T Cell		MRV-5d-2_GCTGCAGAGTCTTGGT	0	MRV-5d	T Cell
MRV-5d-2_GCTGCAGTCTCAGGCG	2.43893	MRV-5d	T Cell		MRV-5d-1_GAGTGAGTCTCCCAAC	3.90849	MRV-5d	Granulocytes		MRV-5d-2_GCTGCAGTCTCAGGCG	0	MRV-5d	T Cell		MRV-5d-1_GAGTGAGTCTCCCAAC	0	MRV-5d	Granulocytes		MRV-5d-2_GCTGCAGTCTCAGGCG	0	MRV-5d	T Cell		MRV-5d-2_GCTGCAGTCTCAGGCG	0	MRV-5d	T Cell
MRV-5d-2_GCTTCACAGGTAGATT	0	MRV-5d	T Cell		MRV-5d-1_GAGTGTTAGGTTCTTG	3.06572	MRV-5d	Granulocytes		MRV-5d-2_GCTTCACAGGTAGATT	0	MRV-5d	T Cell		MRV-5d-1_GAGTGTTAGGTTCTTG	0	MRV-5d	Granulocytes		MRV-5d-2_GCTTCACAGGTAGATT	0	MRV-5d	T Cell		MRV-5d-2_GCTTCACAGGTAGATT	0	MRV-5d	T Cell
MRV-5d-2_GGAATCTTCTATTGTC	0	MRV-5d	T Cell		MRV-5d-1_GAGTTACTCCTCGATC	3.29425	MRV-5d	Granulocytes		MRV-5d-2_GGAATCTTCTATTGTC	0	MRV-5d	T Cell		MRV-5d-1_GAGTTACTCCTCGATC	0	MRV-5d	Granulocytes		MRV-5d-2_GGAATCTTCTATTGTC	0	MRV-5d	T Cell		MRV-5d-2_GGAATCTTCTATTGTC	0	MRV-5d	T Cell
MRV-5d-2_GGACGTCAGGAGGTTC	0	MRV-5d	T Cell		MRV-5d-1_GAGTTACTCTACGCAA	4.7387	MRV-5d	Granulocytes		MRV-5d-2_GGACGTCAGGAGGTTC	0	MRV-5d	T Cell		MRV-5d-1_GAGTTACTCTACGCAA	4.2917	MRV-5d	Granulocytes		MRV-5d-2_GGACGTCAGGAGGTTC	0	MRV-5d	T Cell		MRV-5d-2_GGACGTCAGGAGGTTC	0	MRV-5d	T Cell
MRV-5d-2_GGAGCAAGTAGGTTTC	0	MRV-5d	T Cell		MRV-5d-1_GAGTTACTCTTGGGCG	0	MRV-5d	Granulocytes		MRV-5d-2_GGAGCAAGTAGGTTTC	0	MRV-5d	T Cell		MRV-5d-1_GAGTTACTCTTGGGCG	0	MRV-5d	Granulocytes		MRV-5d-2_GGAGCAAGTAGGTTTC	2.80585	MRV-5d	T Cell		MRV-5d-2_GGAGCAAGTAGGTTTC	0	MRV-5d	T Cell
MRV-5d-2_GGATGTTCATGGGCAA	1.94113	MRV-5d	T Cell		MRV-5d-1_GAGTTGTGTAACGATA	4.0462	MRV-5d	Granulocytes		MRV-5d-2_GGATGTTCATGGGCAA	0	MRV-5d	T Cell		MRV-5d-1_GAGTTGTGTAACGATA	3.54697	MRV-5d	Granulocytes		MRV-5d-2_GGATGTTCATGGGCAA	1.94113	MRV-5d	T Cell		MRV-5d-2_GGATGTTCATGGGCAA	0	MRV-5d	T Cell
MRV-5d-2_GGCTGTGCAATAACGA	0	MRV-5d	T Cell		MRV-5d-1_GATCAGTCATCCCACT	0	MRV-5d	Granulocytes		MRV-5d-2_GGCTGTGCAATAACGA	0	MRV-5d	T Cell		MRV-5d-1_GATCAGTCATCCCACT	1.99131	MRV-5d	Granulocytes		MRV-5d-2_GGCTGTGCAATAACGA	0	MRV-5d	T Cell		MRV-5d-2_GGCTGTGCAATAACGA	0	MRV-5d	T Cell
MRV-5d-2_GGGACCTAGAACGCGT	0	MRV-5d	T Cell		MRV-5d-1_GATCAGTCATTGACAC	3.76708	MRV-5d	Granulocytes		MRV-5d-2_GGGACCTAGAACGCGT	0	MRV-5d	T Cell		MRV-5d-1_GATCAGTCATTGACAC	0	MRV-5d	Granulocytes		MRV-5d-2_GGGACCTAGAACGCGT	1.54312	MRV-5d	T Cell		MRV-5d-2_GGGACCTAGAACGCGT	0	MRV-5d	T Cell
MRV-5d-2_GGGTGTCAGCGTTGTT	0	MRV-5d	T Cell		MRV-5d-1_GATCATGAGAGAACCC	3.81324	MRV-5d	Granulocytes		MRV-5d-2_GGGTGTCAGCGTTGTT	0	MRV-5d	T Cell		MRV-5d-1_GATCATGAGAGAACCC	0	MRV-5d	Granulocytes		MRV-5d-2_GGGTGTCAGCGTTGTT	0	MRV-5d	T Cell		MRV-5d-2_GGGTGTCAGCGTTGTT	0	MRV-5d	T Cell
MRV-5d-2_GGGTTTATCCCTAGGG	0	MRV-5d	T Cell		MRV-5d-1_GATCGTACAGCTACTA	3.39327	MRV-5d	Granulocytes		MRV-5d-2_GGGTTTATCCCTAGGG	0	MRV-5d	T Cell		MRV-5d-1_GATCGTACAGCTACTA	0	MRV-5d	Granulocytes		MRV-5d-2_GGGTTTATCCCTAGGG	0	MRV-5d	T Cell		MRV-5d-2_GGGTTTATCCCTAGGG	0	MRV-5d	T Cell
MRV-5d-2_GGTGTCGCAAAGCTAA	1.08897	MRV-5d	T Cell		MRV-5d-1_GATGACTTCCGCCTAT	3.44813	MRV-5d	Granulocytes		MRV-5d-2_GGTGTCGCAAAGCTAA	1.08897	MRV-5d	T Cell		MRV-5d-1_GATGACTTCCGCCTAT	0	MRV-5d	Granulocytes		MRV-5d-2_GGTGTCGCAAAGCTAA	1.08897	MRV-5d	T Cell		MRV-5d-2_GGTGTCGCAAAGCTAA	0	MRV-5d	T Cell
MRV-5d-2_GTAACACCATGAAGCG	0	MRV-5d	T Cell		MRV-5d-1_GATGAGGAGCACGATG	4.06515	MRV-5d	Granulocytes		MRV-5d-2_GTAACACCATGAAGCG	0	MRV-5d	T Cell		MRV-5d-1_GATGAGGAGCACGATG	2.5221	MRV-5d	Granulocytes		MRV-5d-2_GTAACACCATGAAGCG	1.95818	MRV-5d	T Cell		MRV-5d-2_GTAACACCATGAAGCG	0	MRV-5d	T Cell
MRV-5d-2_GTAAGTCTCCACCTCA	0	MRV-5d	T Cell		MRV-5d-1_GATGAGGAGTGCGTCC	0	MRV-5d	Granulocytes		MRV-5d-2_GTAAGTCTCCACCTCA	0	MRV-5d	T Cell		MRV-5d-1_GATGAGGAGTGCGTCC	3.14087	MRV-5d	Granulocytes		MRV-5d-2_GTAAGTCTCCACCTCA	0	MRV-5d	T Cell		MRV-5d-2_GTAAGTCTCCACCTCA	0	MRV-5d	T Cell
MRV-5d-2_GTAGAGGCAATGGCAG	0	MRV-5d	T Cell		MRV-5d-1_GATGCTAAGCTCGTGC	2.72625	MRV-5d	Granulocytes		MRV-5d-2_GTAGAGGCAATGGCAG	2.86281	MRV-5d	T Cell		MRV-5d-1_GATGCTAAGCTCGTGC	0	MRV-5d	Granulocytes		MRV-5d-2_GTAGAGGCAATGGCAG	3.52699	MRV-5d	T Cell		MRV-5d-2_GTAGAGGCAATGGCAG	0	MRV-5d	T Cell
MRV-5d-2_GTAGGAGTCTTCCAGC	3.95052	MRV-5d	T Cell		MRV-5d-1_GATGGAGGTAGTTCCA	4.41935	MRV-5d	Granulocytes		MRV-5d-2_GTAGGAGTCTTCCAGC	0	MRV-5d	T Cell		MRV-5d-1_GATGGAGGTAGTTCCA	3.62336	MRV-5d	Granulocytes		MRV-5d-2_GTAGGAGTCTTCCAGC	0	MRV-5d	T Cell		MRV-5d-2_GTAGGAGTCTTCCAGC	0	MRV-5d	T Cell
MRV-5d-2_GTAGGTTAGATGACCG	0	MRV-5d	T Cell		MRV-5d-1_GATGGAGTCCCAGGCA	5.59692	MRV-5d	Granulocytes		MRV-5d-2_GTAGGTTAGATGACCG	0	MRV-5d	T Cell		MRV-5d-1_GATGGAGTCCCAGGCA	3.28939	MRV-5d	Granulocytes		MRV-5d-2_GTAGGTTAGATGACCG	0	MRV-5d	T Cell		MRV-5d-2_GTAGGTTAGATGACCG	0	MRV-5d	T Cell
MRV-5d-2_GTCAAACCACTTCAAG	0	MRV-5d	T Cell		MRV-5d-1_GATTCTTCAAGAATGT	4.6719	MRV-5d	Granulocytes		MRV-5d-2_GTCAAACCACTTCAAG	0	MRV-5d	T Cell		MRV-5d-1_GATTCTTCAAGAATGT	4.33916	MRV-5d	Granulocytes		MRV-5d-2_GTCAAACCACTTCAAG	0	MRV-5d	T Cell		MRV-5d-2_GTCAAACCACTTCAAG	0	MRV-5d	T Cell
MRV-5d-2_GTCACTCCATGTGCCG	0	MRV-5d	T Cell		MRV-5d-1_GATTTCTAGGTAGACC	3.36162	MRV-5d	Granulocytes		MRV-5d-2_GTCACTCCATGTGCCG	0	MRV-5d	T Cell		MRV-5d-1_GATTTCTAGGTAGACC	2.0743	MRV-5d	Granulocytes		MRV-5d-2_GTCACTCCATGTGCCG	0	MRV-5d	T Cell		MRV-5d-2_GTCACTCCATGTGCCG	0	MRV-5d	T Cell
MRV-5d-2_GTCTACCAGTCACTAC	0	MRV-5d	T Cell		MRV-5d-1_GCAACATTCTACCTTA	3.21123	MRV-5d	Granulocytes		MRV-5d-2_GTCTACCAGTCACTAC	0	MRV-5d	T Cell		MRV-5d-1_GCAACATTCTACCTTA	2.19014	MRV-5d	Granulocytes		MRV-5d-2_GTCTACCAGTCACTAC	0	MRV-5d	T Cell		MRV-5d-2_GTCTACCAGTCACTAC	0	MRV-5d	T Cell
MRV-5d-2_GTGAGCCTCTCGCCTA	0	MRV-5d	T Cell		MRV-5d-1_GCACGGTAGTTCCAGT	2.36755	MRV-5d	Granulocytes		MRV-5d-2_GTGAGCCTCTCGCCTA	0	MRV-5d	T Cell		MRV-5d-1_GCACGGTAGTTCCAGT	2.36755	MRV-5d	Granulocytes		MRV-5d-2_GTGAGCCTCTCGCCTA	0	MRV-5d	T Cell		MRV-5d-2_GTGAGCCTCTCGCCTA	0	MRV-5d	T Cell
MRV-5d-2_GTGCAGCTCCGTAATG	0	MRV-5d	T Cell		MRV-5d-1_GCACGTGCAGACATCT	2.37813	MRV-5d	Granulocytes		MRV-5d-2_GTGCAGCTCCGTAATG	1.40581	MRV-5d	T Cell		MRV-5d-1_GCACGTGCAGACATCT	4.08947	MRV-5d	Granulocytes		MRV-5d-2_GTGCAGCTCCGTAATG	0	MRV-5d	T Cell		MRV-5d-2_GTGCAGCTCCGTAATG	0	MRV-5d	T Cell
MRV-5d-2_GTGCTGGTCGTGCACG	0	MRV-5d	T Cell		MRV-5d-1_GCACGTGTCGAGGCAA	0	MRV-5d	Granulocytes		MRV-5d-2_GTGCTGGTCGTGCACG	0	MRV-5d	T Cell		MRV-5d-1_GCACGTGTCGAGGCAA	0	MRV-5d	Granulocytes		MRV-5d-2_GTGCTGGTCGTGCACG	0	MRV-5d	T Cell		MRV-5d-2_GTGCTGGTCGTGCACG	0	MRV-5d	T Cell
MRV-5d-2_GTGTGGCAGGAACGTC	0	MRV-5d	T Cell		MRV-5d-1_GCACTAATCCATGATG	3.5657	MRV-5d	Granulocytes		MRV-5d-2_GTGTGGCAGGAACGTC	0.931046	MRV-5d	T Cell		MRV-5d-1_GCACTAATCCATGATG	0	MRV-5d	Granulocytes		MRV-5d-2_GTGTGGCAGGAACGTC	0	MRV-5d	T Cell		MRV-5d-2_GTGTGGCAGGAACGTC	0	MRV-5d	T Cell
MRV-5d-2_GTTGTCCTCAATCCAG	0	MRV-5d	T Cell		MRV-5d-1_GCACTAATCGAGAACG	2.1136	MRV-5d	Granulocytes		MRV-5d-2_GTTGTCCTCAATCCAG	0	MRV-5d	T Cell		MRV-5d-1_GCACTAATCGAGAACG	2.1136	MRV-5d	Granulocytes		MRV-5d-2_GTTGTCCTCAATCCAG	0	MRV-5d	T Cell		MRV-5d-2_GTTGTCCTCAATCCAG	0	MRV-5d	T Cell
MRV-5d-2_TAACCAGTCGCCTTGT	0	MRV-5d	T Cell		MRV-5d-1_GCATCGGGTCCACACG	0	MRV-5d	Granulocytes		MRV-5d-2_TAACCAGTCGCCTTGT	0	MRV-5d	T Cell		MRV-5d-1_GCATCGGGTCCACACG	0	MRV-5d	Granulocytes		MRV-5d-2_TAACCAGTCGCCTTGT	4.92618	MRV-5d	T Cell		MRV-5d-2_TAACCAGTCGCCTTGT	0	MRV-5d	T Cell
MRV-5d-2_TAACGACCATCCCGTT	0	MRV-5d	T Cell		MRV-5d-1_GCATCTCCAGGCTATT	4.05412	MRV-5d	Granulocytes		MRV-5d-2_TAACGACCATCCCGTT	0	MRV-5d	T Cell		MRV-5d-1_GCATCTCCAGGCTATT	0	MRV-5d	Granulocytes		MRV-5d-2_TAACGACCATCCCGTT	1.54816	MRV-5d	T Cell		MRV-5d-2_TAACGACCATCCCGTT	0	MRV-5d	T Cell
MRV-5d-2_TAAGCACCAAGGTCAG	0	MRV-5d	T Cell		MRV-5d-1_GCCAACGAGCAGCACA	3.39699	MRV-5d	Granulocytes		MRV-5d-2_TAAGCACCAAGGTCAG	0	MRV-5d	T Cell		MRV-5d-1_GCCAACGAGCAGCACA	0	MRV-5d	Granulocytes		MRV-5d-2_TAAGCACCAAGGTCAG	0	MRV-5d	T Cell		MRV-5d-2_TAAGCACCAAGGTCAG	0	MRV-5d	T Cell
MRV-5d-2_TAAGCACGTACGTTCA	0.81709	MRV-5d	T Cell		MRV-5d-1_GCCAGCACACGAAGAC	0	MRV-5d	Granulocytes		MRV-5d-2_TAAGCACGTACGTTCA	0.81709	MRV-5d	T Cell		MRV-5d-1_GCCAGCACACGAAGAC	2.9793	MRV-5d	Granulocytes		MRV-5d-2_TAAGCACGTACGTTCA	2.61294	MRV-5d	T Cell		MRV-5d-2_TAAGCACGTACGTTCA	0	MRV-5d	T Cell
MRV-5d-2_TAATTCCCAATAAGGT	0	MRV-5d	T Cell		MRV-5d-1_GCCAGGTAGCTGCCTG	0	MRV-5d	Granulocytes		MRV-5d-2_TAATTCCCAATAAGGT	0	MRV-5d	T Cell		MRV-5d-1_GCCAGGTAGCTGCCTG	2.23062	MRV-5d	Granulocytes		MRV-5d-2_TAATTCCCAATAAGGT	2.94539	MRV-5d	T Cell		MRV-5d-2_TAATTCCCAATAAGGT	0	MRV-5d	T Cell
MRV-5d-2_TACATTCTCATCACCC	0	MRV-5d	T Cell		MRV-5d-1_GCCATGGAGACACACG	4.4	MRV-5d	Granulocytes		MRV-5d-2_TACATTCTCATCACCC	0	MRV-5d	T Cell		MRV-5d-1_GCCATGGAGACACACG	0	MRV-5d	Granulocytes		MRV-5d-2_TACATTCTCATCACCC	2.02709	MRV-5d	T Cell		MRV-5d-2_TACATTCTCATCACCC	0	MRV-5d	T Cell
MRV-5d-2_TACCGGGTCTGACAGT	0	MRV-5d	T Cell		MRV-5d-1_GCCCGAAAGATAACAC	0	MRV-5d	Granulocytes		MRV-5d-2_TACCGGGTCTGACAGT	0	MRV-5d	T Cell		MRV-5d-1_GCCCGAAAGATAACAC	3.88402	MRV-5d	Granulocytes		MRV-5d-2_TACCGGGTCTGACAGT	0	MRV-5d	T Cell		MRV-5d-2_TACCGGGTCTGACAGT	0	MRV-5d	T Cell
MRV-5d-2_TACCTGCTCACGGACC	0	MRV-5d	T Cell		MRV-5d-1_GCCGTGAGTTCGGCGT	0	MRV-5d	Granulocytes		MRV-5d-2_TACCTGCTCACGGACC	0	MRV-5d	T Cell		MRV-5d-1_GCCGTGAGTTCGGCGT	3.50534	MRV-5d	Granulocytes		MRV-5d-2_TACCTGCTCACGGACC	0.716917	MRV-5d	T Cell		MRV-5d-2_TACCTGCTCACGGACC	0	MRV-5d	T Cell
MRV-5d-2_TACCTGCTCCGTTGAA	0	MRV-5d	T Cell		MRV-5d-1_GCGAGAAGTAGTAAGT	5.11757	MRV-5d	Granulocytes		MRV-5d-2_TACCTGCTCCGTTGAA	0	MRV-5d	T Cell		MRV-5d-1_GCGAGAAGTAGTAAGT	2.49006	MRV-5d	Granulocytes		MRV-5d-2_TACCTGCTCCGTTGAA	0	MRV-5d	T Cell		MRV-5d-2_TACCTGCTCCGTTGAA	0	MRV-5d	T Cell
MRV-5d-2_TACGCTCCAAGCCCAC	0	MRV-5d	T Cell		MRV-5d-1_GCGATCGCACGCCACA	3.63702	MRV-5d	Granulocytes		MRV-5d-2_TACGCTCCAAGCCCAC	0	MRV-5d	T Cell		MRV-5d-1_GCGATCGCACGCCACA	0	MRV-5d	Granulocytes		MRV-5d-2_TACGCTCCAAGCCCAC	1.22	MRV-5d	T Cell		MRV-5d-2_TACGCTCCAAGCCCAC	0	MRV-5d	T Cell
MRV-5d-2_TACGTCCGTACCGTCG	0	MRV-5d	T Cell		MRV-5d-1_GCGTGCAAGGATCACG	0	MRV-5d	Granulocytes		MRV-5d-2_TACGTCCGTACCGTCG	0	MRV-5d	T Cell		MRV-5d-1_GCGTGCAAGGATCACG	0	MRV-5d	Granulocytes		MRV-5d-2_TACGTCCGTACCGTCG	1.19759	MRV-5d	T Cell		MRV-5d-2_TACGTCCGTACCGTCG	0	MRV-5d	T Cell
MRV-5d-2_TACTTGTGTCAAAGCG	0	MRV-5d	T Cell		MRV-5d-1_GCGTGCATCACAAGAA	5.53888	MRV-5d	Granulocytes		MRV-5d-2_TACTTGTGTCAAAGCG	1.43924	MRV-5d	T Cell		MRV-5d-1_GCGTGCATCACAAGAA	5.96651	MRV-5d	Granulocytes		MRV-5d-2_TACTTGTGTCAAAGCG	0	MRV-5d	T Cell		MRV-5d-2_TACTTGTGTCAAAGCG	0	MRV-5d	T Cell
MRV-5d-2_TACTTGTTCCTTATGT	1.69278	MRV-5d	T Cell		MRV-5d-1_GCGTTTCGTGACACAG	3.17172	MRV-5d	Granulocytes		MRV-5d-2_TACTTGTTCCTTATGT	1.16854	MRV-5d	T Cell		MRV-5d-1_GCGTTTCGTGACACAG	2.787	MRV-5d	Granulocytes		MRV-5d-2_TACTTGTTCCTTATGT	2.03495	MRV-5d	T Cell		MRV-5d-2_TACTTGTTCCTTATGT	0	MRV-5d	T Cell
MRV-5d-2_TAGATCGTCATGAAAG	0	MRV-5d	T Cell		MRV-5d-1_GCTACCTCAGAGATGC	4.27996	MRV-5d	Granulocytes		MRV-5d-2_TAGATCGTCATGAAAG	0	MRV-5d	T Cell		MRV-5d-1_GCTACCTCAGAGATGC	3.81823	MRV-5d	Granulocytes		MRV-5d-2_TAGATCGTCATGAAAG	0	MRV-5d	T Cell		MRV-5d-2_TAGATCGTCATGAAAG	0	MRV-5d	T Cell
MRV-5d-2_TAGGAGGGTTCTTGCC	1.47209	MRV-5d	T Cell		MRV-5d-1_GCTGAATGTTGTGCCG	4.25238	MRV-5d	Granulocytes		MRV-5d-2_TAGGAGGGTTCTTGCC	0	MRV-5d	T Cell		MRV-5d-1_GCTGAATGTTGTGCCG	2.3884	MRV-5d	Granulocytes		MRV-5d-2_TAGGAGGGTTCTTGCC	3.51047	MRV-5d	T Cell		MRV-5d-2_TAGGAGGGTTCTTGCC	0	MRV-5d	T Cell
MRV-5d-2_TATTGCTAGCCGTTAT	1.54991	MRV-5d	T Cell		MRV-5d-1_GCTGCAGGTCGTACAT	3.78338	MRV-5d	Granulocytes		MRV-5d-2_TATTGCTAGCCGTTAT	0	MRV-5d	T Cell		MRV-5d-1_GCTGCAGGTCGTACAT	0	MRV-5d	Granulocytes		MRV-5d-2_TATTGCTAGCCGTTAT	1.24531	MRV-5d	T Cell		MRV-5d-2_TATTGCTAGCCGTTAT	0	MRV-5d	T Cell
MRV-5d-2_TCACGGGGTATGCAAA	0	MRV-5d	T Cell		MRV-5d-1_GCTGGGTAGGGACAGG	3.89527	MRV-5d	Granulocytes		MRV-5d-2_TCACGGGGTATGCAAA	0	MRV-5d	T Cell		MRV-5d-1_GCTGGGTAGGGACAGG	0	MRV-5d	Granulocytes		MRV-5d-2_TCACGGGGTATGCAAA	2.8038	MRV-5d	T Cell		MRV-5d-2_TCACGGGGTATGCAAA	0	MRV-5d	T Cell
MRV-5d-2_TCACTATCATGGAGAC	2.05625	MRV-5d	T Cell		MRV-5d-1_GCTGGGTGTACTAGCT	3.5372	MRV-5d	Granulocytes		MRV-5d-2_TCACTATCATGGAGAC	0	MRV-5d	T Cell		MRV-5d-1_GCTGGGTGTACTAGCT	4.03632	MRV-5d	Granulocytes		MRV-5d-2_TCACTATCATGGAGAC	0	MRV-5d	T Cell		MRV-5d-2_TCACTATCATGGAGAC	2.05625	MRV-5d	T Cell
MRV-5d-2_TCAGGGCCACTTTATC	0	MRV-5d	T Cell		MRV-5d-1_GCTGGGTGTCAGGAGT	0	MRV-5d	Granulocytes		MRV-5d-2_TCAGGGCCACTTTATC	0	MRV-5d	T Cell		MRV-5d-1_GCTGGGTGTCAGGAGT	0	MRV-5d	Granulocytes		MRV-5d-2_TCAGGGCCACTTTATC	2.8507	MRV-5d	T Cell		MRV-5d-2_TCAGGGCCACTTTATC	0	MRV-5d	T Cell
MRV-5d-2_TCAGGGCTCTAGAACC	0	MRV-5d	T Cell		MRV-5d-1_GCTTGGGTCCTGGTCT	2.40291	MRV-5d	Granulocytes		MRV-5d-2_TCAGGGCTCTAGAACC	0	MRV-5d	T Cell		MRV-5d-1_GCTTGGGTCCTGGTCT	0	MRV-5d	Granulocytes		MRV-5d-2_TCAGGGCTCTAGAACC	0	MRV-5d	T Cell		MRV-5d-2_TCAGGGCTCTAGAACC	0	MRV-5d	T Cell
MRV-5d-2_TCAGTCCAGAGCCGAT	0.641965	MRV-5d	T Cell		MRV-5d-1_GGAACCCTCAGCTTGA	3.43568	MRV-5d	Granulocytes		MRV-5d-2_TCAGTCCAGAGCCGAT	0	MRV-5d	T Cell		MRV-5d-1_GGAACCCTCAGCTTGA	3.65236	MRV-5d	Granulocytes		MRV-5d-2_TCAGTCCAGAGCCGAT	1.52624	MRV-5d	T Cell		MRV-5d-2_TCAGTCCAGAGCCGAT	0	MRV-5d	T Cell
MRV-5d-2_TCATGAGAGGTTCTTG	0	MRV-5d	T Cell		MRV-5d-1_GGAACCCTCTGTGCGG	5.33704	MRV-5d	Granulocytes		MRV-5d-2_TCATGAGAGGTTCTTG	2.5327	MRV-5d	T Cell		MRV-5d-1_GGAACCCTCTGTGCGG	5.18369	MRV-5d	Granulocytes		MRV-5d-2_TCATGAGAGGTTCTTG	4.89975	MRV-5d	T Cell		MRV-5d-2_TCATGAGAGGTTCTTG	0	MRV-5d	T Cell
MRV-5d-2_TCATTACAGTATGTAG	0.73565	MRV-5d	T Cell		MRV-5d-1_GGAAGTGAGCTGTTAC	3.73728	MRV-5d	Granulocytes		MRV-5d-2_TCATTACAGTATGTAG	2.0177	MRV-5d	T Cell		MRV-5d-1_GGAAGTGAGCTGTTAC	4.53489	MRV-5d	Granulocytes		MRV-5d-2_TCATTACAGTATGTAG	2.91178	MRV-5d	T Cell		MRV-5d-2_TCATTACAGTATGTAG	0	MRV-5d	T Cell
MRV-5d-2_TCATTGTGTTCCGGTG	0	MRV-5d	T Cell		MRV-5d-1_GGAATCTGTGCAATAA	3.11787	MRV-5d	Granulocytes		MRV-5d-2_TCATTGTGTTCCGGTG	3.71046	MRV-5d	T Cell		MRV-5d-1_GGAATCTGTGCAATAA	0	MRV-5d	Granulocytes		MRV-5d-2_TCATTGTGTTCCGGTG	0	MRV-5d	T Cell		MRV-5d-2_TCATTGTGTTCCGGTG	0	MRV-5d	T Cell
MRV-5d-2_TCCAGAATCACCGGGT	2.1321	MRV-5d	T Cell		MRV-5d-1_GGAATCTTCCAGCTCT	4.61159	MRV-5d	Granulocytes		MRV-5d-2_TCCAGAATCACCGGGT	0	MRV-5d	T Cell		MRV-5d-1_GGAATCTTCCAGCTCT	0	MRV-5d	Granulocytes		MRV-5d-2_TCCAGAATCACCGGGT	0	MRV-5d	T Cell		MRV-5d-2_TCCAGAATCACCGGGT	1.4316	MRV-5d	T Cell
MRV-5d-2_TCCCACAGTGCCCAGT	0	MRV-5d	T Cell		MRV-5d-1_GGACGTCAGAATAACC	4.48672	MRV-5d	Granulocytes		MRV-5d-2_TCCCACAGTGCCCAGT	0.771587	MRV-5d	T Cell		MRV-5d-1_GGACGTCAGAATAACC	1.98424	MRV-5d	Granulocytes		MRV-5d-2_TCCCACAGTGCCCAGT	2.91495	MRV-5d	T Cell		MRV-5d-2_TCCCACAGTGCCCAGT	0	MRV-5d	T Cell
MRV-5d-2_TCCGTGTTCCATTGTT	0.87562	MRV-5d	T Cell		MRV-5d-1_GGAGCAAAGGACTTCT	4.88805	MRV-5d	Granulocytes		MRV-5d-2_TCCGTGTTCCATTGTT	1.64887	MRV-5d	T Cell		MRV-5d-1_GGAGCAAAGGACTTCT	4.74611	MRV-5d	Granulocytes		MRV-5d-2_TCCGTGTTCCATTGTT	0.87562	MRV-5d	T Cell		MRV-5d-2_TCCGTGTTCCATTGTT	0	MRV-5d	T Cell
MRV-5d-2_TCCTAATGTGCAGGAT	2.76373	MRV-5d	T Cell		MRV-5d-1_GGAGGTAAGTAAGGGA	4.44154	MRV-5d	Granulocytes		MRV-5d-2_TCCTAATGTGCAGGAT	0	MRV-5d	T Cell		MRV-5d-1_GGAGGTAAGTAAGGGA	3.99626	MRV-5d	Granulocytes		MRV-5d-2_TCCTAATGTGCAGGAT	0	MRV-5d	T Cell		MRV-5d-2_TCCTAATGTGCAGGAT	1.55069	MRV-5d	T Cell
MRV-5d-2_TCCTGCACAGCCGGTT	0	MRV-5d	T Cell		MRV-5d-1_GGATGTTCAGCAGGAT	3.18421	MRV-5d	Granulocytes		MRV-5d-2_TCCTGCACAGCCGGTT	2.3788	MRV-5d	T Cell		MRV-5d-1_GGATGTTCAGCAGGAT	0	MRV-5d	Granulocytes		MRV-5d-2_TCCTGCACAGCCGGTT	0	MRV-5d	T Cell		MRV-5d-2_TCCTGCACAGCCGGTT	0	MRV-5d	T Cell
MRV-5d-2_TCGAACAGTGACCGTC	0	MRV-5d	T Cell		MRV-5d-1_GGCACGTAGTCGGCCT	3.30831	MRV-5d	Granulocytes		MRV-5d-2_TCGAACAGTGACCGTC	0	MRV-5d	T Cell		MRV-5d-1_GGCACGTAGTCGGCCT	0	MRV-5d	Granulocytes		MRV-5d-2_TCGAACAGTGACCGTC	0	MRV-5d	T Cell		MRV-5d-2_TCGAACAGTGACCGTC	0	MRV-5d	T Cell
MRV-5d-2_TCGGGCAAGCGATTCT	4.38972	MRV-5d	T Cell		MRV-5d-1_GGCACGTGTGGCTTGC	3.56905	MRV-5d	Granulocytes		MRV-5d-2_TCGGGCAAGCGATTCT	0	MRV-5d	T Cell		MRV-5d-1_GGCACGTGTGGCTTGC	0	MRV-5d	Granulocytes		MRV-5d-2_TCGGGCAAGCGATTCT	0	MRV-5d	T Cell		MRV-5d-2_TCGGGCAAGCGATTCT	4.08407	MRV-5d	T Cell
MRV-5d-2_TCGTAGAGTCTCTCTG	0	MRV-5d	T Cell		MRV-5d-1_GGCTTTCAGTTACTCG	4.95194	MRV-5d	Granulocytes		MRV-5d-2_TCGTAGAGTCTCTCTG	0	MRV-5d	T Cell		MRV-5d-1_GGCTTTCAGTTACTCG	4.44582	MRV-5d	Granulocytes		MRV-5d-2_TCGTAGAGTCTCTCTG	0.535126	MRV-5d	T Cell		MRV-5d-2_TCGTAGAGTCTCTCTG	0	MRV-5d	T Cell
MRV-5d-2_TCTAACTGTCACTCGG	0	MRV-5d	T Cell		MRV-5d-1_GGGACAAGTAGCACGA	0	MRV-5d	Granulocytes		MRV-5d-2_TCTAACTGTCACTCGG	1.78368	MRV-5d	T Cell		MRV-5d-1_GGGACAAGTAGCACGA	0	MRV-5d	Granulocytes		MRV-5d-2_TCTAACTGTCACTCGG	3.03528	MRV-5d	T Cell		MRV-5d-2_TCTAACTGTCACTCGG	0	MRV-5d	T Cell
MRV-5d-2_TCTACCGTCCATTGGA	0	MRV-5d	T Cell		MRV-5d-1_GGGACTCCATCACCAA	4.78373	MRV-5d	Granulocytes		MRV-5d-2_TCTACCGTCCATTGGA	0	MRV-5d	T Cell		MRV-5d-1_GGGACTCCATCACCAA	2.70451	MRV-5d	Granulocytes		MRV-5d-2_TCTACCGTCCATTGGA	2.04446	MRV-5d	T Cell		MRV-5d-2_TCTACCGTCCATTGGA	0	MRV-5d	T Cell
MRV-5d-2_TCTCACGGTGTTCGAT	0	MRV-5d	T Cell		MRV-5d-1_GGGACTCGTATCATGC	3.05089	MRV-5d	Granulocytes		MRV-5d-2_TCTCACGGTGTTCGAT	0	MRV-5d	T Cell		MRV-5d-1_GGGACTCGTATCATGC	0	MRV-5d	Granulocytes		MRV-5d-2_TCTCACGGTGTTCGAT	0	MRV-5d	T Cell		MRV-5d-2_TCTCACGGTGTTCGAT	0	MRV-5d	T Cell
MRV-5d-2_TCTCTGGTCGAATGCT	0	MRV-5d	T Cell		MRV-5d-1_GGGAGATAGAGATCGC	0	MRV-5d	Granulocytes		MRV-5d-2_TCTCTGGTCGAATGCT	0.95497	MRV-5d	T Cell		MRV-5d-1_GGGAGATAGAGATCGC	3.86325	MRV-5d	Granulocytes		MRV-5d-2_TCTCTGGTCGAATGCT	0	MRV-5d	T Cell		MRV-5d-2_TCTCTGGTCGAATGCT	0	MRV-5d	T Cell
MRV-5d-2_TGACAGTAGCCGTTAT	1.61976	MRV-5d	T Cell		MRV-5d-1_GGGAGTAAGTATGCAA	0	MRV-5d	Granulocytes		MRV-5d-2_TGACAGTAGCCGTTAT	0	MRV-5d	T Cell		MRV-5d-1_GGGAGTAAGTATGCAA	0	MRV-5d	Granulocytes		MRV-5d-2_TGACAGTAGCCGTTAT	2.84534	MRV-5d	T Cell		MRV-5d-2_TGACAGTAGCCGTTAT	0	MRV-5d	T Cell
MRV-5d-2_TGACTCCCACCAAAGG	0	MRV-5d	T Cell		MRV-5d-1_GGGATGAAGTATGAGT	2.46803	MRV-5d	Granulocytes		MRV-5d-2_TGACTCCCACCAAAGG	0	MRV-5d	T Cell		MRV-5d-1_GGGATGAAGTATGAGT	0	MRV-5d	Granulocytes		MRV-5d-2_TGACTCCCACCAAAGG	3.30008	MRV-5d	T Cell		MRV-5d-2_TGACTCCCACCAAAGG	0	MRV-5d	T Cell
MRV-5d-2_TGAGCGCCACTCAAGT	0	MRV-5d	T Cell		MRV-5d-1_GGGTAGAAGATAACAC	3.02816	MRV-5d	Granulocytes		MRV-5d-2_TGAGCGCCACTCAAGT	0	MRV-5d	T Cell		MRV-5d-1_GGGTAGAAGATAACAC	2.02196	MRV-5d	Granulocytes		MRV-5d-2_TGAGCGCCACTCAAGT	0	MRV-5d	T Cell		MRV-5d-2_TGAGCGCCACTCAAGT	0	MRV-5d	T Cell
MRV-5d-2_TGAGGAGGTCTACAGT	0	MRV-5d	T Cell		MRV-5d-1_GGGTCACTCAGATTGC	4.36016	MRV-5d	Granulocytes		MRV-5d-2_TGAGGAGGTCTACAGT	2.92029	MRV-5d	T Cell		MRV-5d-1_GGGTCACTCAGATTGC	4.91429	MRV-5d	Granulocytes		MRV-5d-2_TGAGGAGGTCTACAGT	3.71061	MRV-5d	T Cell		MRV-5d-2_TGAGGAGGTCTACAGT	0	MRV-5d	T Cell
MRV-5d-2_TGAGGGACACCAGTTA	0	MRV-5d	T Cell		MRV-5d-1_GGGTTTAGTATGGTAA	2.41535	MRV-5d	Granulocytes		MRV-5d-2_TGAGGGACACCAGTTA	0.769529	MRV-5d	T Cell		MRV-5d-1_GGGTTTAGTATGGTAA	0	MRV-5d	Granulocytes		MRV-5d-2_TGAGGGACACCAGTTA	1.916	MRV-5d	T Cell		MRV-5d-2_TGAGGGACACCAGTTA	0	MRV-5d	T Cell
MRV-5d-2_TGAGGGAGTTCGAGCC	0	MRV-5d	T Cell		MRV-5d-1_GGTAACTTCCTACACC	4.91298	MRV-5d	Granulocytes		MRV-5d-2_TGAGGGAGTTCGAGCC	0	MRV-5d	T Cell		MRV-5d-1_GGTAACTTCCTACACC	0	MRV-5d	Granulocytes		MRV-5d-2_TGAGGGAGTTCGAGCC	0	MRV-5d	T Cell		MRV-5d-2_TGAGGGAGTTCGAGCC	0	MRV-5d	T Cell
MRV-5d-2_TGAGGTTAGGGTACGT	0	MRV-5d	T Cell		MRV-5d-1_GGTCACGCAGTTGGTT	2.50748	MRV-5d	Granulocytes		MRV-5d-2_TGAGGTTAGGGTACGT	0	MRV-5d	T Cell		MRV-5d-1_GGTCACGCAGTTGGTT	3.55025	MRV-5d	Granulocytes		MRV-5d-2_TGAGGTTAGGGTACGT	0	MRV-5d	T Cell		MRV-5d-2_TGAGGTTAGGGTACGT	0	MRV-5d	T Cell
MRV-5d-2_TGCCGAGTCGACGTCG	0	MRV-5d	T Cell		MRV-5d-1_GGTTAACAGACGCTCC	4.35572	MRV-5d	Granulocytes		MRV-5d-2_TGCCGAGTCGACGTCG	0.756455	MRV-5d	T Cell		MRV-5d-1_GGTTAACAGACGCTCC	3.67533	MRV-5d	Granulocytes		MRV-5d-2_TGCCGAGTCGACGTCG	0	MRV-5d	T Cell		MRV-5d-2_TGCCGAGTCGACGTCG	0	MRV-5d	T Cell
MRV-5d-2_TGCGGCAGTCGTGGTC	0	MRV-5d	T Cell		MRV-5d-1_GGTTAACTCACATACG	4.67718	MRV-5d	Granulocytes		MRV-5d-2_TGCGGCAGTCGTGGTC	1.79468	MRV-5d	T Cell		MRV-5d-1_GGTTAACTCACATACG	4.3297	MRV-5d	Granulocytes		MRV-5d-2_TGCGGCAGTCGTGGTC	4.98709	MRV-5d	T Cell		MRV-5d-2_TGCGGCAGTCGTGGTC	0	MRV-5d	T Cell
MRV-5d-2_TGCTTCGCACAAGCCC	0	MRV-5d	T Cell		MRV-5d-1_GTAAGTCAGCACACCC	0	MRV-5d	Granulocytes		MRV-5d-2_TGCTTCGCACAAGCCC	1.48978	MRV-5d	T Cell		MRV-5d-1_GTAAGTCAGCACACCC	0	MRV-5d	Granulocytes		MRV-5d-2_TGCTTCGCACAAGCCC	1.48978	MRV-5d	T Cell		MRV-5d-2_TGCTTCGCACAAGCCC	0	MRV-5d	T Cell
MRV-5d-2_TGCTTGCGTGCGTTTA	0	MRV-5d	T Cell		MRV-5d-1_GTAATGCCACATCATG	0	MRV-5d	Granulocytes		MRV-5d-2_TGCTTGCGTGCGTTTA	0	MRV-5d	T Cell		MRV-5d-1_GTAATGCCACATCATG	0	MRV-5d	Granulocytes		MRV-5d-2_TGCTTGCGTGCGTTTA	0	MRV-5d	T Cell		MRV-5d-2_TGCTTGCGTGCGTTTA	0	MRV-5d	T Cell
MRV-5d-2_TGGATCAAGGACAGCT	0	MRV-5d	T Cell		MRV-5d-1_GTAATGCGTTAGCTAC	4.75102	MRV-5d	Granulocytes		MRV-5d-2_TGGATCAAGGACAGCT	0	MRV-5d	T Cell		MRV-5d-1_GTAATGCGTTAGCTAC	3.47453	MRV-5d	Granulocytes		MRV-5d-2_TGGATCAAGGACAGCT	0	MRV-5d	T Cell		MRV-5d-2_TGGATCAAGGACAGCT	0	MRV-5d	T Cell
MRV-5d-2_TGGGAAGAGCCAGAGT	0	MRV-5d	T Cell		MRV-5d-1_GTAATGCTCGCCAGTG	4.23584	MRV-5d	Granulocytes		MRV-5d-2_TGGGAAGAGCCAGAGT	0	MRV-5d	T Cell		MRV-5d-1_GTAATGCTCGCCAGTG	4.63647	MRV-5d	Granulocytes		MRV-5d-2_TGGGAAGAGCCAGAGT	0	MRV-5d	T Cell		MRV-5d-2_TGGGAAGAGCCAGAGT	0	MRV-5d	T Cell
MRV-5d-2_TGGGAGAGTCGCATTA	0.525427	MRV-5d	T Cell		MRV-5d-1_GTACAGTCAGAGGGTT	5.42772	MRV-5d	Granulocytes		MRV-5d-2_TGGGAGAGTCGCATTA	1.76443	MRV-5d	T Cell		MRV-5d-1_GTACAGTCAGAGGGTT	2.08966	MRV-5d	Granulocytes		MRV-5d-2_TGGGAGAGTCGCATTA	1.76443	MRV-5d	T Cell		MRV-5d-2_TGGGAGAGTCGCATTA	0	MRV-5d	T Cell
MRV-5d-2_TGGTAGTTCTCTGAGA	0	MRV-5d	T Cell		MRV-5d-1_GTACAGTTCTGGGTCG	2.88116	MRV-5d	Granulocytes		MRV-5d-2_TGGTAGTTCTCTGAGA	1.55819	MRV-5d	T Cell		MRV-5d-1_GTACAGTTCTGGGTCG	0	MRV-5d	Granulocytes		MRV-5d-2_TGGTAGTTCTCTGAGA	1.55819	MRV-5d	T Cell		MRV-5d-2_TGGTAGTTCTCTGAGA	0	MRV-5d	T Cell
MRV-5d-2_TGGTGATTCACATTGG	0	MRV-5d	T Cell		MRV-5d-1_GTAGATCCAGTGGGTA	4.20247	MRV-5d	Granulocytes		MRV-5d-2_TGGTGATTCACATTGG	2.04988	MRV-5d	T Cell		MRV-5d-1_GTAGATCCAGTGGGTA	2.34251	MRV-5d	Granulocytes		MRV-5d-2_TGGTGATTCACATTGG	4.19852	MRV-5d	T Cell		MRV-5d-2_TGGTGATTCACATTGG	0	MRV-5d	T Cell
MRV-5d-2_TGTAGACCACAAGCAG	0	MRV-5d	T Cell		MRV-5d-1_GTAGGTTCAGCACACC	2.59234	MRV-5d	Granulocytes		MRV-5d-2_TGTAGACCACAAGCAG	0	MRV-5d	T Cell		MRV-5d-1_GTAGGTTCAGCACACC	3.24734	MRV-5d	Granulocytes		MRV-5d-2_TGTAGACCACAAGCAG	0	MRV-5d	T Cell		MRV-5d-2_TGTAGACCACAAGCAG	0	MRV-5d	T Cell
MRV-5d-2_TGTCCACGTGGCATCC	0.450185	MRV-5d	T Cell		MRV-5d-1_GTATTGGAGCAATTAG	3.43787	MRV-5d	Granulocytes		MRV-5d-2_TGTCCACGTGGCATCC	0	MRV-5d	T Cell		MRV-5d-1_GTATTGGAGCAATTAG	0	MRV-5d	Granulocytes		MRV-5d-2_TGTCCACGTGGCATCC	0	MRV-5d	T Cell		MRV-5d-2_TGTCCACGTGGCATCC	0	MRV-5d	T Cell
MRV-5d-2_TGTCCCAAGCGCCTTG	0	MRV-5d	T Cell		MRV-5d-1_GTATTGGCATGTGTCA	3.07061	MRV-5d	Granulocytes		MRV-5d-2_TGTCCCAAGCGCCTTG	0	MRV-5d	T Cell		MRV-5d-1_GTATTGGCATGTGTCA	3.46049	MRV-5d	Granulocytes		MRV-5d-2_TGTCCCAAGCGCCTTG	1.73148	MRV-5d	T Cell		MRV-5d-2_TGTCCCAAGCGCCTTG	0	MRV-5d	T Cell
MRV-5d-2_TGTTTGTCATCGGTTA	0.694651	MRV-5d	T Cell		MRV-5d-1_GTCAAGTTCTCCAATT	4.63009	MRV-5d	Granulocytes		MRV-5d-2_TGTTTGTCATCGGTTA	0	MRV-5d	T Cell		MRV-5d-1_GTCAAGTTCTCCAATT	0	MRV-5d	Granulocytes		MRV-5d-2_TGTTTGTCATCGGTTA	0.694651	MRV-5d	T Cell		MRV-5d-2_TGTTTGTCATCGGTTA	0	MRV-5d	T Cell
MRV-5d-2_TTAATCCGTGCCAAGA	0.641844	MRV-5d	T Cell		MRV-5d-1_GTCACTCAGAGTGAAG	0	MRV-5d	Granulocytes		MRV-5d-2_TTAATCCGTGCCAAGA	1.38628	MRV-5d	T Cell		MRV-5d-1_GTCACTCAGAGTGAAG	0	MRV-5d	Granulocytes		MRV-5d-2_TTAATCCGTGCCAAGA	0.469996	MRV-5d	T Cell		MRV-5d-2_TTAATCCGTGCCAAGA	0	MRV-5d	T Cell
MRV-5d-2_TTACCATCAACGCCCA	0	MRV-5d	T Cell		MRV-5d-1_GTCAGCGAGGCACTAG	5.19736	MRV-5d	Granulocytes		MRV-5d-2_TTACCATCAACGCCCA	0	MRV-5d	T Cell		MRV-5d-1_GTCAGCGAGGCACTAG	4.35741	MRV-5d	Granulocytes		MRV-5d-2_TTACCATCAACGCCCA	0	MRV-5d	T Cell		MRV-5d-2_TTACCATCAACGCCCA	0	MRV-5d	T Cell
MRV-5d-2_TTACTGTGTCAACATC	0	MRV-5d	T Cell		MRV-5d-1_GTCAGCGCACGGTGCT	3.14299	MRV-5d	Granulocytes		MRV-5d-2_TTACTGTGTCAACATC	0	MRV-5d	T Cell		MRV-5d-1_GTCAGCGCACGGTGCT	2.49209	MRV-5d	Granulocytes		MRV-5d-2_TTACTGTGTCAACATC	0	MRV-5d	T Cell		MRV-5d-2_TTACTGTGTCAACATC	0	MRV-5d	T Cell
MRV-5d-2_TTCCGGTCAGTAACCT	0	MRV-5d	T Cell		MRV-5d-1_GTCAGCGGTGTCCGGT	4.2345	MRV-5d	Granulocytes		MRV-5d-2_TTCCGGTCAGTAACCT	2.62854	MRV-5d	T Cell		MRV-5d-1_GTCAGCGGTGTCCGGT	2.89075	MRV-5d	Granulocytes		MRV-5d-2_TTCCGGTCAGTAACCT	0	MRV-5d	T Cell		MRV-5d-2_TTCCGGTCAGTAACCT	0	MRV-5d	T Cell
MRV-5d-2_TTCCGGTGTCTGCATA	0	MRV-5d	T Cell		MRV-5d-1_GTCAGCGGTTTACGAC	2.85378	MRV-5d	Granulocytes		MRV-5d-2_TTCCGGTGTCTGCATA	0	MRV-5d	T Cell		MRV-5d-1_GTCAGCGGTTTACGAC	3.51769	MRV-5d	Granulocytes		MRV-5d-2_TTCCGGTGTCTGCATA	2.36318	MRV-5d	T Cell		MRV-5d-2_TTCCGGTGTCTGCATA	0	MRV-5d	T Cell
MRV-5d-2_TTCCTAAAGCAGTCTT	0	MRV-5d	T Cell		MRV-5d-1_GTCATGAAGCATTGAA	0	MRV-5d	Granulocytes		MRV-5d-2_TTCCTAAAGCAGTCTT	0	MRV-5d	T Cell		MRV-5d-1_GTCATGAAGCATTGAA	0	MRV-5d	Granulocytes		MRV-5d-2_TTCCTAAAGCAGTCTT	0	MRV-5d	T Cell		MRV-5d-2_TTCCTAAAGCAGTCTT	0	MRV-5d	T Cell
MRV-5d-2_TTCCTCTCACGCTATA	1.16686	MRV-5d	T Cell		MRV-5d-1_GTCGTTCGTAGGTAGC	0	MRV-5d	Granulocytes		MRV-5d-2_TTCCTCTCACGCTATA	0	MRV-5d	T Cell		MRV-5d-1_GTCGTTCGTAGGTAGC	0	MRV-5d	Granulocytes		MRV-5d-2_TTCCTCTCACGCTATA	0	MRV-5d	T Cell		MRV-5d-2_TTCCTCTCACGCTATA	0	MRV-5d	T Cell
MRV-5d-2_TTCGATTAGGGCTTCC	0	MRV-5d	T Cell		MRV-5d-1_GTCTACCCACCGTGAC	0	MRV-5d	Granulocytes		MRV-5d-2_TTCGATTAGGGCTTCC	0	MRV-5d	T Cell		MRV-5d-1_GTCTACCCACCGTGAC	0	MRV-5d	Granulocytes		MRV-5d-2_TTCGATTAGGGCTTCC	0	MRV-5d	T Cell		MRV-5d-2_TTCGATTAGGGCTTCC	0	MRV-5d	T Cell
MRV-5d-2_TTCTTGAAGTAGCCAG	0	MRV-5d	T Cell		MRV-5d-1_GTCTACCCAGGTGTTT	2.33574	MRV-5d	Granulocytes		MRV-5d-2_TTCTTGAAGTAGCCAG	0	MRV-5d	T Cell		MRV-5d-1_GTCTACCCAGGTGTTT	0	MRV-5d	Granulocytes		MRV-5d-2_TTCTTGAAGTAGCCAG	0	MRV-5d	T Cell		MRV-5d-2_TTCTTGAAGTAGCCAG	0	MRV-5d	T Cell
MRV-5d-2_TTGACCCGTGATACAA	2.01629	MRV-5d	T Cell		MRV-5d-1_GTCTAGAAGGATAATC	0	MRV-5d	Granulocytes		MRV-5d-2_TTGACCCGTGATACAA	0	MRV-5d	T Cell		MRV-5d-1_GTCTAGAAGGATAATC	0	MRV-5d	Granulocytes		MRV-5d-2_TTGACCCGTGATACAA	0	MRV-5d	T Cell		MRV-5d-2_TTGACCCGTGATACAA	0	MRV-5d	T Cell
MRV-5d-2_TTGCATTTCTGAATGC	0	MRV-5d	T Cell		MRV-5d-1_GTCTAGAAGGCTCAAG	5.15262	MRV-5d	Granulocytes		MRV-5d-2_TTGCATTTCTGAATGC	0	MRV-5d	T Cell		MRV-5d-1_GTCTAGAAGGCTCAAG	4.39202	MRV-5d	Granulocytes		MRV-5d-2_TTGCATTTCTGAATGC	0	MRV-5d	T Cell		MRV-5d-2_TTGCATTTCTGAATGC	0	MRV-5d	T Cell
MRV-5d-2_TTGCGTCAGTACTGGG	0	MRV-5d	T Cell		MRV-5d-1_GTCTCACCAATGCAGG	0	MRV-5d	Granulocytes		MRV-5d-2_TTGCGTCAGTACTGGG	0	MRV-5d	T Cell		MRV-5d-1_GTCTCACCAATGCAGG	0	MRV-5d	Granulocytes		MRV-5d-2_TTGCGTCAGTACTGGG	0	MRV-5d	T Cell		MRV-5d-2_TTGCGTCAGTACTGGG	0	MRV-5d	T Cell
MRV-5d-2_TTGCGTCAGTTTGTCG	0	MRV-5d	T Cell		MRV-5d-1_GTCTCACGTACCAGAG	3.21047	MRV-5d	Granulocytes		MRV-5d-2_TTGCGTCAGTTTGTCG	2.39946	MRV-5d	T Cell		MRV-5d-1_GTCTCACGTACCAGAG	2.82497	MRV-5d	Granulocytes		MRV-5d-2_TTGCGTCAGTTTGTCG	2.9757	MRV-5d	T Cell		MRV-5d-2_TTGCGTCAGTTTGTCG	0	MRV-5d	T Cell
MRV-5d-2_TTGTGTTCATCGCTGG	0	MRV-5d	T Cell		MRV-5d-1_GTCTGTCAGTCAATCC	2.84534	MRV-5d	Granulocytes		MRV-5d-2_TTGTGTTCATCGCTGG	1.80395	MRV-5d	T Cell		MRV-5d-1_GTCTGTCAGTCAATCC	0	MRV-5d	Granulocytes		MRV-5d-2_TTGTGTTCATCGCTGG	0	MRV-5d	T Cell		MRV-5d-2_TTGTGTTCATCGCTGG	0	MRV-5d	T Cell
MRV-5d-2_TTTACGTCAAGAAACT	0	MRV-5d	T Cell		MRV-5d-1_GTCTTTAAGTAGACCG	4.69464	MRV-5d	Granulocytes		MRV-5d-2_TTTACGTCAAGAAACT	3.46448	MRV-5d	T Cell		MRV-5d-1_GTCTTTAAGTAGACCG	4.36182	MRV-5d	Granulocytes		MRV-5d-2_TTTACGTCAAGAAACT	0	MRV-5d	T Cell		MRV-5d-2_TTTACGTCAAGAAACT	0	MRV-5d	T Cell
MRV-5d-2_TTTACTGTCCACACAA	0	MRV-5d	T Cell		MRV-5d-1_GTCTTTACACAAAGTA	2.83321	MRV-5d	Granulocytes		MRV-5d-2_TTTACTGTCCACACAA	0	MRV-5d	T Cell		MRV-5d-1_GTCTTTACACAAAGTA	3.49651	MRV-5d	Granulocytes		MRV-5d-2_TTTACTGTCCACACAA	0	MRV-5d	T Cell		MRV-5d-2_TTTACTGTCCACACAA	0	MRV-5d	T Cell
MRV-5d-2_TTTCACACAAATGGTA	0	MRV-5d	T Cell		MRV-5d-1_GTCTTTAGTGAATTAG	4.09914	MRV-5d	Granulocytes		MRV-5d-2_TTTCACACAAATGGTA	1.29715	MRV-5d	T Cell		MRV-5d-1_GTCTTTAGTGAATTAG	0	MRV-5d	Granulocytes		MRV-5d-2_TTTCACACAAATGGTA	3.31741	MRV-5d	T Cell		MRV-5d-2_TTTCACACAAATGGTA	0	MRV-5d	T Cell
Control-1_AAAGGATTCTCTGCCA	0	Control	T Cell		MRV-5d-1_GTGAGCCAGGCCTAAG	3.0628	MRV-5d	Granulocytes		Control-1_AAAGGATTCTCTGCCA	0	Control	T Cell		MRV-5d-1_GTGAGCCAGGCCTAAG	0	MRV-5d	Granulocytes		Control-1_AAAGGATTCTCTGCCA	0	Control	T Cell		Control-1_AAAGGATTCTCTGCCA	0	Control	T Cell
Control-1_AAAGGGCAGGCATCTT	0	Control	T Cell		MRV-5d-1_GTGAGGAAGAAACCAT	3.13559	MRV-5d	Granulocytes		Control-1_AAAGGGCAGGCATCTT	0	Control	T Cell		MRV-5d-1_GTGAGGAAGAAACCAT	0	MRV-5d	Granulocytes		Control-1_AAAGGGCAGGCATCTT	0	Control	T Cell		Control-1_AAAGGGCAGGCATCTT	0	Control	T Cell
Control-1_AACACACCACCGTGCA	0	Control	T Cell		MRV-5d-1_GTGATGTTCCCAGGCA	2.43984	MRV-5d	Granulocytes		Control-1_AACACACCACCGTGCA	0	Control	T Cell		MRV-5d-1_GTGATGTTCCCAGGCA	0	MRV-5d	Granulocytes		Control-1_AACACACCACCGTGCA	0	Control	T Cell		Control-1_AACACACCACCGTGCA	0	Control	T Cell
Control-1_AAGAACACACAACGCC	0	Control	T Cell		MRV-5d-1_GTGCACGGTGACTCGC	0	MRV-5d	Granulocytes		Control-1_AAGAACACACAACGCC	0	Control	T Cell		MRV-5d-1_GTGCACGGTGACTCGC	0	MRV-5d	Granulocytes		Control-1_AAGAACACACAACGCC	0	Control	T Cell		Control-1_AAGAACACACAACGCC	0	Control	T Cell
Control-1_AAGACAACATCCTCAC	0	Control	T Cell		MRV-5d-1_GTGCAGCCAAGGATGC	3.08145	MRV-5d	Granulocytes		Control-1_AAGACAACATCCTCAC	0	Control	T Cell		MRV-5d-1_GTGCAGCCAAGGATGC	3.4715	MRV-5d	Granulocytes		Control-1_AAGACAACATCCTCAC	0	Control	T Cell		Control-1_AAGACAACATCCTCAC	0	Control	T Cell
Control-1_AAGACAAGTATCTCTT	1.41624	Control	T Cell		MRV-5d-1_GTGCGTGCATTCTGTT	4.33003	MRV-5d	Granulocytes		Control-1_AAGACAAGTATCTCTT	0	Control	T Cell		MRV-5d-1_GTGCGTGCATTCTGTT	0	MRV-5d	Granulocytes		Control-1_AAGACAAGTATCTCTT	0	Control	T Cell		Control-1_AAGACAAGTATCTCTT	2.80988	Control	T Cell
Control-1_ACAACCAGTGACGCCT	0	Control	T Cell		MRV-5d-1_GTGCTTCAGTTAGAAC	4.3923	MRV-5d	Granulocytes		Control-1_ACAACCAGTGACGCCT	0	Control	T Cell		MRV-5d-1_GTGCTTCAGTTAGAAC	6.09508	MRV-5d	Granulocytes		Control-1_ACAACCAGTGACGCCT	0	Control	T Cell		Control-1_ACAACCAGTGACGCCT	0	Control	T Cell
Control-1_ACATCCCTCTACCCAC	0	Control	T Cell		MRV-5d-1_GTGGAGAGTGATACCT	2.45722	MRV-5d	Granulocytes		Control-1_ACATCCCTCTACCCAC	0	Control	T Cell		MRV-5d-1_GTGGAGAGTGATACCT	0	MRV-5d	Granulocytes		Control-1_ACATCCCTCTACCCAC	0	Control	T Cell		Control-1_ACATCCCTCTACCCAC	3.05795	Control	T Cell
Control-1_ACATTTCGTTTAGTCG	0	Control	T Cell		MRV-5d-1_GTGGAGAGTGCAAGAC	1.83248	MRV-5d	Granulocytes		Control-1_ACATTTCGTTTAGTCG	0	Control	T Cell		MRV-5d-1_GTGGAGAGTGCAAGAC	0	MRV-5d	Granulocytes		Control-1_ACATTTCGTTTAGTCG	0	Control	T Cell		Control-1_ACATTTCGTTTAGTCG	0	Control	T Cell
Control-1_ACCTGAATCCACAGCG	0	Control	T Cell		MRV-5d-1_GTGGTTATCAGATTGC	4.63715	MRV-5d	Granulocytes		Control-1_ACCTGAATCCACAGCG	0	Control	T Cell		MRV-5d-1_GTGGTTATCAGATTGC	2.41814	MRV-5d	Granulocytes		Control-1_ACCTGAATCCACAGCG	0	Control	T Cell		Control-1_ACCTGAATCCACAGCG	0	Control	T Cell
Control-1_ACCTGTCGTCCCTGTT	0	Control	T Cell		MRV-5d-1_GTGTCCTTCAGAATAG	3.78443	MRV-5d	Granulocytes		Control-1_ACCTGTCGTCCCTGTT	0	Control	T Cell		MRV-5d-1_GTGTCCTTCAGAATAG	2.46408	MRV-5d	Granulocytes		Control-1_ACCTGTCGTCCCTGTT	0	Control	T Cell		Control-1_ACCTGTCGTCCCTGTT	0	Control	T Cell
Control-1_ACGTAACTCATGGCCG	0	Control	T Cell		MRV-5d-1_GTGTCCTTCGGCATCG	3.59006	MRV-5d	Granulocytes		Control-1_ACGTAACTCATGGCCG	0	Control	T Cell		MRV-5d-1_GTGTCCTTCGGCATCG	3.09746	MRV-5d	Granulocytes		Control-1_ACGTAACTCATGGCCG	0	Control	T Cell		Control-1_ACGTAACTCATGGCCG	0	Control	T Cell
Control-1_ACTCCCACAAGCTGCC	0	Control	T Cell		MRV-5d-1_GTGTCCTTCTAAGCGT	0	MRV-5d	Granulocytes		Control-1_ACTCCCACAAGCTGCC	0	Control	T Cell		MRV-5d-1_GTGTCCTTCTAAGCGT	2.13501	MRV-5d	Granulocytes		Control-1_ACTCCCACAAGCTGCC	0	Control	T Cell		Control-1_ACTCCCACAAGCTGCC	0	Control	T Cell
Control-1_ACTTAGGGTCAACATC	0	Control	T Cell		MRV-5d-1_GTGTGATGTTTCCCAC	3.07159	MRV-5d	Granulocytes		Control-1_ACTTAGGGTCAACATC	0	Control	T Cell		MRV-5d-1_GTGTGATGTTTCCCAC	3.07159	MRV-5d	Granulocytes		Control-1_ACTTAGGGTCAACATC	0	Control	T Cell		Control-1_ACTTAGGGTCAACATC	0	Control	T Cell
Control-1_ACTTATCGTATGGAAT	0	Control	T Cell		MRV-5d-1_GTGTGATTCCGACGGT	0	MRV-5d	Granulocytes		Control-1_ACTTATCGTATGGAAT	0	Control	T Cell		MRV-5d-1_GTGTGATTCCGACGGT	0	MRV-5d	Granulocytes		Control-1_ACTTATCGTATGGAAT	0	Control	T Cell		Control-1_ACTTATCGTATGGAAT	0	Control	T Cell
Control-1_ACTTATCTCATCGCTC	0	Control	T Cell		MRV-5d-1_GTTACCCAGCCAGACA	4.89626	MRV-5d	Granulocytes		Control-1_ACTTATCTCATCGCTC	0	Control	T Cell		MRV-5d-1_GTTACCCAGCCAGACA	0	MRV-5d	Granulocytes		Control-1_ACTTATCTCATCGCTC	0	Control	T Cell		Control-1_ACTTATCTCATCGCTC	0	Control	T Cell
Control-1_AGACTCAGTCAAGCCC	0	Control	T Cell		MRV-5d-1_GTTATGGTCCTGGGTG	0	MRV-5d	Granulocytes		Control-1_AGACTCAGTCAAGCCC	2.21542	Control	T Cell		MRV-5d-1_GTTATGGTCCTGGGTG	0	MRV-5d	Granulocytes		Control-1_AGACTCAGTCAAGCCC	0	Control	T Cell		Control-1_AGACTCAGTCAAGCCC	0	Control	T Cell
Control-1_AGAGAGCGTCCATACA	0	Control	T Cell		MRV-5d-1_GTTCATTTCTTACCGC	4.71072	MRV-5d	Granulocytes		Control-1_AGAGAGCGTCCATACA	0	Control	T Cell		MRV-5d-1_GTTCATTTCTTACCGC	0	MRV-5d	Granulocytes		Control-1_AGAGAGCGTCCATACA	0	Control	T Cell		Control-1_AGAGAGCGTCCATACA	0	Control	T Cell
Control-1_AGCGCTGGTACAAACA	0	Control	T Cell		MRV-5d-1_GTTCCGTCACTATGTG	2.27168	MRV-5d	Granulocytes		Control-1_AGCGCTGGTACAAACA	0	Control	T Cell		MRV-5d-1_GTTCCGTCACTATGTG	0	MRV-5d	Granulocytes		Control-1_AGCGCTGGTACAAACA	0	Control	T Cell		Control-1_AGCGCTGGTACAAACA	0	Control	T Cell
Control-1_AGCTACATCCCTCAAC	0	Control	T Cell		MRV-5d-1_GTTCCGTCACTTGACA	4.59463	MRV-5d	Granulocytes		Control-1_AGCTACATCCCTCAAC	0	Control	T Cell		MRV-5d-1_GTTCCGTCACTTGACA	2.93436	MRV-5d	Granulocytes		Control-1_AGCTACATCCCTCAAC	0	Control	T Cell		Control-1_AGCTACATCCCTCAAC	0	Control	T Cell
Control-1_AGGAAATTCCTAAACG	0	Control	T Cell		MRV-5d-1_GTTCCGTTCACAATGC	2.79996	MRV-5d	Granulocytes		Control-1_AGGAAATTCCTAAACG	0	Control	T Cell		MRV-5d-1_GTTCCGTTCACAATGC	3.18495	MRV-5d	Granulocytes		Control-1_AGGAAATTCCTAAACG	0	Control	T Cell		Control-1_AGGAAATTCCTAAACG	0	Control	T Cell
Control-1_AGGACGAGTGGTCTCG	0	Control	T Cell		MRV-5d-1_GTTCGCTTCCTGGTCT	4.25406	MRV-5d	Granulocytes		Control-1_AGGACGAGTGGTCTCG	0	Control	T Cell		MRV-5d-1_GTTCGCTTCCTGGTCT	2.16448	MRV-5d	Granulocytes		Control-1_AGGACGAGTGGTCTCG	0	Control	T Cell		Control-1_AGGACGAGTGGTCTCG	0	Control	T Cell
Control-1_AGGACTTTCGCGATCG	0.838705	Control	T Cell		MRV-5d-1_GTTCGCTTCGTAACAC	3.42197	MRV-5d	Granulocytes		Control-1_AGGACTTTCGCGATCG	0	Control	T Cell		MRV-5d-1_GTTCGCTTCGTAACAC	3.14511	MRV-5d	Granulocytes		Control-1_AGGACTTTCGCGATCG	0	Control	T Cell		Control-1_AGGACTTTCGCGATCG	0	Control	T Cell
Control-1_AGGATAACAGAATCGG	0	Control	T Cell		MRV-5d-1_GTTCTATGTACAAAGT	0	MRV-5d	Granulocytes		Control-1_AGGATAACAGAATCGG	0	Control	T Cell		MRV-5d-1_GTTCTATGTACAAAGT	2.28584	MRV-5d	Granulocytes		Control-1_AGGATAACAGAATCGG	0	Control	T Cell		Control-1_AGGATAACAGAATCGG	3.14809	Control	T Cell
Control-1_AGGTAGGGTCGTGCCA	2.81606	Control	T Cell		MRV-5d-1_GTTCTATTCACCTGTC	2.27637	MRV-5d	Granulocytes		Control-1_AGGTAGGGTCGTGCCA	0	Control	T Cell		MRV-5d-1_GTTCTATTCACCTGTC	2.91683	MRV-5d	Granulocytes		Control-1_AGGTAGGGTCGTGCCA	0	Control	T Cell		Control-1_AGGTAGGGTCGTGCCA	0	Control	T Cell
Control-1_AGGTCTATCTGCATAG	0	Control	T Cell		MRV-5d-1_GTTGCGGGTACAATAG	5.10077	MRV-5d	Granulocytes		Control-1_AGGTCTATCTGCATAG	0	Control	T Cell		MRV-5d-1_GTTGCGGGTACAATAG	5.04052	MRV-5d	Granulocytes		Control-1_AGGTCTATCTGCATAG	0	Control	T Cell		Control-1_AGGTCTATCTGCATAG	0	Control	T Cell
Control-1_AGTAACCTCATGAAAG	0	Control	T Cell		MRV-5d-1_GTTGCTCCAGACATCT	3.29404	MRV-5d	Granulocytes		Control-1_AGTAACCTCATGAAAG	0	Control	T Cell		MRV-5d-1_GTTGCTCCAGACATCT	0	MRV-5d	Granulocytes		Control-1_AGTAACCTCATGAAAG	0	Control	T Cell		Control-1_AGTAACCTCATGAAAG	0	Control	T Cell
Control-1_AGTACCATCTTGCGCT	0	Control	T Cell		MRV-5d-1_GTTGTGAAGTGCAAAT	4.63311	MRV-5d	Granulocytes		Control-1_AGTACCATCTTGCGCT	0	Control	T Cell		MRV-5d-1_GTTGTGAAGTGCAAAT	0	MRV-5d	Granulocytes		Control-1_AGTACCATCTTGCGCT	0	Control	T Cell		Control-1_AGTACCATCTTGCGCT	0	Control	T Cell
Control-1_AGTACTGCACAGTGAG	0	Control	T Cell		MRV-5d-1_GTTTGGACATATACCG	4.37173	MRV-5d	Granulocytes		Control-1_AGTACTGCACAGTGAG	0	Control	T Cell		MRV-5d-1_GTTTGGACATATACCG	0	MRV-5d	Granulocytes		Control-1_AGTACTGCACAGTGAG	0	Control	T Cell		Control-1_AGTACTGCACAGTGAG	0	Control	T Cell
Control-1_AGTGACTTCCCGTAAA	0	Control	T Cell		MRV-5d-1_TAATCTCTCGTTGTAG	3.03411	MRV-5d	Granulocytes		Control-1_AGTGACTTCCCGTAAA	0	Control	T Cell		MRV-5d-1_TAATCTCTCGTTGTAG	4.69869	MRV-5d	Granulocytes		Control-1_AGTGACTTCCCGTAAA	0	Control	T Cell		Control-1_AGTGACTTCCCGTAAA	0	Control	T Cell
Control-1_ATCCATTTCAGCCCAG	0	Control	T Cell		MRV-5d-1_TAATCTCTCTCATTTG	4.27209	MRV-5d	Granulocytes		Control-1_ATCCATTTCAGCCCAG	0	Control	T Cell		MRV-5d-1_TAATCTCTCTCATTTG	0	MRV-5d	Granulocytes		Control-1_ATCCATTTCAGCCCAG	0	Control	T Cell		Control-1_ATCCATTTCAGCCCAG	0	Control	T Cell
Control-1_ATCGGATAGCGCCATC	0	Control	T Cell		MRV-5d-1_TAATTCCGTTAGTTCG	2.0062	MRV-5d	Granulocytes		Control-1_ATCGGATAGCGCCATC	0	Control	T Cell		MRV-5d-1_TAATTCCGTTAGTTCG	3.5018	MRV-5d	Granulocytes		Control-1_ATCGGATAGCGCCATC	0	Control	T Cell		Control-1_ATCGGATAGCGCCATC	0	Control	T Cell
Control-1_ATCGTGAAGTCGGCCT	0	Control	T Cell		MRV-5d-1_TAATTCCTCTTTGGAG	3.18532	MRV-5d	Granulocytes		Control-1_ATCGTGAAGTCGGCCT	0	Control	T Cell		MRV-5d-1_TAATTCCTCTTTGGAG	0	MRV-5d	Granulocytes		Control-1_ATCGTGAAGTCGGCCT	0	Control	T Cell		Control-1_ATCGTGAAGTCGGCCT	0	Control	T Cell
Control-1_ATGGAGGCAGGCATTT	0	Control	T Cell		MRV-5d-1_TACACCCAGTATGAAC	4.75147	MRV-5d	Granulocytes		Control-1_ATGGAGGCAGGCATTT	0	Control	T Cell		MRV-5d-1_TACACCCAGTATGAAC	2.85609	MRV-5d	Granulocytes		Control-1_ATGGAGGCAGGCATTT	0	Control	T Cell		Control-1_ATGGAGGCAGGCATTT	0	Control	T Cell
Control-1_ATTACTCGTAAGAACT	0	Control	T Cell		MRV-5d-1_TACCTGCCAGGACGAT	4.56032	MRV-5d	Granulocytes		Control-1_ATTACTCGTAAGAACT	0	Control	T Cell		MRV-5d-1_TACCTGCCAGGACGAT	0	MRV-5d	Granulocytes		Control-1_ATTACTCGTAAGAACT	0	Control	T Cell		Control-1_ATTACTCGTAAGAACT	0	Control	T Cell
Control-1_CACGAATGTCACTCTC	0	Control	T Cell		MRV-5d-1_TACGTCCCAGCGTATT	2.77212	MRV-5d	Granulocytes		Control-1_CACGAATGTCACTCTC	0	Control	T Cell		MRV-5d-1_TACGTCCCAGCGTATT	2.13963	MRV-5d	Granulocytes		Control-1_CACGAATGTCACTCTC	0	Control	T Cell		Control-1_CACGAATGTCACTCTC	0	Control	T Cell
Control-1_CACGTTCGTTTGCAGT	0	Control	T Cell		MRV-5d-1_TACTGCCCAACTGCCG	4.29679	MRV-5d	Granulocytes		Control-1_CACGTTCGTTTGCAGT	0	Control	T Cell		MRV-5d-1_TACTGCCCAACTGCCG	2.42939	MRV-5d	Granulocytes		Control-1_CACGTTCGTTTGCAGT	0	Control	T Cell		Control-1_CACGTTCGTTTGCAGT	4.98311	Control	T Cell
Control-1_CAGCAGCAGAGGGTAA	0	Control	T Cell		MRV-5d-1_TACTGCCGTGAGCTCC	2.64418	MRV-5d	Granulocytes		Control-1_CAGCAGCAGAGGGTAA	0	Control	T Cell		MRV-5d-1_TACTGCCGTGAGCTCC	0	MRV-5d	Granulocytes		Control-1_CAGCAGCAGAGGGTAA	0	Control	T Cell		Control-1_CAGCAGCAGAGGGTAA	0	Control	T Cell
Control-1_CAGCGTGGTCATAGTC	0	Control	T Cell		MRV-5d-1_TACTGCCGTTTACTGG	0	MRV-5d	Granulocytes		Control-1_CAGCGTGGTCATAGTC	0	Control	T Cell		MRV-5d-1_TACTGCCGTTTACTGG	0	MRV-5d	Granulocytes		Control-1_CAGCGTGGTCATAGTC	0	Control	T Cell		Control-1_CAGCGTGGTCATAGTC	0	Control	T Cell
Control-1_CAGGCCAGTCGAGCTC	0	Control	T Cell		MRV-5d-1_TACTTACTCATAAGGA	4.56741	MRV-5d	Granulocytes		Control-1_CAGGCCAGTCGAGCTC	0	Control	T Cell		MRV-5d-1_TACTTACTCATAAGGA	5.61667	MRV-5d	Granulocytes		Control-1_CAGGCCAGTCGAGCTC	0	Control	T Cell		Control-1_CAGGCCAGTCGAGCTC	0	Control	T Cell
Control-1_CAGTGCGAGAGTTCGG	0	Control	T Cell		MRV-5d-1_TAGACCATCTTGCGCT	4.12574	MRV-5d	Granulocytes		Control-1_CAGTGCGAGAGTTCGG	0	Control	T Cell		MRV-5d-1_TAGACCATCTTGCGCT	0	MRV-5d	Granulocytes		Control-1_CAGTGCGAGAGTTCGG	0	Control	T Cell		Control-1_CAGTGCGAGAGTTCGG	0	Control	T Cell
Control-1_CAGTTCCAGTCACGAG	0	Control	T Cell		MRV-5d-1_TAGACTGCAGATTCGT	0	MRV-5d	Granulocytes		Control-1_CAGTTCCAGTCACGAG	0	Control	T Cell		MRV-5d-1_TAGACTGCAGATTCGT	0	MRV-5d	Granulocytes		Control-1_CAGTTCCAGTCACGAG	0	Control	T Cell		Control-1_CAGTTCCAGTCACGAG	0	Control	T Cell
Control-1_CATACAGAGCTTGTTG	1.77488	Control	T Cell		MRV-5d-1_TAGATCGCAGTATGAA	4.48548	MRV-5d	Granulocytes		Control-1_CATACAGAGCTTGTTG	0	Control	T Cell		MRV-5d-1_TAGATCGCAGTATGAA	2.48198	MRV-5d	Granulocytes		Control-1_CATACAGAGCTTGTTG	0	Control	T Cell		Control-1_CATACAGAGCTTGTTG	0	Control	T Cell
Control-1_CATACAGTCCGAAGGA	0	Control	T Cell		MRV-5d-1_TAGCACATCAAATGAG	2.91188	MRV-5d	Granulocytes		Control-1_CATACAGTCCGAAGGA	0	Control	T Cell		MRV-5d-1_TAGCACATCAAATGAG	1.9165	MRV-5d	Granulocytes		Control-1_CATACAGTCCGAAGGA	0	Control	T Cell		Control-1_CATACAGTCCGAAGGA	0	Control	T Cell
Control-1_CATACAGTCGGACTGC	0	Control	T Cell		MRV-5d-1_TAGGTACCAGTAGATA	1.78533	MRV-5d	Granulocytes		Control-1_CATACAGTCGGACTGC	0	Control	T Cell		MRV-5d-1_TAGGTACCAGTAGATA	4.25507	MRV-5d	Granulocytes		Control-1_CATACAGTCGGACTGC	0	Control	T Cell		Control-1_CATACAGTCGGACTGC	0	Control	T Cell
Control-1_CATAGACAGTGAGTTA	3.68097	Control	T Cell		MRV-5d-1_TAGTGCAGTAGGCAAC	0	MRV-5d	Granulocytes		Control-1_CATAGACAGTGAGTTA	0	Control	T Cell		MRV-5d-1_TAGTGCAGTAGGCAAC	0	MRV-5d	Granulocytes		Control-1_CATAGACAGTGAGTTA	0	Control	T Cell		Control-1_CATAGACAGTGAGTTA	5.14291	Control	T Cell
Control-1_CATCAAGGTGGAACCA	0	Control	T Cell		MRV-5d-1_TATATCCCATGTACGT	0	MRV-5d	Granulocytes		Control-1_CATCAAGGTGGAACCA	0	Control	T Cell		MRV-5d-1_TATATCCCATGTACGT	0	MRV-5d	Granulocytes		Control-1_CATCAAGGTGGAACCA	0	Control	T Cell		Control-1_CATCAAGGTGGAACCA	4.13743	Control	T Cell
Control-1_CATCCGTTCACTGGTA	1.39134	Control	T Cell		MRV-5d-1_TATCCTAGTCATCCCT	0	MRV-5d	Granulocytes		Control-1_CATCCGTTCACTGGTA	0	Control	T Cell		MRV-5d-1_TATCCTAGTCATCCCT	0	MRV-5d	Granulocytes		Control-1_CATCCGTTCACTGGTA	0	Control	T Cell		Control-1_CATCCGTTCACTGGTA	0	Control	T Cell
Control-1_CATCGCTGTACAGAGC	0	Control	T Cell		MRV-5d-1_TATCTGTCAACAGAGC	4.8092	MRV-5d	Granulocytes		Control-1_CATCGCTGTACAGAGC	0	Control	T Cell		MRV-5d-1_TATCTGTCAACAGAGC	0	MRV-5d	Granulocytes		Control-1_CATCGCTGTACAGAGC	0	Control	T Cell		Control-1_CATCGCTGTACAGAGC	0	Control	T Cell
Control-1_CATGCTCTCGAGGCAA	0	Control	T Cell		MRV-5d-1_TATCTGTTCTCAGGCG	2.36755	MRV-5d	Granulocytes		Control-1_CATGCTCTCGAGGCAA	0	Control	T Cell		MRV-5d-1_TATCTGTTCTCAGGCG	0	MRV-5d	Granulocytes		Control-1_CATGCTCTCGAGGCAA	0	Control	T Cell		Control-1_CATGCTCTCGAGGCAA	0	Control	T Cell
Control-1_CCATCACAGTCGCTAT	0	Control	T Cell		MRV-5d-1_TATCTTGTCGGCCTTT	4.92157	MRV-5d	Granulocytes		Control-1_CCATCACAGTCGCTAT	0	Control	T Cell		MRV-5d-1_TATCTTGTCGGCCTTT	0	MRV-5d	Granulocytes		Control-1_CCATCACAGTCGCTAT	0	Control	T Cell		Control-1_CCATCACAGTCGCTAT	0	Control	T Cell
Control-1_CCCAACTAGGTACCTT	0	Control	T Cell		MRV-5d-1_TATGTTCCACATTGTG	0	MRV-5d	Granulocytes		Control-1_CCCAACTAGGTACCTT	0	Control	T Cell		MRV-5d-1_TATGTTCCACATTGTG	0	MRV-5d	Granulocytes		Control-1_CCCAACTAGGTACCTT	0	Control	T Cell		Control-1_CCCAACTAGGTACCTT	0	Control	T Cell
Control-1_CCCGGAATCAAGTTGC	0	Control	T Cell		MRV-5d-1_TATGTTCCAGTTGAAA	0	MRV-5d	Granulocytes		Control-1_CCCGGAATCAAGTTGC	0	Control	T Cell		MRV-5d-1_TATGTTCCAGTTGAAA	2.5855	MRV-5d	Granulocytes		Control-1_CCCGGAATCAAGTTGC	0	Control	T Cell		Control-1_CCCGGAATCAAGTTGC	0	Control	T Cell
Control-1_CCGGTAGCAAGGGTCA	0	Control	T Cell		MRV-5d-1_TATGTTCGTTTGGCTA	4.12846	MRV-5d	Granulocytes		Control-1_CCGGTAGCAAGGGTCA	0	Control	T Cell		MRV-5d-1_TATGTTCGTTTGGCTA	3.97699	MRV-5d	Granulocytes		Control-1_CCGGTAGCAAGGGTCA	0	Control	T Cell		Control-1_CCGGTAGCAAGGGTCA	0	Control	T Cell
Control-1_CCGTAGGTCTTCGTAT	0	Control	T Cell		MRV-5d-1_TATGTTCTCGCTTGCT	4.88317	MRV-5d	Granulocytes		Control-1_CCGTAGGTCTTCGTAT	0	Control	T Cell		MRV-5d-1_TATGTTCTCGCTTGCT	4.2706	MRV-5d	Granulocytes		Control-1_CCGTAGGTCTTCGTAT	0	Control	T Cell		Control-1_CCGTAGGTCTTCGTAT	0	Control	T Cell
Control-1_CCGTTCACATTATGCG	0	Control	T Cell		MRV-5d-1_TATGTTCTCTCGCAGG	0	MRV-5d	Granulocytes		Control-1_CCGTTCACATTATGCG	0	Control	T Cell		MRV-5d-1_TATGTTCTCTCGCAGG	2.37813	MRV-5d	Granulocytes		Control-1_CCGTTCACATTATGCG	0	Control	T Cell		Control-1_CCGTTCACATTATGCG	0	Control	T Cell
Control-1_CCTACGTTCAATGCAC	1.10384	Control	T Cell		MRV-5d-1_TATTCCACAGAGTTGG	4.61692	MRV-5d	Granulocytes		Control-1_CCTACGTTCAATGCAC	0	Control	T Cell		MRV-5d-1_TATTCCACAGAGTTGG	4.5226	MRV-5d	Granulocytes		Control-1_CCTACGTTCAATGCAC	1.10384	Control	T Cell		Control-1_CCTACGTTCAATGCAC	0	Control	T Cell
Control-1_CCTCTCCCAGACACCC	0	Control	T Cell		MRV-5d-1_TATTCCACAGCTGAAG	5.6144	MRV-5d	Granulocytes		Control-1_CCTCTCCCAGACACCC	0	Control	T Cell		MRV-5d-1_TATTCCACAGCTGAAG	4.63963	MRV-5d	Granulocytes		Control-1_CCTCTCCCAGACACCC	0	Control	T Cell		Control-1_CCTCTCCCAGACACCC	0	Control	T Cell
Control-1_CCTTCAGGTTCGGTAT	0	Control	T Cell		MRV-5d-1_TATTTCGTCTCTCGAC	4.77526	MRV-5d	Granulocytes		Control-1_CCTTCAGGTTCGGTAT	0	Control	T Cell		MRV-5d-1_TATTTCGTCTCTCGAC	2.30674	MRV-5d	Granulocytes		Control-1_CCTTCAGGTTCGGTAT	0	Control	T Cell		Control-1_CCTTCAGGTTCGGTAT	0	Control	T Cell
Control-1_CCTTCAGTCTACGGTA	0	Control	T Cell		MRV-5d-1_TCAAGCAAGACCATGG	0	MRV-5d	Granulocytes		Control-1_CCTTCAGTCTACGGTA	0	Control	T Cell		MRV-5d-1_TCAAGCAAGACCATGG	0	MRV-5d	Granulocytes		Control-1_CCTTCAGTCTACGGTA	0	Control	T Cell		Control-1_CCTTCAGTCTACGGTA	0	Control	T Cell
Control-1_CGAGTTACAGTAGATA	0	Control	T Cell		MRV-5d-1_TCAAGCAGTCCAAATC	2.32484	MRV-5d	Granulocytes		Control-1_CGAGTTACAGTAGATA	0	Control	T Cell		MRV-5d-1_TCAAGCAGTCCAAATC	0	MRV-5d	Granulocytes		Control-1_CGAGTTACAGTAGATA	0	Control	T Cell		Control-1_CGAGTTACAGTAGATA	0	Control	T Cell
Control-1_CGATGGCAGAGTTGTA	0	Control	T Cell		MRV-5d-1_TCACGCTCACAGTCGC	0	MRV-5d	Granulocytes		Control-1_CGATGGCAGAGTTGTA	0	Control	T Cell		MRV-5d-1_TCACGCTCACAGTCGC	0	MRV-5d	Granulocytes		Control-1_CGATGGCAGAGTTGTA	0	Control	T Cell		Control-1_CGATGGCAGAGTTGTA	0	Control	T Cell
Control-1_CGCAGGTCAGACTCTA	2.5791	Control	T Cell		MRV-5d-1_TCACTATCATTCAGGT	5.22384	MRV-5d	Granulocytes		Control-1_CGCAGGTCAGACTCTA	0	Control	T Cell		MRV-5d-1_TCACTATCATTCAGGT	0	MRV-5d	Granulocytes		Control-1_CGCAGGTCAGACTCTA	0	Control	T Cell		Control-1_CGCAGGTCAGACTCTA	2.5791	Control	T Cell
Control-1_CGTCCATTCGTAGTCA	0	Control	T Cell		MRV-5d-1_TCAGCAACATCGGATT	4.56101	MRV-5d	Granulocytes		Control-1_CGTCCATTCGTAGTCA	0	Control	T Cell		MRV-5d-1_TCAGCAACATCGGATT	5.00919	MRV-5d	Granulocytes		Control-1_CGTCCATTCGTAGTCA	0	Control	T Cell		Control-1_CGTCCATTCGTAGTCA	4.15556	Control	T Cell
Control-1_CGTCCATTCTAACACG	0	Control	T Cell		MRV-5d-1_TCAGCAACATGACAGG	4.84458	MRV-5d	Granulocytes		Control-1_CGTCCATTCTAACACG	0	Control	T Cell		MRV-5d-1_TCAGCAACATGACAGG	3.26614	MRV-5d	Granulocytes		Control-1_CGTCCATTCTAACACG	1.84628	Control	T Cell		Control-1_CGTCCATTCTAACACG	0	Control	T Cell
Control-1_CGTGTCTTCCAACTAG	0	Control	T Cell		MRV-5d-1_TCAGCCTTCGAGTGAG	4.21898	MRV-5d	Granulocytes		Control-1_CGTGTCTTCCAACTAG	0	Control	T Cell		MRV-5d-1_TCAGCCTTCGAGTGAG	0	MRV-5d	Granulocytes		Control-1_CGTGTCTTCCAACTAG	0	Control	T Cell		Control-1_CGTGTCTTCCAACTAG	0	Control	T Cell
Control-1_CTAACTTGTGAGACGT	0	Control	T Cell		MRV-5d-1_TCAGGGCAGATCCGAG	0	MRV-5d	Granulocytes		Control-1_CTAACTTGTGAGACGT	0	Control	T Cell		MRV-5d-1_TCAGGGCAGATCCGAG	3.80497	MRV-5d	Granulocytes		Control-1_CTAACTTGTGAGACGT	0	Control	T Cell		Control-1_CTAACTTGTGAGACGT	0	Control	T Cell
Control-1_CTATAGGCAAGTTCGT	0	Control	T Cell		MRV-5d-1_TCAGTGAGTGAGAGGG	0	MRV-5d	Granulocytes		Control-1_CTATAGGCAAGTTCGT	0	Control	T Cell		MRV-5d-1_TCAGTGAGTGAGAGGG	2.50541	MRV-5d	Granulocytes		Control-1_CTATAGGCAAGTTCGT	0	Control	T Cell		Control-1_CTATAGGCAAGTTCGT	0	Control	T Cell
Control-1_CTCCCTCAGTCGAATA	0	Control	T Cell		MRV-5d-1_TCATCATGTCCCGCAA	4.3332	MRV-5d	Granulocytes		Control-1_CTCCCTCAGTCGAATA	0	Control	T Cell		MRV-5d-1_TCATCATGTCCCGCAA	3.88869	MRV-5d	Granulocytes		Control-1_CTCCCTCAGTCGAATA	0	Control	T Cell		Control-1_CTCCCTCAGTCGAATA	0	Control	T Cell
Control-1_CTGTAGAAGTCCGCGT	1.52122	Control	T Cell		MRV-5d-1_TCATGAGCATACCACA	0	MRV-5d	Granulocytes		Control-1_CTGTAGAAGTCCGCGT	0	Control	T Cell		MRV-5d-1_TCATGAGCATACCACA	0	MRV-5d	Granulocytes		Control-1_CTGTAGAAGTCCGCGT	0	Control	T Cell		Control-1_CTGTAGAAGTCCGCGT	0	Control	T Cell
Control-1_CTGTCGTAGATGCGAC	0	Control	T Cell		MRV-5d-1_TCATGGAGTGTTTCTT	3.07224	MRV-5d	Granulocytes		Control-1_CTGTCGTAGATGCGAC	0	Control	T Cell		MRV-5d-1_TCATGGAGTGTTTCTT	2.06222	MRV-5d	Granulocytes		Control-1_CTGTCGTAGATGCGAC	0	Control	T Cell		Control-1_CTGTCGTAGATGCGAC	0	Control	T Cell
Control-1_CTTACCGTCGTAGGAG	1.65375	Control	T Cell		MRV-5d-1_TCATTACGTCGGAAAC	2.48097	MRV-5d	Granulocytes		Control-1_CTTACCGTCGTAGGAG	0	Control	T Cell		MRV-5d-1_TCATTACGTCGGAAAC	3.67212	MRV-5d	Granulocytes		Control-1_CTTACCGTCGTAGGAG	0	Control	T Cell		Control-1_CTTACCGTCGTAGGAG	4.28842	Control	T Cell
Control-1_CTTCAATCATCGCTAA	0	Control	T Cell		MRV-5d-1_TCCATCGCAGGGATAC	3.13104	MRV-5d	Granulocytes		Control-1_CTTCAATCATCGCTAA	0	Control	T Cell		MRV-5d-1_TCCATCGCAGGGATAC	3.62424	MRV-5d	Granulocytes		Control-1_CTTCAATCATCGCTAA	0	Control	T Cell		Control-1_CTTCAATCATCGCTAA	0	Control	T Cell
Control-1_CTTGATTAGGATATGT	0	Control	T Cell		MRV-5d-1_TCCCACAGTCCACAGC	2.49412	MRV-5d	Granulocytes		Control-1_CTTGATTAGGATATGT	0	Control	T Cell		MRV-5d-1_TCCCACAGTCCACAGC	2.49412	MRV-5d	Granulocytes		Control-1_CTTGATTAGGATATGT	0	Control	T Cell		Control-1_CTTGATTAGGATATGT	0	Control	T Cell
Control-1_CTTTCAAGTGTTCCTC	0.894337	Control	T Cell		MRV-5d-1_TCCCAGTCAAGTATCC	0	MRV-5d	Granulocytes		Control-1_CTTTCAAGTGTTCCTC	0	Control	T Cell		MRV-5d-1_TCCCAGTCAAGTATCC	0	MRV-5d	Granulocytes		Control-1_CTTTCAAGTGTTCCTC	0	Control	T Cell		Control-1_CTTTCAAGTGTTCCTC	0	Control	T Cell
Control-1_GAAGAATTCCCTTCCC	0	Control	T Cell		MRV-5d-1_TCCCAGTGTTAGGGAC	4.01059	MRV-5d	Granulocytes		Control-1_GAAGAATTCCCTTCCC	0	Control	T Cell		MRV-5d-1_TCCCAGTGTTAGGGAC	0	MRV-5d	Granulocytes		Control-1_GAAGAATTCCCTTCCC	0	Control	T Cell		Control-1_GAAGAATTCCCTTCCC	0	Control	T Cell
Control-1_GAAGGACGTCTTTATC	0	Control	T Cell		MRV-5d-1_TCCCATGAGCTACTGT	3.81773	MRV-5d	Granulocytes		Control-1_GAAGGACGTCTTTATC	0	Control	T Cell		MRV-5d-1_TCCCATGAGCTACTGT	0	MRV-5d	Granulocytes		Control-1_GAAGGACGTCTTTATC	0	Control	T Cell		Control-1_GAAGGACGTCTTTATC	0	Control	T Cell
Control-1_GAAGGGTAGGGCCAAT	0	Control	T Cell		MRV-5d-1_TCCCATGTCCCTCTCC	0	MRV-5d	Granulocytes		Control-1_GAAGGGTAGGGCCAAT	0	Control	T Cell		MRV-5d-1_TCCCATGTCCCTCTCC	0	MRV-5d	Granulocytes		Control-1_GAAGGGTAGGGCCAAT	0	Control	T Cell		Control-1_GAAGGGTAGGGCCAAT	0	Control	T Cell
Control-1_GAATAGATCAGACATC	0	Control	T Cell		MRV-5d-1_TCCTAATGTTCTCAGA	2.18874	MRV-5d	Granulocytes		Control-1_GAATAGATCAGACATC	0	Control	T Cell		MRV-5d-1_TCCTAATGTTCTCAGA	0	MRV-5d	Granulocytes		Control-1_GAATAGATCAGACATC	0	Control	T Cell		Control-1_GAATAGATCAGACATC	0	Control	T Cell
Control-1_GAATCACCAAACCACT	0	Control	T Cell		MRV-5d-1_TCCTCCCTCGTTGCCT	1.84628	MRV-5d	Granulocytes		Control-1_GAATCACCAAACCACT	0	Control	T Cell		MRV-5d-1_TCCTCCCTCGTTGCCT	0	MRV-5d	Granulocytes		Control-1_GAATCACCAAACCACT	0	Control	T Cell		Control-1_GAATCACCAAACCACT	0	Control	T Cell
Control-1_GACCAATAGTGTCATC	0	Control	T Cell		MRV-5d-1_TCCTCGATCCACGGAC	3.5169	MRV-5d	Granulocytes		Control-1_GACCAATAGTGTCATC	0	Control	T Cell		MRV-5d-1_TCCTCGATCCACGGAC	3.12617	MRV-5d	Granulocytes		Control-1_GACCAATAGTGTCATC	0	Control	T Cell		Control-1_GACCAATAGTGTCATC	0	Control	T Cell
Control-1_GACTATGGTCATCACA	2.03553	Control	T Cell		MRV-5d-1_TCCTCTTAGAAGGATG	5.07814	MRV-5d	Granulocytes		Control-1_GACTATGGTCATCACA	0	Control	T Cell		MRV-5d-1_TCCTCTTAGAAGGATG	2.33996	MRV-5d	Granulocytes		Control-1_GACTATGGTCATCACA	0	Control	T Cell		Control-1_GACTATGGTCATCACA	3.99361	Control	T Cell
Control-1_GACTGATAGGGAGGTG	0	Control	T Cell		MRV-5d-1_TCCTCTTGTCGGAAAC	4.94085	MRV-5d	Granulocytes		Control-1_GACTGATAGGGAGGTG	0	Control	T Cell		MRV-5d-1_TCCTCTTGTCGGAAAC	0	MRV-5d	Granulocytes		Control-1_GACTGATAGGGAGGTG	2.22668	Control	T Cell		Control-1_GACTGATAGGGAGGTG	0	Control	T Cell
Control-1_GACTGATGTATCCCAA	0	Control	T Cell		MRV-5d-1_TCCTCTTTCCTAGCGG	3.02009	MRV-5d	Granulocytes		Control-1_GACTGATGTATCCCAA	0	Control	T Cell		MRV-5d-1_TCCTCTTTCCTAGCGG	2.37459	MRV-5d	Granulocytes		Control-1_GACTGATGTATCCCAA	0	Control	T Cell		Control-1_GACTGATGTATCCCAA	0	Control	T Cell
Control-1_GACTTCCCACGCTGAC	0	Control	T Cell		MRV-5d-1_TCCTTCTAGTAGATCA	0	MRV-5d	Granulocytes		Control-1_GACTTCCCACGCTGAC	0	Control	T Cell		MRV-5d-1_TCCTTCTAGTAGATCA	0	MRV-5d	Granulocytes		Control-1_GACTTCCCACGCTGAC	0	Control	T Cell		Control-1_GACTTCCCACGCTGAC	0	Control	T Cell
Control-1_GAGACCCTCCGCAAAT	3.53402	Control	T Cell		MRV-5d-1_TCCTTCTCACTAGAGG	4.86891	MRV-5d	Granulocytes		Control-1_GAGACCCTCCGCAAAT	0	Control	T Cell		MRV-5d-1_TCCTTCTCACTAGAGG	4.97933	MRV-5d	Granulocytes		Control-1_GAGACCCTCCGCAAAT	0	Control	T Cell		Control-1_GAGACCCTCCGCAAAT	0	Control	T Cell
Control-1_GAGATGGGTCAAAGAT	0	Control	T Cell		MRV-5d-1_TCCTTTCTCGTAACCA	2.74786	MRV-5d	Granulocytes		Control-1_GAGATGGGTCAAAGAT	0	Control	T Cell		MRV-5d-1_TCCTTTCTCGTAACCA	2.11681	MRV-5d	Granulocytes		Control-1_GAGATGGGTCAAAGAT	0	Control	T Cell		Control-1_GAGATGGGTCAAAGAT	3.99601	Control	T Cell
Control-1_GAGTGAGCAGTTGTCA	0	Control	T Cell		MRV-5d-1_TCGACGGCAACACGAG	0	MRV-5d	Granulocytes		Control-1_GAGTGAGCAGTTGTCA	0	Control	T Cell		MRV-5d-1_TCGACGGCAACACGAG	2.32152	MRV-5d	Granulocytes		Control-1_GAGTGAGCAGTTGTCA	0	Control	T Cell		Control-1_GAGTGAGCAGTTGTCA	0	Control	T Cell
Control-1_GAGTTGTTCGCAGTTA	0	Control	T Cell		MRV-5d-1_TCGCACTAGTCCGCGT	2.61141	MRV-5d	Granulocytes		Control-1_GAGTTGTTCGCAGTTA	0	Control	T Cell		MRV-5d-1_TCGCACTAGTCCGCGT	0	MRV-5d	Granulocytes		Control-1_GAGTTGTTCGCAGTTA	0	Control	T Cell		Control-1_GAGTTGTTCGCAGTTA	0	Control	T Cell
Control-1_GATCAGTCACCAAAGG	0	Control	T Cell		MRV-5d-1_TCGCACTTCGTTGCCT	2.85096	MRV-5d	Granulocytes		Control-1_GATCAGTCACCAAAGG	0	Control	T Cell		MRV-5d-1_TCGCACTTCGTTGCCT	0	MRV-5d	Granulocytes		Control-1_GATCAGTCACCAAAGG	0	Control	T Cell		Control-1_GATCAGTCACCAAAGG	0	Control	T Cell
Control-1_GATCCCTCAGAAACCG	2.45042	Control	T Cell		MRV-5d-1_TCGCAGGAGGACATCG	4.57155	MRV-5d	Granulocytes		Control-1_GATCCCTCAGAAACCG	0	Control	T Cell		MRV-5d-1_TCGCAGGAGGACATCG	4.57155	MRV-5d	Granulocytes		Control-1_GATCCCTCAGAAACCG	0	Control	T Cell		Control-1_GATCCCTCAGAAACCG	3.09948	Control	T Cell
Control-1_GATCGTAAGTGAATAC	0	Control	T Cell		MRV-5d-1_TCGGATAAGTGCACTT	0	MRV-5d	Granulocytes		Control-1_GATCGTAAGTGAATAC	0	Control	T Cell		MRV-5d-1_TCGGATAAGTGCACTT	0	MRV-5d	Granulocytes		Control-1_GATCGTAAGTGAATAC	0	Control	T Cell		Control-1_GATCGTAAGTGAATAC	2.13086	Control	T Cell
Control-1_GATGCTACAAACAGGC	0	Control	T Cell		MRV-5d-1_TCGTAGAGTGCTTCAA	5.25644	MRV-5d	Granulocytes		Control-1_GATGCTACAAACAGGC	0	Control	T Cell		MRV-5d-1_TCGTAGAGTGCTTCAA	5.34057	MRV-5d	Granulocytes		Control-1_GATGCTACAAACAGGC	0	Control	T Cell		Control-1_GATGCTACAAACAGGC	0	Control	T Cell
Control-1_GATGCTAGTATGCTTG	0	Control	T Cell		MRV-5d-1_TCGTGCTTCTTTCCAA	4.81612	MRV-5d	Granulocytes		Control-1_GATGCTAGTATGCTTG	0	Control	T Cell		MRV-5d-1_TCGTGCTTCTTTCCAA	2.27716	MRV-5d	Granulocytes		Control-1_GATGCTAGTATGCTTG	0	Control	T Cell		Control-1_GATGCTAGTATGCTTG	0	Control	T Cell
Control-1_GATGTTGCAACTCCAA	0	Control	T Cell		MRV-5d-1_TCTAACTAGTGTAGAT	0	MRV-5d	Granulocytes		Control-1_GATGTTGCAACTCCAA	0	Control	T Cell		MRV-5d-1_TCTAACTAGTGTAGAT	0	MRV-5d	Granulocytes		Control-1_GATGTTGCAACTCCAA	0	Control	T Cell		Control-1_GATGTTGCAACTCCAA	0	Control	T Cell
Control-1_GATGTTGGTACGGATG	0	Control	T Cell		MRV-5d-1_TCTAACTCACGTCGTG	0	MRV-5d	Granulocytes		Control-1_GATGTTGGTACGGATG	0	Control	T Cell		MRV-5d-1_TCTAACTCACGTCGTG	0	MRV-5d	Granulocytes		Control-1_GATGTTGGTACGGATG	0	Control	T Cell		Control-1_GATGTTGGTACGGATG	0	Control	T Cell
Control-1_GCAACCGTCCATCTAT	0	Control	T Cell		MRV-5d-1_TCTACCGAGAATTTGG	2.9471	MRV-5d	Granulocytes		Control-1_GCAACCGTCCATCTAT	0	Control	T Cell		MRV-5d-1_TCTACCGAGAATTTGG	0	MRV-5d	Granulocytes		Control-1_GCAACCGTCCATCTAT	0	Control	T Cell		Control-1_GCAACCGTCCATCTAT	0	Control	T Cell
Control-1_GCACATAGTACCTAAC	0	Control	T Cell		MRV-5d-1_TCTATACTCTCATTTG	4.66877	MRV-5d	Granulocytes		Control-1_GCACATAGTACCTAAC	0	Control	T Cell		MRV-5d-1_TCTATACTCTCATTTG	0	MRV-5d	Granulocytes		Control-1_GCACATAGTACCTAAC	0	Control	T Cell		Control-1_GCACATAGTACCTAAC	0	Control	T Cell
Control-1_GCACGTGTCTTCGTGC	1.70557	Control	T Cell		MRV-5d-1_TCTCACGAGTAGTGCG	3.95064	MRV-5d	Granulocytes		Control-1_GCACGTGTCTTCGTGC	0	Control	T Cell		MRV-5d-1_TCTCACGAGTAGTGCG	0	MRV-5d	Granulocytes		Control-1_GCACGTGTCTTCGTGC	0	Control	T Cell		Control-1_GCACGTGTCTTCGTGC	0	Control	T Cell
Control-1_GCAGCTGGTCGCACGT	0	Control	T Cell		MRV-5d-1_TCTCACGTCAAGTAAG	0	MRV-5d	Granulocytes		Control-1_GCAGCTGGTCGCACGT	0	Control	T Cell		MRV-5d-1_TCTCACGTCAAGTAAG	0	MRV-5d	Granulocytes		Control-1_GCAGCTGGTCGCACGT	0	Control	T Cell		Control-1_GCAGCTGGTCGCACGT	0	Control	T Cell
Control-1_GCCAACGAGACACACG	0	Control	T Cell		MRV-5d-1_TCTTAGTCATCTTTCA	2.49082	MRV-5d	Granulocytes		Control-1_GCCAACGAGACACACG	0	Control	T Cell		MRV-5d-1_TCTTAGTCATCTTTCA	4.36307	MRV-5d	Granulocytes		Control-1_GCCAACGAGACACACG	0	Control	T Cell		Control-1_GCCAACGAGACACACG	0	Control	T Cell
Control-1_GCCAGCATCCATTGGA	0	Control	T Cell		MRV-5d-1_TCTTAGTGTAGGCAAC	0	MRV-5d	Granulocytes		Control-1_GCCAGCATCCATTGGA	0	Control	T Cell		MRV-5d-1_TCTTAGTGTAGGCAAC	0	MRV-5d	Granulocytes		Control-1_GCCAGCATCCATTGGA	0	Control	T Cell		Control-1_GCCAGCATCCATTGGA	0	Control	T Cell
Control-1_GCCAGGTGTTTCCATT	0	Control	T Cell		MRV-5d-1_TCTTAGTTCATTACCT	0	MRV-5d	Granulocytes		Control-1_GCCAGGTGTTTCCATT	0	Control	T Cell		MRV-5d-1_TCTTAGTTCATTACCT	2.51267	MRV-5d	Granulocytes		Control-1_GCCAGGTGTTTCCATT	2.67257	Control	T Cell		Control-1_GCCAGGTGTTTCCATT	0	Control	T Cell
Control-1_GCCATGGGTGGACCAA	0	Control	T Cell		MRV-5d-1_TCTTGCGTCCCATTCG	3.32953	MRV-5d	Granulocytes		Control-1_GCCATGGGTGGACCAA	0	Control	T Cell		MRV-5d-1_TCTTGCGTCCCATTCG	3.1153	MRV-5d	Granulocytes		Control-1_GCCATGGGTGGACCAA	0	Control	T Cell		Control-1_GCCATGGGTGGACCAA	0	Control	T Cell
Control-1_GCCCAGAAGTCACGAG	0	Control	T Cell		MRV-5d-1_TGAACGTAGAAGAACG	2.28425	MRV-5d	Granulocytes		Control-1_GCCCAGAAGTCACGAG	0	Control	T Cell		MRV-5d-1_TGAACGTAGAAGAACG	3.59108	MRV-5d	Granulocytes		Control-1_GCCCAGAAGTCACGAG	0	Control	T Cell		Control-1_GCCCAGAAGTCACGAG	0	Control	T Cell
Control-1_GCTTCACCAGCACGAA	0	Control	T Cell		MRV-5d-1_TGAACGTAGTCGGCAA	5.10898	MRV-5d	Granulocytes		Control-1_GCTTCACCAGCACGAA	0	Control	T Cell		MRV-5d-1_TGAACGTAGTCGGCAA	0	MRV-5d	Granulocytes		Control-1_GCTTCACCAGCACGAA	0	Control	T Cell		Control-1_GCTTCACCAGCACGAA	0	Control	T Cell
Control-1_GGAGGATCATTGTAGC	0	Control	T Cell		MRV-5d-1_TGACAGTCACGGGCTT	4.73056	MRV-5d	Granulocytes		Control-1_GGAGGATCATTGTAGC	0	Control	T Cell		MRV-5d-1_TGACAGTCACGGGCTT	2.98197	MRV-5d	Granulocytes		Control-1_GGAGGATCATTGTAGC	0	Control	T Cell		Control-1_GGAGGATCATTGTAGC	0	Control	T Cell
Control-1_GGATCTATCTGGTCAA	1.06436	Control	T Cell		MRV-5d-1_TGAGACTCATGGGTTT	4.81092	MRV-5d	Granulocytes		Control-1_GGATCTATCTGGTCAA	0	Control	T Cell		MRV-5d-1_TGAGACTCATGGGTTT	0	MRV-5d	Granulocytes		Control-1_GGATCTATCTGGTCAA	0	Control	T Cell		Control-1_GGATCTATCTGGTCAA	0	Control	T Cell
Control-1_GGCTGTGAGAGGTCAC	0	Control	T Cell		MRV-5d-1_TGAGGAGAGTCGCCCA	0	MRV-5d	Granulocytes		Control-1_GGCTGTGAGAGGTCAC	0	Control	T Cell		MRV-5d-1_TGAGGAGAGTCGCCCA	0	MRV-5d	Granulocytes		Control-1_GGCTGTGAGAGGTCAC	0	Control	T Cell		Control-1_GGCTGTGAGAGGTCAC	0	Control	T Cell
Control-1_GGCTTTCAGCCTTTCC	0	Control	T Cell		MRV-5d-1_TGAGGAGGTTAGGGAC	3.73386	MRV-5d	Granulocytes		Control-1_GGCTTTCAGCCTTTCC	0	Control	T Cell		MRV-5d-1_TGAGGAGGTTAGGGAC	2.91793	MRV-5d	Granulocytes		Control-1_GGCTTTCAGCCTTTCC	0	Control	T Cell		Control-1_GGCTTTCAGCCTTTCC	0	Control	T Cell
Control-1_GGGCGTTAGACGGTTG	0	Control	T Cell		MRV-5d-1_TGAGGTTAGGCCACTC	0	MRV-5d	Granulocytes		Control-1_GGGCGTTAGACGGTTG	0	Control	T Cell		MRV-5d-1_TGAGGTTAGGCCACTC	0	MRV-5d	Granulocytes		Control-1_GGGCGTTAGACGGTTG	0	Control	T Cell		Control-1_GGGCGTTAGACGGTTG	0	Control	T Cell
Control-1_GGGCTACTCACATCAG	0	Control	T Cell		MRV-5d-1_TGAGTCACAGCTCCTT	0	MRV-5d	Granulocytes		Control-1_GGGCTACTCACATCAG	0	Control	T Cell		MRV-5d-1_TGAGTCACAGCTCCTT	0	MRV-5d	Granulocytes		Control-1_GGGCTACTCACATCAG	0	Control	T Cell		Control-1_GGGCTACTCACATCAG	0	Control	T Cell
Control-1_GGGCTACTCTCCGCAT	2.31163	Control	T Cell		MRV-5d-1_TGAGTCAGTCATTGCA	3.19627	MRV-5d	Granulocytes		Control-1_GGGCTACTCTCCGCAT	0	Control	T Cell		MRV-5d-1_TGAGTCAGTCATTGCA	2.33954	MRV-5d	Granulocytes		Control-1_GGGCTACTCTCCGCAT	0	Control	T Cell		Control-1_GGGCTACTCTCCGCAT	0	Control	T Cell
Control-1_GGTGAAGAGCGGGTTA	1.73879	Control	T Cell		MRV-5d-1_TGAGTCATCGGTGTAT	2.11328	MRV-5d	Granulocytes		Control-1_GGTGAAGAGCGGGTTA	0	Control	T Cell		MRV-5d-1_TGAGTCATCGGTGTAT	2.47764	MRV-5d	Granulocytes		Control-1_GGTGAAGAGCGGGTTA	0	Control	T Cell		Control-1_GGTGAAGAGCGGGTTA	2.98375	Control	T Cell
Control-1_GGTGAAGTCCTACACC	0	Control	T Cell		MRV-5d-1_TGATCAGCATCTTTCA	4.40238	MRV-5d	Granulocytes		Control-1_GGTGAAGTCCTACACC	0	Control	T Cell		MRV-5d-1_TGATCAGCATCTTTCA	0	MRV-5d	Granulocytes		Control-1_GGTGAAGTCCTACACC	0	Control	T Cell		Control-1_GGTGAAGTCCTACACC	0	Control	T Cell
Control-1_GGTTAACAGGCTGAAC	0	Control	T Cell		MRV-5d-1_TGATCAGGTCAAAGAT	4.9009	MRV-5d	Granulocytes		Control-1_GGTTAACAGGCTGAAC	1.63488	Control	T Cell		MRV-5d-1_TGATCAGGTCAAAGAT	4.47742	MRV-5d	Granulocytes		Control-1_GGTTAACAGGCTGAAC	0	Control	T Cell		Control-1_GGTTAACAGGCTGAAC	0	Control	T Cell
Control-1_GTACAGTAGTGATTCC	0	Control	T Cell		MRV-5d-1_TGATGCAAGAGCAACC	3.40268	MRV-5d	Granulocytes		Control-1_GTACAGTAGTGATTCC	0	Control	T Cell		MRV-5d-1_TGATGCAAGAGCAACC	5.46493	MRV-5d	Granulocytes		Control-1_GTACAGTAGTGATTCC	0	Control	T Cell		Control-1_GTACAGTAGTGATTCC	0	Control	T Cell
Control-1_GTATTGGAGTAAGGGA	0	Control	T Cell		MRV-5d-1_TGATTCTCAAGATTGA	5.28849	MRV-5d	Granulocytes		Control-1_GTATTGGAGTAAGGGA	0	Control	T Cell		MRV-5d-1_TGATTCTCAAGATTGA	2.38437	MRV-5d	Granulocytes		Control-1_GTATTGGAGTAAGGGA	0	Control	T Cell		Control-1_GTATTGGAGTAAGGGA	0	Control	T Cell
Control-1_GTCACGGCAATCGTCA	0	Control	T Cell		MRV-5d-1_TGATTCTCAGCTACAT	4.29109	MRV-5d	Granulocytes		Control-1_GTCACGGCAATCGTCA	0	Control	T Cell		MRV-5d-1_TGATTCTCAGCTACAT	4.62364	MRV-5d	Granulocytes		Control-1_GTCACGGCAATCGTCA	0	Control	T Cell		Control-1_GTCACGGCAATCGTCA	0	Control	T Cell
Control-1_GTCATCCAGTATAGAC	0	Control	T Cell		MRV-5d-1_TGATTCTTCGAGTCCG	3.91723	MRV-5d	Granulocytes		Control-1_GTCATCCAGTATAGAC	0	Control	T Cell		MRV-5d-1_TGATTCTTCGAGTCCG	3.41958	MRV-5d	Granulocytes		Control-1_GTCATCCAGTATAGAC	0	Control	T Cell		Control-1_GTCATCCAGTATAGAC	0	Control	T Cell
Control-1_GTCGCGAGTAGACACG	0	Control	T Cell		MRV-5d-1_TGCACGGCACGATAGG	0	MRV-5d	Granulocytes		Control-1_GTCGCGAGTAGACACG	0	Control	T Cell		MRV-5d-1_TGCACGGCACGATAGG	0	MRV-5d	Granulocytes		Control-1_GTCGCGAGTAGACACG	0	Control	T Cell		Control-1_GTCGCGAGTAGACACG	0	Control	T Cell
Control-1_GTCTAGATCAGTAGGG	0	Control	T Cell		MRV-5d-1_TGCAGATTCCATAAGC	3.74431	MRV-5d	Granulocytes		Control-1_GTCTAGATCAGTAGGG	0	Control	T Cell		MRV-5d-1_TGCAGATTCCATAAGC	4.42556	MRV-5d	Granulocytes		Control-1_GTCTAGATCAGTAGGG	0	Control	T Cell		Control-1_GTCTAGATCAGTAGGG	0	Control	T Cell
Control-1_GTCTCACTCTGGTCAA	0	Control	T Cell		MRV-5d-1_TGCAGGCGTCAACGCC	4.57976	MRV-5d	Granulocytes		Control-1_GTCTCACTCTGGTCAA	0	Control	T Cell		MRV-5d-1_TGCAGGCGTCAACGCC	3.58595	MRV-5d	Granulocytes		Control-1_GTCTCACTCTGGTCAA	0	Control	T Cell		Control-1_GTCTCACTCTGGTCAA	0	Control	T Cell
Control-1_GTCTGTCCATCTTCGC	0	Control	T Cell		MRV-5d-1_TGCAGGCGTGATCGTT	3.53074	MRV-5d	Granulocytes		Control-1_GTCTGTCCATCTTCGC	0	Control	T Cell		MRV-5d-1_TGCAGGCGTGATCGTT	0	MRV-5d	Granulocytes		Control-1_GTCTGTCCATCTTCGC	0	Control	T Cell		Control-1_GTCTGTCCATCTTCGC	0	Control	T Cell
Control-1_GTGACGCGTCCAATCA	0	Control	T Cell		MRV-5d-1_TGCATGATCTATACTC	3.97667	MRV-5d	Granulocytes		Control-1_GTGACGCGTCCAATCA	0	Control	T Cell		MRV-5d-1_TGCATGATCTATACTC	1.45189	MRV-5d	Granulocytes		Control-1_GTGACGCGTCCAATCA	0	Control	T Cell		Control-1_GTGACGCGTCCAATCA	0	Control	T Cell
Control-1_GTGCAGCCAAGAATGT	0	Control	T Cell		MRV-5d-1_TGCATGATCTCCTGTG	2.32568	MRV-5d	Granulocytes		Control-1_GTGCAGCCAAGAATGT	0	Control	T Cell		MRV-5d-1_TGCATGATCTCCTGTG	2.32568	MRV-5d	Granulocytes		Control-1_GTGCAGCCAAGAATGT	1.74189	Control	T Cell		Control-1_GTGCAGCCAAGAATGT	0	Control	T Cell
Control-1_GTGTCCTCAATGTCAC	1.71534	Control	T Cell		MRV-5d-1_TGCGATACACAATCTG	3.95164	MRV-5d	Granulocytes		Control-1_GTGTCCTCAATGTCAC	0	Control	T Cell		MRV-5d-1_TGCGATACACAATCTG	3.00234	MRV-5d	Granulocytes		Control-1_GTGTCCTCAATGTCAC	0	Control	T Cell		Control-1_GTGTCCTCAATGTCAC	0	Control	T Cell
Control-1_GTTACCCTCTTCACGC	0	Control	T Cell		MRV-5d-1_TGCGATATCGTTCCTG	3.4496	MRV-5d	Granulocytes		Control-1_GTTACCCTCTTCACGC	0	Control	T Cell		MRV-5d-1_TGCGATATCGTTCCTG	0	MRV-5d	Granulocytes		Control-1_GTTACCCTCTTCACGC	0	Control	T Cell		Control-1_GTTACCCTCTTCACGC	0	Control	T Cell
Control-1_GTTCCGTAGATGCTTC	0	Control	T Cell		MRV-5d-1_TGCGGGTGTTTACACG	0	MRV-5d	Granulocytes		Control-1_GTTCCGTAGATGCTTC	0	Control	T Cell		MRV-5d-1_TGCGGGTGTTTACACG	0	MRV-5d	Granulocytes		Control-1_GTTCCGTAGATGCTTC	0	Control	T Cell		Control-1_GTTCCGTAGATGCTTC	0	Control	T Cell
Control-1_GTTGCTCTCACTCGAA	0	Control	T Cell		MRV-5d-1_TGCGGGTTCATCACAG	4.17807	MRV-5d	Granulocytes		Control-1_GTTGCTCTCACTCGAA	1.58155	Control	T Cell		MRV-5d-1_TGCGGGTTCATCACAG	4.33003	MRV-5d	Granulocytes		Control-1_GTTGCTCTCACTCGAA	0	Control	T Cell		Control-1_GTTGCTCTCACTCGAA	0	Control	T Cell
Control-1_TAATCTCCAGCAGTCC	0	Control	T Cell		MRV-5d-1_TGCTCGTTCAGCAGAG	5.21231	MRV-5d	Granulocytes		Control-1_TAATCTCCAGCAGTCC	0	Control	T Cell		MRV-5d-1_TGCTCGTTCAGCAGAG	0	MRV-5d	Granulocytes		Control-1_TAATCTCCAGCAGTCC	0	Control	T Cell		Control-1_TAATCTCCAGCAGTCC	0	Control	T Cell
Control-1_TACAACGGTCAAGCGA	1.19695	Control	T Cell		MRV-5d-1_TGGGAGAAGCGATGGT	3.69426	MRV-5d	Granulocytes		Control-1_TACAACGGTCAAGCGA	0	Control	T Cell		MRV-5d-1_TGGGAGAAGCGATGGT	3.47731	MRV-5d	Granulocytes		Control-1_TACAACGGTCAAGCGA	0	Control	T Cell		Control-1_TACAACGGTCAAGCGA	0	Control	T Cell
Control-1_TACACCCCATCCTATT	3.10541	Control	T Cell		MRV-5d-1_TGGGAGAGTAGAAACT	0	MRV-5d	Granulocytes		Control-1_TACACCCCATCCTATT	0	Control	T Cell		MRV-5d-1_TGGGAGAGTAGAAACT	0	MRV-5d	Granulocytes		Control-1_TACACCCCATCCTATT	0	Control	T Cell		Control-1_TACACCCCATCCTATT	3.47065	Control	T Cell
Control-1_TACCGGGAGAGGCTGT	2.60733	Control	T Cell		MRV-5d-1_TGGGATTAGACACACG	3.12825	MRV-5d	Granulocytes		Control-1_TACCGGGAGAGGCTGT	0	Control	T Cell		MRV-5d-1_TGGGATTAGACACACG	0	MRV-5d	Granulocytes		Control-1_TACCGGGAGAGGCTGT	0	Control	T Cell		Control-1_TACCGGGAGAGGCTGT	4.33568	Control	T Cell
Control-1_TACCTCGTCCGATCTC	0	Control	T Cell		MRV-5d-1_TGGGCGTCACTGAGTT	3.56809	MRV-5d	Granulocytes		Control-1_TACCTCGTCCGATCTC	0	Control	T Cell		MRV-5d-1_TGGGCGTCACTGAGTT	0	MRV-5d	Granulocytes		Control-1_TACCTCGTCCGATCTC	0	Control	T Cell		Control-1_TACCTCGTCCGATCTC	0	Control	T Cell
Control-1_TATATCCAGATTACCC	0	Control	T Cell		MRV-5d-1_TGGGCGTGTAGAAACT	3.58141	MRV-5d	Granulocytes		Control-1_TATATCCAGATTACCC	0	Control	T Cell		MRV-5d-1_TGGGCGTGTAGAAACT	3.18977	MRV-5d	Granulocytes		Control-1_TATATCCAGATTACCC	0	Control	T Cell		Control-1_TATATCCAGATTACCC	0	Control	T Cell
Control-1_TATCCTATCTGTCAGA	0	Control	T Cell		MRV-5d-1_TGGTTAGAGAGCTTTC	0	MRV-5d	Granulocytes		Control-1_TATCCTATCTGTCAGA	0	Control	T Cell		MRV-5d-1_TGGTTAGAGAGCTTTC	0	MRV-5d	Granulocytes		Control-1_TATCCTATCTGTCAGA	0	Control	T Cell		Control-1_TATCCTATCTGTCAGA	0	Control	T Cell
Control-1_TCACGGGAGACGCTCC	0	Control	T Cell		MRV-5d-1_TGTACAGCAGAACCGA	3.18066	MRV-5d	Granulocytes		Control-1_TCACGGGAGACGCTCC	0	Control	T Cell		MRV-5d-1_TGTACAGCAGAACCGA	3.35604	MRV-5d	Granulocytes		Control-1_TCACGGGAGACGCTCC	0	Control	T Cell		Control-1_TCACGGGAGACGCTCC	0	Control	T Cell
Control-1_TCACTCGGTGCCTATA	0	Control	T Cell		MRV-5d-1_TGTACAGGTCATATGC	4.37964	MRV-5d	Granulocytes		Control-1_TCACTCGGTGCCTATA	0	Control	T Cell		MRV-5d-1_TGTACAGGTCATATGC	0	MRV-5d	Granulocytes		Control-1_TCACTCGGTGCCTATA	0	Control	T Cell		Control-1_TCACTCGGTGCCTATA	0	Control	T Cell
Control-1_TCATCCGAGTAATCCC	0	Control	T Cell		MRV-5d-1_TGTACAGGTCTTCCGT	2.18874	MRV-5d	Granulocytes		Control-1_TCATCCGAGTAATCCC	0	Control	T Cell		MRV-5d-1_TGTACAGGTCTTCCGT	0	MRV-5d	Granulocytes		Control-1_TCATCCGAGTAATCCC	1.98931	Control	T Cell		Control-1_TCATCCGAGTAATCCC	0	Control	T Cell
Control-1_TCATTACGTTTGAAAG	2.37606	Control	T Cell		MRV-5d-1_TGTCCACGTTCCAAAC	1.88409	MRV-5d	Granulocytes		Control-1_TCATTACGTTTGAAAG	0	Control	T Cell		MRV-5d-1_TGTCCACGTTCCAAAC	1.88409	MRV-5d	Granulocytes		Control-1_TCATTACGTTTGAAAG	0	Control	T Cell		Control-1_TCATTACGTTTGAAAG	0	Control	T Cell
Control-1_TCCACCACAAGCCTGC	2.12084	Control	T Cell		MRV-5d-1_TGTCCCATCAGCGTCG	0	MRV-5d	Granulocytes		Control-1_TCCACCACAAGCCTGC	0	Control	T Cell		MRV-5d-1_TGTCCCATCAGCGTCG	0	MRV-5d	Granulocytes		Control-1_TCCACCACAAGCCTGC	0	Control	T Cell		Control-1_TCCACCACAAGCCTGC	1.54096	Control	T Cell
Control-1_TCCGAAAAGTATGACA	0	Control	T Cell		MRV-5d-1_TGTCCTGTCCGGACGT	0	MRV-5d	Granulocytes		Control-1_TCCGAAAAGTATGACA	0	Control	T Cell		MRV-5d-1_TGTCCTGTCCGGACGT	0	MRV-5d	Granulocytes		Control-1_TCCGAAAAGTATGACA	0	Control	T Cell		Control-1_TCCGAAAAGTATGACA	0	Control	T Cell
Control-1_TCCGTGTGTCGATTCA	3.458	Control	T Cell		MRV-5d-1_TGTGAGTGTGAGGAAA	3.88735	MRV-5d	Granulocytes		Control-1_TCCGTGTGTCGATTCA	0	Control	T Cell		MRV-5d-1_TGTGAGTGTGAGGAAA	4.81921	MRV-5d	Granulocytes		Control-1_TCCGTGTGTCGATTCA	0	Control	T Cell		Control-1_TCCGTGTGTCGATTCA	4.28714	Control	T Cell
Control-1_TCCTCTTGTGAGAGGG	3.56403	Control	T Cell		MRV-5d-1_TGTTCATCACTCATAG	3.61928	MRV-5d	Granulocytes		Control-1_TCCTCTTGTGAGAGGG	0	Control	T Cell		MRV-5d-1_TGTTCATCACTCATAG	4.19509	MRV-5d	Granulocytes		Control-1_TCCTCTTGTGAGAGGG	0	Control	T Cell		Control-1_TCCTCTTGTGAGAGGG	4.79636	Control	T Cell
Control-1_TCCTGCACAACAAAGT	0	Control	T Cell		MRV-5d-1_TGTTCCGTCGGAAGGT	0	MRV-5d	Granulocytes		Control-1_TCCTGCACAACAAAGT	0	Control	T Cell		MRV-5d-1_TGTTCCGTCGGAAGGT	0	MRV-5d	Granulocytes		Control-1_TCCTGCACAACAAAGT	0	Control	T Cell		Control-1_TCCTGCACAACAAAGT	0	Control	T Cell
Control-1_TCCTTTCAGCGGATCA	0	Control	T Cell		MRV-5d-1_TGTTGGATCTGTGTGA	0	MRV-5d	Granulocytes		Control-1_TCCTTTCAGCGGATCA	1.79993	Control	T Cell		MRV-5d-1_TGTTGGATCTGTGTGA	0	MRV-5d	Granulocytes		Control-1_TCCTTTCAGCGGATCA	0	Control	T Cell		Control-1_TCCTTTCAGCGGATCA	0	Control	T Cell
Control-1_TCGGTCTCAACTGAAA	0	Control	T Cell		MRV-5d-1_TGTTTGTCAAAGGGCT	0	MRV-5d	Granulocytes		Control-1_TCGGTCTCAACTGAAA	0	Control	T Cell		MRV-5d-1_TGTTTGTCAAAGGGCT	0	MRV-5d	Granulocytes		Control-1_TCGGTCTCAACTGAAA	0	Control	T Cell		Control-1_TCGGTCTCAACTGAAA	0	Control	T Cell
Control-1_TCTAACTAGAGGGTAA	0	Control	T Cell		MRV-5d-1_TGTTTGTGTGTGTTTG	2.56532	MRV-5d	Granulocytes		Control-1_TCTAACTAGAGGGTAA	0	Control	T Cell		MRV-5d-1_TGTTTGTGTGTGTTTG	0	MRV-5d	Granulocytes		Control-1_TCTAACTAGAGGGTAA	0	Control	T Cell		Control-1_TCTAACTAGAGGGTAA	0	Control	T Cell
Control-1_TCTACCGCACTCCGGA	0	Control	T Cell		MRV-5d-1_TTACCATGTTCCGCTT	4.9243	MRV-5d	Granulocytes		Control-1_TCTACCGCACTCCGGA	0	Control	T Cell		MRV-5d-1_TTACCATGTTCCGCTT	0	MRV-5d	Granulocytes		Control-1_TCTACCGCACTCCGGA	0	Control	T Cell		Control-1_TCTACCGCACTCCGGA	0	Control	T Cell
Control-1_TCTTAGTCAGCTCGGT	0	Control	T Cell		MRV-5d-1_TTACCGCCAGTATGAA	4.64371	MRV-5d	Granulocytes		Control-1_TCTTAGTCAGCTCGGT	0	Control	T Cell		MRV-5d-1_TTACCGCCAGTATGAA	4.78553	MRV-5d	Granulocytes		Control-1_TCTTAGTCAGCTCGGT	0	Control	T Cell		Control-1_TCTTAGTCAGCTCGGT	0	Control	T Cell
Control-1_TCTTCCTTCAGCAGAG	0	Control	T Cell		MRV-5d-1_TTACCGCGTGATACCT	3.87936	MRV-5d	Granulocytes		Control-1_TCTTCCTTCAGCAGAG	0	Control	T Cell		MRV-5d-1_TTACCGCGTGATACCT	2.9936	MRV-5d	Granulocytes		Control-1_TCTTCCTTCAGCAGAG	0	Control	T Cell		Control-1_TCTTCCTTCAGCAGAG	0	Control	T Cell
Control-1_TGAACGTTCGACCAAT	0	Control	T Cell		MRV-5d-1_TTACGCCCACATTCTT	4.04821	MRV-5d	Granulocytes		Control-1_TGAACGTTCGACCAAT	0	Control	T Cell		MRV-5d-1_TTACGCCCACATTCTT	0	MRV-5d	Granulocytes		Control-1_TGAACGTTCGACCAAT	0	Control	T Cell		Control-1_TGAACGTTCGACCAAT	0	Control	T Cell
Control-1_TGAGGTTAGGGAACAA	0	Control	T Cell		MRV-5d-1_TTACGTTTCGGCTCTT	4.18974	MRV-5d	Granulocytes		Control-1_TGAGGTTAGGGAACAA	0	Control	T Cell		MRV-5d-1_TTACGTTTCGGCTCTT	2.471	MRV-5d	Granulocytes		Control-1_TGAGGTTAGGGAACAA	0	Control	T Cell		Control-1_TGAGGTTAGGGAACAA	0	Control	T Cell
Control-1_TGCAGTACACTTTATC	0	Control	T Cell		MRV-5d-1_TTCACCGCATGATGCT	0	MRV-5d	Granulocytes		Control-1_TGCAGTACACTTTATC	0	Control	T Cell		MRV-5d-1_TTCACCGCATGATGCT	0	MRV-5d	Granulocytes		Control-1_TGCAGTACACTTTATC	0	Control	T Cell		Control-1_TGCAGTACACTTTATC	0	Control	T Cell
Control-1_TGCTGAAAGACCGCCT	0	Control	T Cell		MRV-5d-1_TTCACGCAGGCCTGAA	4.15335	MRV-5d	Granulocytes		Control-1_TGCTGAAAGACCGCCT	0	Control	T Cell		MRV-5d-1_TTCACGCAGGCCTGAA	0	MRV-5d	Granulocytes		Control-1_TGCTGAAAGACCGCCT	0	Control	T Cell		Control-1_TGCTGAAAGACCGCCT	0	Control	T Cell
Control-1_TGGAACTCAGGTGTTT	0	Control	T Cell		MRV-5d-1_TTCACGCTCCCAAGCG	0	MRV-5d	Granulocytes		Control-1_TGGAACTCAGGTGTTT	0	Control	T Cell		MRV-5d-1_TTCACGCTCCCAAGCG	0	MRV-5d	Granulocytes		Control-1_TGGAACTCAGGTGTTT	0	Control	T Cell		Control-1_TGGAACTCAGGTGTTT	0	Control	T Cell
Control-1_TGGTTAGTCTGAGAGG	0	Control	T Cell		MRV-5d-1_TTCATGTGTTCCAGGC	3.54098	MRV-5d	Granulocytes		Control-1_TGGTTAGTCTGAGAGG	0	Control	T Cell		MRV-5d-1_TTCATGTGTTCCAGGC	0	MRV-5d	Granulocytes		Control-1_TGGTTAGTCTGAGAGG	4.62285	Control	T Cell		Control-1_TGGTTAGTCTGAGAGG	0	Control	T Cell
Control-1_TGTCCCACAGTAACCT	0	Control	T Cell		MRV-5d-1_TTCATTGGTAGGTTTC	4.32057	MRV-5d	Granulocytes		Control-1_TGTCCCACAGTAACCT	0	Control	T Cell		MRV-5d-1_TTCATTGGTAGGTTTC	0	MRV-5d	Granulocytes		Control-1_TGTCCCACAGTAACCT	0	Control	T Cell		Control-1_TGTCCCACAGTAACCT	0	Control	T Cell
Control-1_TGTCCTGTCCATAAGC	0	Control	T Cell		MRV-5d-1_TTCCGTGTCATTGCGA	0	MRV-5d	Granulocytes		Control-1_TGTCCTGTCCATAAGC	0	Control	T Cell		MRV-5d-1_TTCCGTGTCATTGCGA	0	MRV-5d	Granulocytes		Control-1_TGTCCTGTCCATAAGC	0	Control	T Cell		Control-1_TGTCCTGTCCATAAGC	0	Control	T Cell
Control-1_TGTGATGTCGTGCACG	0	Control	T Cell		MRV-5d-1_TTCCTAACATGCCGCA	3.98214	MRV-5d	Granulocytes		Control-1_TGTGATGTCGTGCACG	0	Control	T Cell		MRV-5d-1_TTCCTAACATGCCGCA	3.58595	MRV-5d	Granulocytes		Control-1_TGTGATGTCGTGCACG	1.56191	Control	T Cell		Control-1_TGTGATGTCGTGCACG	0	Control	T Cell
Control-1_TTACAGGGTTATTCCT	0	Control	T Cell		MRV-5d-1_TTCCTTCAGTCTGTAC	0	MRV-5d	Granulocytes		Control-1_TTACAGGGTTATTCCT	0	Control	T Cell		MRV-5d-1_TTCCTTCAGTCTGTAC	0	MRV-5d	Granulocytes		Control-1_TTACAGGGTTATTCCT	1.78968	Control	T Cell		Control-1_TTACAGGGTTATTCCT	0	Control	T Cell
Control-1_TTACCATGTGCACGCT	0	Control	T Cell		MRV-5d-1_TTCTCTCAGTGGAAGA	2.39246	MRV-5d	Granulocytes		Control-1_TTACCATGTGCACGCT	0	Control	T Cell		MRV-5d-1_TTCTCTCAGTGGAAGA	0	MRV-5d	Granulocytes		Control-1_TTACCATGTGCACGCT	0	Control	T Cell		Control-1_TTACCATGTGCACGCT	0	Control	T Cell
Control-1_TTACGTTCAAACGAGC	0	Control	T Cell		MRV-5d-1_TTCTCTCCAGACGATG	2.18243	MRV-5d	Granulocytes		Control-1_TTACGTTCAAACGAGC	0	Control	T Cell		MRV-5d-1_TTCTCTCCAGACGATG	0	MRV-5d	Granulocytes		Control-1_TTACGTTCAAACGAGC	0	Control	T Cell		Control-1_TTACGTTCAAACGAGC	0	Control	T Cell
Control-1_TTACGTTCAACGCCCA	1.95401	Control	T Cell		MRV-5d-1_TTCTCTCCAGATCCAT	3.51743	MRV-5d	Granulocytes		Control-1_TTACGTTCAACGCCCA	0	Control	T Cell		MRV-5d-1_TTCTCTCCAGATCCAT	0	MRV-5d	Granulocytes		Control-1_TTACGTTCAACGCCCA	0	Control	T Cell		Control-1_TTACGTTCAACGCCCA	0	Control	T Cell
Control-1_TTCTGTAAGTCACGCC	0	Control	T Cell		MRV-5d-1_TTCTGTAAGTACCCTA	0	MRV-5d	Granulocytes		Control-1_TTCTGTAAGTCACGCC	0	Control	T Cell		MRV-5d-1_TTCTGTAAGTACCCTA	0	MRV-5d	Granulocytes		Control-1_TTCTGTAAGTCACGCC	0	Control	T Cell		Control-1_TTCTGTAAGTCACGCC	0	Control	T Cell
Control-1_TTCTGTATCTCTATGT	0	Control	T Cell		MRV-5d-1_TTCTTCCAGAGCAACC	0	MRV-5d	Granulocytes		Control-1_TTCTGTATCTCTATGT	2.01107	Control	T Cell		MRV-5d-1_TTCTTCCAGAGCAACC	0	MRV-5d	Granulocytes		Control-1_TTCTGTATCTCTATGT	1.04695	Control	T Cell		Control-1_TTCTGTATCTCTATGT	0	Control	T Cell
Control-1_TTGAACGGTGATCATC	0	Control	T Cell		MRV-5d-1_TTCTTCCAGATTAGAC	2.29381	MRV-5d	Granulocytes		Control-1_TTGAACGGTGATCATC	0	Control	T Cell		MRV-5d-1_TTCTTCCAGATTAGAC	0	MRV-5d	Granulocytes		Control-1_TTGAACGGTGATCATC	0	Control	T Cell		Control-1_TTGAACGGTGATCATC	0	Control	T Cell
Control-1_TTGACCCCACGACGTC	1.17084	Control	T Cell		MRV-5d-1_TTGAACGCAGCTTCCT	2.90044	MRV-5d	Granulocytes		Control-1_TTGACCCCACGACGTC	0	Control	T Cell		MRV-5d-1_TTGAACGCAGCTTCCT	0	MRV-5d	Granulocytes		Control-1_TTGACCCCACGACGTC	2.03785	Control	T Cell		Control-1_TTGACCCCACGACGTC	0	Control	T Cell
Control-1_TTGGGATGTGACCGAA	0	Control	T Cell		MRV-5d-1_TTGAGTGGTCACTTCC	3.92916	MRV-5d	Granulocytes		Control-1_TTGGGATGTGACCGAA	0	Control	T Cell		MRV-5d-1_TTGAGTGGTCACTTCC	4.29769	MRV-5d	Granulocytes		Control-1_TTGGGATGTGACCGAA	0	Control	T Cell		Control-1_TTGGGATGTGACCGAA	0	Control	T Cell
Control-1_TTGTGTTGTCCGGTGT	1.34466	Control	T Cell		MRV-5d-1_TTGATGGAGAGGATCC	2.69674	MRV-5d	Granulocytes		Control-1_TTGTGTTGTCCGGTGT	0	Control	T Cell		MRV-5d-1_TTGATGGAGAGGATCC	2.69674	MRV-5d	Granulocytes		Control-1_TTGTGTTGTCCGGTGT	0	Control	T Cell		Control-1_TTGTGTTGTCCGGTGT	2.25241	Control	T Cell
Control-1_TTTACTGGTTGGAGAC	0	Control	T Cell		MRV-5d-1_TTGATGGGTGAGCTCC	2.3597	MRV-5d	Granulocytes		Control-1_TTTACTGGTTGGAGAC	0	Control	T Cell		MRV-5d-1_TTGATGGGTGAGCTCC	0	MRV-5d	Granulocytes		Control-1_TTTACTGGTTGGAGAC	0	Control	T Cell		Control-1_TTTACTGGTTGGAGAC	0	Control	T Cell
Control-1_TTTAGTCAGTGAGTGC	0	Control	T Cell		MRV-5d-1_TTGGGCGGTCACTCTC	4.66853	MRV-5d	Granulocytes		Control-1_TTTAGTCAGTGAGTGC	0	Control	T Cell		MRV-5d-1_TTGGGCGGTCACTCTC	4.10044	MRV-5d	Granulocytes		Control-1_TTTAGTCAGTGAGTGC	0	Control	T Cell		Control-1_TTTAGTCAGTGAGTGC	0	Control	T Cell
Control-1_TTTCATGTCTATTTCG	0	Control	T Cell		MRV-5d-1_TTGGGCGTCTGGCCGA	5.36724	MRV-5d	Granulocytes		Control-1_TTTCATGTCTATTTCG	0	Control	T Cell		MRV-5d-1_TTGGGCGTCTGGCCGA	5.21846	MRV-5d	Granulocytes		Control-1_TTTCATGTCTATTTCG	0	Control	T Cell		Control-1_TTTCATGTCTATTTCG	0	Control	T Cell
Control-1_TTTGGTTTCTACCTTA	0	Control	T Cell		MRV-5d-1_TTGGGTACAGGGAATC	2.1028	MRV-5d	Granulocytes		Control-1_TTTGGTTTCTACCTTA	0	Control	T Cell		MRV-5d-1_TTGGGTACAGGGAATC	2.1028	MRV-5d	Granulocytes		Control-1_TTTGGTTTCTACCTTA	0	Control	T Cell		Control-1_TTTGGTTTCTACCTTA	0	Control	T Cell
Control-2_AAACCCACAGCAGTTT	0	Control	T Cell		MRV-5d-1_TTGGGTACAGTCTGGC	3.58629	MRV-5d	Granulocytes		Control-2_AAACCCACAGCAGTTT	0	Control	T Cell		MRV-5d-1_TTGGGTACAGTCTGGC	3.84225	MRV-5d	Granulocytes		Control-2_AAACCCACAGCAGTTT	1.19309	Control	T Cell		Control-2_AAACCCACAGCAGTTT	0	Control	T Cell
Control-2_AAACGAAAGAGGATCC	0	Control	T Cell		MRV-5d-1_TTGTGGAGTCACCCTT	3.7429	MRV-5d	Granulocytes		Control-2_AAACGAAAGAGGATCC	0	Control	T Cell		MRV-5d-1_TTGTGGAGTCACCCTT	3.24774	MRV-5d	Granulocytes		Control-2_AAACGAAAGAGGATCC	0	Control	T Cell		Control-2_AAACGAAAGAGGATCC	0	Control	T Cell
Control-2_AAACGAAGTTGTATGC	0	Control	T Cell		MRV-5d-1_TTGTGTTAGGAGTACC	0	MRV-5d	Granulocytes		Control-2_AAACGAAGTTGTATGC	0	Control	T Cell		MRV-5d-1_TTGTGTTAGGAGTACC	0	MRV-5d	Granulocytes		Control-2_AAACGAAGTTGTATGC	0	Control	T Cell		Control-2_AAACGAAGTTGTATGC	0	Control	T Cell
Control-2_AAAGAACGTCCGGATC	0	Control	T Cell		MRV-5d-1_TTGTGTTCACGGCTAC	4.11334	MRV-5d	Granulocytes		Control-2_AAAGAACGTCCGGATC	0	Control	T Cell		MRV-5d-1_TTGTGTTCACGGCTAC	2.14228	MRV-5d	Granulocytes		Control-2_AAAGAACGTCCGGATC	0	Control	T Cell		Control-2_AAAGAACGTCCGGATC	0	Control	T Cell
Control-2_AAAGGATAGGGCAAGG	0.717131	Control	T Cell		MRV-5d-1_TTGTGTTTCCGCGAGT	3.63856	MRV-5d	Granulocytes		Control-2_AAAGGATAGGGCAAGG	1.13046	Control	T Cell		MRV-5d-1_TTGTGTTTCCGCGAGT	3.63856	MRV-5d	Granulocytes		Control-2_AAAGGATAGGGCAAGG	0	Control	T Cell		Control-2_AAAGGATAGGGCAAGG	0	Control	T Cell
Control-2_AAAGGATCATTGGCAT	0	Control	T Cell		MRV-5d-1_TTGTTCACATCCTTCG	0	MRV-5d	Granulocytes		Control-2_AAAGGATCATTGGCAT	0	Control	T Cell		MRV-5d-1_TTGTTCACATCCTTCG	0	MRV-5d	Granulocytes		Control-2_AAAGGATCATTGGCAT	0	Control	T Cell		Control-2_AAAGGATCATTGGCAT	0	Control	T Cell
Control-2_AAAGGGCCAGAGTAAT	0	Control	T Cell		MRV-5d-1_TTGTTCAGTATCGTTG	2.95655	MRV-5d	Granulocytes		Control-2_AAAGGGCCAGAGTAAT	0	Control	T Cell		MRV-5d-1_TTGTTCAGTATCGTTG	0	MRV-5d	Granulocytes		Control-2_AAAGGGCCAGAGTAAT	0	Control	T Cell		Control-2_AAAGGGCCAGAGTAAT	0	Control	T Cell
Control-2_AAAGGTAAGTCTAACC	1.81462	Control	T Cell		MRV-5d-1_TTGTTGTAGACATACA	2.11296	MRV-5d	Granulocytes		Control-2_AAAGGTAAGTCTAACC	0	Control	T Cell		MRV-5d-1_TTGTTGTAGACATACA	2.11296	MRV-5d	Granulocytes		Control-2_AAAGGTAAGTCTAACC	0	Control	T Cell		Control-2_AAAGGTAAGTCTAACC	0	Control	T Cell
Control-2_AAAGGTACAGTGTACT	0	Control	T Cell		MRV-5d-1_TTGTTGTGTGGATGAC	0	MRV-5d	Granulocytes		Control-2_AAAGGTACAGTGTACT	0	Control	T Cell		MRV-5d-1_TTGTTGTGTGGATGAC	3.4069	MRV-5d	Granulocytes		Control-2_AAAGGTACAGTGTACT	0	Control	T Cell		Control-2_AAAGGTACAGTGTACT	0	Control	T Cell
Control-2_AAAGTCCTCAACTCTT	0	Control	T Cell		MRV-5d-1_TTGTTTGCAACCGGAA	2.28584	MRV-5d	Granulocytes		Control-2_AAAGTCCTCAACTCTT	0	Control	T Cell		MRV-5d-1_TTGTTTGCAACCGGAA	3.5928	MRV-5d	Granulocytes		Control-2_AAAGTCCTCAACTCTT	0	Control	T Cell		Control-2_AAAGTCCTCAACTCTT	0	Control	T Cell
Control-2_AAAGTGACACGGTCTG	0	Control	T Cell		MRV-5d-1_TTGTTTGGTTGGAGAC	2.31739	MRV-5d	Granulocytes		Control-2_AAAGTGACACGGTCTG	0	Control	T Cell		MRV-5d-1_TTGTTTGGTTGGAGAC	4.17506	MRV-5d	Granulocytes		Control-2_AAAGTGACACGGTCTG	0	Control	T Cell		Control-2_AAAGTGACACGGTCTG	0	Control	T Cell
Control-2_AAATGGACATTCACCC	0	Control	T Cell		MRV-5d-1_TTGTTTGTCGATCCCT	3.63376	MRV-5d	Granulocytes		Control-2_AAATGGACATTCACCC	0	Control	T Cell		MRV-5d-1_TTGTTTGTCGATCCCT	3.24142	MRV-5d	Granulocytes		Control-2_AAATGGACATTCACCC	0	Control	T Cell		Control-2_AAATGGACATTCACCC	0	Control	T Cell
Control-2_AACAAGACAGCTGCCA	0	Control	T Cell		MRV-5d-1_TTTCACATCACGGTCG	0	MRV-5d	Granulocytes		Control-2_AACAAGACAGCTGCCA	0	Control	T Cell		MRV-5d-1_TTTCACATCACGGTCG	0	MRV-5d	Granulocytes		Control-2_AACAAGACAGCTGCCA	0	Control	T Cell		Control-2_AACAAGACAGCTGCCA	1.76197	Control	T Cell
Control-2_AACACACTCAGACCTA	1.64638	Control	T Cell		MRV-5d-1_TTTCGATCAACGCATT	3.95331	MRV-5d	Granulocytes		Control-2_AACACACTCAGACCTA	0	Control	T Cell		MRV-5d-1_TTTCGATCAACGCATT	0	MRV-5d	Granulocytes		Control-2_AACACACTCAGACCTA	0	Control	T Cell		Control-2_AACACACTCAGACCTA	0.873827	Control	T Cell
Control-2_AACCAACCAAAGAGTT	0	Control	T Cell		MRV-5d-1_TTTCGATGTAGATGTA	3.17702	MRV-5d	Granulocytes		Control-2_AACCAACCAAAGAGTT	0	Control	T Cell		MRV-5d-1_TTTCGATGTAGATGTA	0	MRV-5d	Granulocytes		Control-2_AACCAACCAAAGAGTT	0	Control	T Cell		Control-2_AACCAACCAAAGAGTT	0	Control	T Cell
Control-2_AACCCAAGTATTCCTT	0	Control	T Cell		MRV-5d-1_TTTCGATGTGTGTGGA	2.34507	MRV-5d	Granulocytes		Control-2_AACCCAAGTATTCCTT	0	Control	T Cell		MRV-5d-1_TTTCGATGTGTGTGGA	0	MRV-5d	Granulocytes		Control-2_AACCCAAGTATTCCTT	0	Control	T Cell		Control-2_AACCCAAGTATTCCTT	0	Control	T Cell
Control-2_AACGAAAAGACTTCCA	0	Control	T Cell		MRV-5d-1_TTTCGATTCCCATACC	1.9837	MRV-5d	Granulocytes		Control-2_AACGAAAAGACTTCCA	0	Control	T Cell		MRV-5d-1_TTTCGATTCCCATACC	0	MRV-5d	Granulocytes		Control-2_AACGAAAAGACTTCCA	0	Control	T Cell		Control-2_AACGAAAAGACTTCCA	4.06905	Control	T Cell
Control-2_AACGAAACAGCGCTTG	0	Control	T Cell		MRV-5d-1_TTTGACTCACAACGCC	0	MRV-5d	Granulocytes		Control-2_AACGAAACAGCGCTTG	0	Control	T Cell		MRV-5d-1_TTTGACTCACAACGCC	0	MRV-5d	Granulocytes		Control-2_AACGAAACAGCGCTTG	0	Control	T Cell		Control-2_AACGAAACAGCGCTTG	0	Control	T Cell
Control-2_AACGGGAAGATGGGCT	0	Control	T Cell		MRV-5d-1_TTTGATCCACGACAAG	3.12409	MRV-5d	Granulocytes		Control-2_AACGGGAAGATGGGCT	0	Control	T Cell		MRV-5d-1_TTTGATCCACGACAAG	2.10977	MRV-5d	Granulocytes		Control-2_AACGGGAAGATGGGCT	0	Control	T Cell		Control-2_AACGGGAAGATGGGCT	0	Control	T Cell
Control-2_AAGAACAGTGCTCTTC	0	Control	T Cell		MRV-5d-1_TTTGGAGAGTTCGCAT	1.73763	MRV-5d	Granulocytes		Control-2_AAGAACAGTGCTCTTC	0	Control	T Cell		MRV-5d-1_TTTGGAGAGTTCGCAT	3.52007	MRV-5d	Granulocytes		Control-2_AAGAACAGTGCTCTTC	0	Control	T Cell		Control-2_AAGAACAGTGCTCTTC	0	Control	T Cell
Control-2_AAGACTCTCACGAACT	1.98954	Control	T Cell		MRV-5d-1_TTTGGTTAGCGGCTCT	3.84405	MRV-5d	Granulocytes		Control-2_AAGACTCTCACGAACT	0	Control	T Cell		MRV-5d-1_TTTGGTTAGCGGCTCT	0	MRV-5d	Granulocytes		Control-2_AAGACTCTCACGAACT	2.91009	Control	T Cell		Control-2_AAGACTCTCACGAACT	0	Control	T Cell
Control-2_AAGCATCAGCGCCTCA	0	Control	T Cell		MRV-5d-1_TTTGTTGAGCTACTGT	5.81781	MRV-5d	Granulocytes		Control-2_AAGCATCAGCGCCTCA	0	Control	T Cell		MRV-5d-1_TTTGTTGAGCTACTGT	5.06208	MRV-5d	Granulocytes		Control-2_AAGCATCAGCGCCTCA	0	Control	T Cell		Control-2_AAGCATCAGCGCCTCA	0	Control	T Cell
Control-2_AAGCATCCACGTAGTT	1.08312	Control	T Cell		MRV-5d-1_TTTGTTGGTACAAACA	2.52633	MRV-5d	Granulocytes		Control-2_AAGCATCCACGTAGTT	0	Control	T Cell		MRV-5d-1_TTTGTTGGTACAAACA	0	MRV-5d	Granulocytes		Control-2_AAGCATCCACGTAGTT	2.37671	Control	T Cell		Control-2_AAGCATCCACGTAGTT	0	Control	T Cell
Control-2_AAGCCATAGGCTTTCA	1.22135	Control	T Cell		MRV-5d-2_AAACCCATCACAGTGT	2.70191	MRV-5d	Granulocytes		Control-2_AAGCCATAGGCTTTCA	0	Control	T Cell		MRV-5d-2_AAACCCATCACAGTGT	0	MRV-5d	Granulocytes		Control-2_AAGCCATAGGCTTTCA	0	Control	T Cell		Control-2_AAGCCATAGGCTTTCA	0	Control	T Cell
Control-2_AAGCGTTCATAACCCA	0	Control	T Cell		MRV-5d-2_AAACGAATCGTGGTAT	0	MRV-5d	Granulocytes		Control-2_AAGCGTTCATAACCCA	0	Control	T Cell		MRV-5d-2_AAACGAATCGTGGTAT	0	MRV-5d	Granulocytes		Control-2_AAGCGTTCATAACCCA	0	Control	T Cell		Control-2_AAGCGTTCATAACCCA	0	Control	T Cell
Control-2_AAGGAATGTACAATAG	3.43254	Control	T Cell		MRV-5d-2_AAAGAACTCGCAGAGA	2.03862	MRV-5d	Granulocytes		Control-2_AAGGAATGTACAATAG	0	Control	T Cell		MRV-5d-2_AAAGAACTCGCAGAGA	3.04643	MRV-5d	Granulocytes		Control-2_AAGGAATGTACAATAG	0	Control	T Cell		Control-2_AAGGAATGTACAATAG	3.93036	Control	T Cell
Control-2_AATGAAGCACGTGTGC	0	Control	T Cell		MRV-5d-2_AAAGGGCAGGTGCTGA	4.30109	MRV-5d	Granulocytes		Control-2_AATGAAGCACGTGTGC	0	Control	T Cell		MRV-5d-2_AAAGGGCAGGTGCTGA	1.36385	MRV-5d	Granulocytes		Control-2_AATGAAGCACGTGTGC	0	Control	T Cell		Control-2_AATGAAGCACGTGTGC	0	Control	T Cell
Control-2_AATGAAGGTCCAAAGG	0	Control	T Cell		MRV-5d-2_AAAGTGACATCTATCT	3.94602	MRV-5d	Granulocytes		Control-2_AATGAAGGTCCAAAGG	0	Control	T Cell		MRV-5d-2_AAAGTGACATCTATCT	1.9935	MRV-5d	Granulocytes		Control-2_AATGAAGGTCCAAAGG	0	Control	T Cell		Control-2_AATGAAGGTCCAAAGG	0	Control	T Cell
Control-2_AATGACCAGCGTCAAG	0	Control	T Cell		MRV-5d-2_AAAGTGAGTAGATCGG	2.32318	MRV-5d	Granulocytes		Control-2_AATGACCAGCGTCAAG	0	Control	T Cell		MRV-5d-2_AAAGTGAGTAGATCGG	0	MRV-5d	Granulocytes		Control-2_AATGACCAGCGTCAAG	0	Control	T Cell		Control-2_AATGACCAGCGTCAAG	0	Control	T Cell
Control-2_AATGGAAGTCAGACTT	0	Control	T Cell		MRV-5d-2_AACAACCCAAACCATC	0	MRV-5d	Granulocytes		Control-2_AATGGAAGTCAGACTT	0	Control	T Cell		MRV-5d-2_AACAACCCAAACCATC	0	MRV-5d	Granulocytes		Control-2_AATGGAAGTCAGACTT	0	Control	T Cell		Control-2_AATGGAAGTCAGACTT	0	Control	T Cell
Control-2_AATGGCTCATCCGATA	0	Control	T Cell		MRV-5d-2_AACAACCCACCCTAGG	0	MRV-5d	Granulocytes		Control-2_AATGGCTCATCCGATA	0	Control	T Cell		MRV-5d-2_AACAACCCACCCTAGG	0	MRV-5d	Granulocytes		Control-2_AATGGCTCATCCGATA	0	Control	T Cell		Control-2_AATGGCTCATCCGATA	0	Control	T Cell
Control-2_AATGGCTTCCTTGAAG	1.83115	Control	T Cell		MRV-5d-2_AACAACCGTGATACCT	4.59754	MRV-5d	Granulocytes		Control-2_AATGGCTTCCTTGAAG	0	Control	T Cell		MRV-5d-2_AACAACCGTGATACCT	3.82922	MRV-5d	Granulocytes		Control-2_AATGGCTTCCTTGAAG	0	Control	T Cell		Control-2_AATGGCTTCCTTGAAG	1.01052	Control	T Cell
Control-2_AATTCCTAGAGGATGA	0	Control	T Cell		MRV-5d-2_AACAACCGTTCCGTTC	0	MRV-5d	Granulocytes		Control-2_AATTCCTAGAGGATGA	0	Control	T Cell		MRV-5d-2_AACAACCGTTCCGTTC	0	MRV-5d	Granulocytes		Control-2_AATTCCTAGAGGATGA	0	Control	T Cell		Control-2_AATTCCTAGAGGATGA	0	Control	T Cell
Control-2_AATTCCTCACTACCCT	0	Control	T Cell		MRV-5d-2_AACAACCTCACTGCTC	3.72535	MRV-5d	Granulocytes		Control-2_AATTCCTCACTACCCT	0	Control	T Cell		MRV-5d-2_AACAACCTCACTGCTC	2.40888	MRV-5d	Granulocytes		Control-2_AATTCCTCACTACCCT	1.2477	Control	T Cell		Control-2_AATTCCTCACTACCCT	0	Control	T Cell
Control-2_AATTCCTGTGCCGGTT	0	Control	T Cell		MRV-5d-2_AACAACCTCTTTCAGT	0	MRV-5d	Granulocytes		Control-2_AATTCCTGTGCCGGTT	0	Control	T Cell		MRV-5d-2_AACAACCTCTTTCAGT	0	MRV-5d	Granulocytes		Control-2_AATTCCTGTGCCGGTT	0	Control	T Cell		Control-2_AATTCCTGTGCCGGTT	0	Control	T Cell
Control-2_AATTCCTGTGTTAGCT	0	Control	T Cell		MRV-5d-2_AACACACAGTATGGAT	0	MRV-5d	Granulocytes		Control-2_AATTCCTGTGTTAGCT	0	Control	T Cell		MRV-5d-2_AACACACAGTATGGAT	0	MRV-5d	Granulocytes		Control-2_AATTCCTGTGTTAGCT	1.005	Control	T Cell		Control-2_AATTCCTGTGTTAGCT	0	Control	T Cell
Control-2_AATTCCTTCTACCTTA	0	Control	T Cell		MRV-5d-2_AACACACCAGTAACGG	3.10557	MRV-5d	Granulocytes		Control-2_AATTCCTTCTACCTTA	0	Control	T Cell		MRV-5d-2_AACACACCAGTAACGG	4.45769	MRV-5d	Granulocytes		Control-2_AATTCCTTCTACCTTA	0	Control	T Cell		Control-2_AATTCCTTCTACCTTA	0	Control	T Cell
Control-2_ACAACCAAGTAACGTA	0	Control	T Cell		MRV-5d-2_AACAGGGAGCGACTTT	2.43318	MRV-5d	Granulocytes		Control-2_ACAACCAAGTAACGTA	0	Control	T Cell		MRV-5d-2_AACAGGGAGCGACTTT	4.14899	MRV-5d	Granulocytes		Control-2_ACAACCAAGTAACGTA	0	Control	T Cell		Control-2_ACAACCAAGTAACGTA	0	Control	T Cell
Control-2_ACACCAATCGTTATCT	0	Control	T Cell		MRV-5d-2_AACCACAAGAGCTGAC	5.33045	MRV-5d	Granulocytes		Control-2_ACACCAATCGTTATCT	0	Control	T Cell		MRV-5d-2_AACCACAAGAGCTGAC	3.74019	MRV-5d	Granulocytes		Control-2_ACACCAATCGTTATCT	0	Control	T Cell		Control-2_ACACCAATCGTTATCT	0	Control	T Cell
Control-2_ACACGCGTCTTGATTC	0	Control	T Cell		MRV-5d-2_AACCTGAAGCCTAACT	2.66725	MRV-5d	Granulocytes		Control-2_ACACGCGTCTTGATTC	0	Control	T Cell		MRV-5d-2_AACCTGAAGCCTAACT	2.40245	MRV-5d	Granulocytes		Control-2_ACACGCGTCTTGATTC	0	Control	T Cell		Control-2_ACACGCGTCTTGATTC	1.90116	Control	T Cell
Control-2_ACACTGAAGAAGATCT	0	Control	T Cell		MRV-5d-2_AACGAAATCCCGAGTG	0	MRV-5d	Granulocytes		Control-2_ACACTGAAGAAGATCT	0	Control	T Cell		MRV-5d-2_AACGAAATCCCGAGTG	1.70852	MRV-5d	Granulocytes		Control-2_ACACTGAAGAAGATCT	0	Control	T Cell		Control-2_ACACTGAAGAAGATCT	0	Control	T Cell
Control-2_ACACTGACATGGCTAT	0	Control	T Cell		MRV-5d-2_AACGTCAGTCAGACGA	0	MRV-5d	Granulocytes		Control-2_ACACTGACATGGCTAT	0	Control	T Cell		MRV-5d-2_AACGTCAGTCAGACGA	0	MRV-5d	Granulocytes		Control-2_ACACTGACATGGCTAT	0	Control	T Cell		Control-2_ACACTGACATGGCTAT	0	Control	T Cell
Control-2_ACAGAAAAGATCCAAA	0	Control	T Cell		MRV-5d-2_AAGACAAGTGTATACC	0	MRV-5d	Granulocytes		Control-2_ACAGAAAAGATCCAAA	0	Control	T Cell		MRV-5d-2_AAGACAAGTGTATACC	0	MRV-5d	Granulocytes		Control-2_ACAGAAAAGATCCAAA	0	Control	T Cell		Control-2_ACAGAAAAGATCCAAA	0	Control	T Cell
Control-2_ACAGCCGAGGGCAATC	2.18909	Control	T Cell		MRV-5d-2_AAGATAGTCTCTTCAA	0	MRV-5d	Granulocytes		Control-2_ACAGCCGAGGGCAATC	0	Control	T Cell		MRV-5d-2_AAGATAGTCTCTTCAA	4.25732	MRV-5d	Granulocytes		Control-2_ACAGCCGAGGGCAATC	0	Control	T Cell		Control-2_ACAGCCGAGGGCAATC	0	Control	T Cell
Control-2_ACATCCCGTCTGTAGT	0	Control	T Cell		MRV-5d-2_AAGTGAAAGGAACGCT	0	MRV-5d	Granulocytes		Control-2_ACATCCCGTCTGTAGT	0	Control	T Cell		MRV-5d-2_AAGTGAAAGGAACGCT	0	MRV-5d	Granulocytes		Control-2_ACATCCCGTCTGTAGT	0	Control	T Cell		Control-2_ACATCCCGTCTGTAGT	0	Control	T Cell
Control-2_ACATGCATCGCAAGAG	0	Control	T Cell		MRV-5d-2_AAGTTCGTCCAGCAAT	0	MRV-5d	Granulocytes		Control-2_ACATGCATCGCAAGAG	0	Control	T Cell		MRV-5d-2_AAGTTCGTCCAGCAAT	0	MRV-5d	Granulocytes		Control-2_ACATGCATCGCAAGAG	0	Control	T Cell		Control-2_ACATGCATCGCAAGAG	0	Control	T Cell
Control-2_ACCCAAACATACAGCT	0	Control	T Cell		MRV-5d-2_AATCACGGTTCCATTT	0	MRV-5d	Granulocytes		Control-2_ACCCAAACATACAGCT	0	Control	T Cell		MRV-5d-2_AATCACGGTTCCATTT	0	MRV-5d	Granulocytes		Control-2_ACCCAAACATACAGCT	0	Control	T Cell		Control-2_ACCCAAACATACAGCT	0	Control	T Cell
Control-2_ACCCAAATCTAGACAC	0	Control	T Cell		MRV-5d-2_AATGAAGAGACCATTC	0	MRV-5d	Granulocytes		Control-2_ACCCAAATCTAGACAC	0	Control	T Cell		MRV-5d-2_AATGAAGAGACCATTC	0	MRV-5d	Granulocytes		Control-2_ACCCAAATCTAGACAC	0	Control	T Cell		Control-2_ACCCAAATCTAGACAC	0	Control	T Cell
Control-2_ACCGTTCAGGAACTAT	0	Control	T Cell		MRV-5d-2_AATGAAGCACGGCTAC	0	MRV-5d	Granulocytes		Control-2_ACCGTTCAGGAACTAT	0	Control	T Cell		MRV-5d-2_AATGAAGCACGGCTAC	0	MRV-5d	Granulocytes		Control-2_ACCGTTCAGGAACTAT	2.44704	Control	T Cell		Control-2_ACCGTTCAGGAACTAT	0	Control	T Cell
Control-2_ACCTACCAGAATGTTG	0	Control	T Cell		MRV-5d-2_AATGACCCAGCGCGTT	0	MRV-5d	Granulocytes		Control-2_ACCTACCAGAATGTTG	0	Control	T Cell		MRV-5d-2_AATGACCCAGCGCGTT	3.72338	MRV-5d	Granulocytes		Control-2_ACCTACCAGAATGTTG	0	Control	T Cell		Control-2_ACCTACCAGAATGTTG	0	Control	T Cell
Control-2_ACCTACCGTAGACTGG	0	Control	T Cell		MRV-5d-2_AATTCCTAGTTCAACC	2.33279	MRV-5d	Granulocytes		Control-2_ACCTACCGTAGACTGG	0	Control	T Cell		MRV-5d-2_AATTCCTAGTTCAACC	1.73224	MRV-5d	Granulocytes		Control-2_ACCTACCGTAGACTGG	0	Control	T Cell		Control-2_ACCTACCGTAGACTGG	0	Control	T Cell
Control-2_ACCTGAATCGCAGATT	0	Control	T Cell		MRV-5d-2_AATTCCTGTCATAACC	1.99295	MRV-5d	Granulocytes		Control-2_ACCTGAATCGCAGATT	0	Control	T Cell		MRV-5d-2_AATTCCTGTCATAACC	0	MRV-5d	Granulocytes		Control-2_ACCTGAATCGCAGATT	0	Control	T Cell		Control-2_ACCTGAATCGCAGATT	0	Control	T Cell
Control-2_ACCTGTCGTCCGAAGA	3.00356	Control	T Cell		MRV-5d-2_ACAAGCTCAAACTGCT	3.63736	MRV-5d	Granulocytes		Control-2_ACCTGTCGTCCGAAGA	0	Control	T Cell		MRV-5d-2_ACAAGCTCAAACTGCT	2.8588	MRV-5d	Granulocytes		Control-2_ACCTGTCGTCCGAAGA	0	Control	T Cell		Control-2_ACCTGTCGTCCGAAGA	0	Control	T Cell
Control-2_ACGCACGTCCGCGATG	0	Control	T Cell		MRV-5d-2_ACAAGCTTCCTTCTAA	1.63921	MRV-5d	Granulocytes		Control-2_ACGCACGTCCGCGATG	0	Control	T Cell		MRV-5d-2_ACAAGCTTCCTTCTAA	1.63921	MRV-5d	Granulocytes		Control-2_ACGCACGTCCGCGATG	0	Control	T Cell		Control-2_ACGCACGTCCGCGATG	0	Control	T Cell
Control-2_ACGGAAGCACTGCACG	2.47355	Control	T Cell		MRV-5d-2_ACACAGTAGGGACACT	4.20805	MRV-5d	Granulocytes		Control-2_ACGGAAGCACTGCACG	0	Control	T Cell		MRV-5d-2_ACACAGTAGGGACACT	0	MRV-5d	Granulocytes		Control-2_ACGGAAGCACTGCACG	1.97523	Control	T Cell		Control-2_ACGGAAGCACTGCACG	0	Control	T Cell
Control-2_ACGGTCGCATGTAACC	0	Control	T Cell		MRV-5d-2_ACACCAAGTTAGGGTG	0	MRV-5d	Granulocytes		Control-2_ACGGTCGCATGTAACC	0	Control	T Cell		MRV-5d-2_ACACCAAGTTAGGGTG	0	MRV-5d	Granulocytes		Control-2_ACGGTCGCATGTAACC	0	Control	T Cell		Control-2_ACGGTCGCATGTAACC	0	Control	T Cell
Control-2_ACGGTTAGTGCTATTG	0	Control	T Cell		MRV-5d-2_ACACGCGGTTTATGCG	4.12026	MRV-5d	Granulocytes		Control-2_ACGGTTAGTGCTATTG	0	Control	T Cell		MRV-5d-2_ACACGCGGTTTATGCG	1.79972	MRV-5d	Granulocytes		Control-2_ACGGTTAGTGCTATTG	0	Control	T Cell		Control-2_ACGGTTAGTGCTATTG	0	Control	T Cell
Control-2_ACGTAACCAAACGAGC	0	Control	T Cell		MRV-5d-2_ACAGCCGGTCTGTGCG	2.06402	MRV-5d	Granulocytes		Control-2_ACGTAACCAAACGAGC	0	Control	T Cell		MRV-5d-2_ACAGCCGGTCTGTGCG	0	MRV-5d	Granulocytes		Control-2_ACGTAACCAAACGAGC	0	Control	T Cell		Control-2_ACGTAACCAAACGAGC	0	Control	T Cell
Control-2_ACGTAACCATAGGTAA	0	Control	T Cell		MRV-5d-2_ACATCCCGTGCCCGTA	0	MRV-5d	Granulocytes		Control-2_ACGTAACCATAGGTAA	0	Control	T Cell		MRV-5d-2_ACATCCCGTGCCCGTA	0	MRV-5d	Granulocytes		Control-2_ACGTAACCATAGGTAA	0	Control	T Cell		Control-2_ACGTAACCATAGGTAA	0	Control	T Cell
Control-2_ACGTAACGTGAGATAT	0	Control	T Cell		MRV-5d-2_ACATCCCTCTTAATCC	4.29229	MRV-5d	Granulocytes		Control-2_ACGTAACGTGAGATAT	0	Control	T Cell		MRV-5d-2_ACATCCCTCTTAATCC	0	MRV-5d	Granulocytes		Control-2_ACGTAACGTGAGATAT	0	Control	T Cell		Control-2_ACGTAACGTGAGATAT	0	Control	T Cell
Control-2_ACGTAACGTTGTTGTG	0	Control	T Cell		MRV-5d-2_ACCCTCACAAAGCGTG	4.29441	MRV-5d	Granulocytes		Control-2_ACGTAACGTTGTTGTG	0	Control	T Cell		MRV-5d-2_ACCCTCACAAAGCGTG	3.89575	MRV-5d	Granulocytes		Control-2_ACGTAACGTTGTTGTG	0	Control	T Cell		Control-2_ACGTAACGTTGTTGTG	0	Control	T Cell
Control-2_ACGTACAAGGCTGGAT	0	Control	T Cell		MRV-5d-2_ACCTACCCACCGAATT	3.98732	MRV-5d	Granulocytes		Control-2_ACGTACAAGGCTGGAT	0	Control	T Cell		MRV-5d-2_ACCTACCCACCGAATT	3.22087	MRV-5d	Granulocytes		Control-2_ACGTACAAGGCTGGAT	0	Control	T Cell		Control-2_ACGTACAAGGCTGGAT	0	Control	T Cell
Control-2_ACGTACACAAAGCTCT	0	Control	T Cell		MRV-5d-2_ACCTACCTCGCTTACC	3.64977	MRV-5d	Granulocytes		Control-2_ACGTACACAAAGCTCT	0	Control	T Cell		MRV-5d-2_ACCTACCTCGCTTACC	0	MRV-5d	Granulocytes		Control-2_ACGTACACAAAGCTCT	0	Control	T Cell		Control-2_ACGTACACAAAGCTCT	0	Control	T Cell
Control-2_ACGTCCTAGGTTACCT	0	Control	T Cell		MRV-5d-2_ACGATGTGTGATGTAA	5.37271	MRV-5d	Granulocytes		Control-2_ACGTCCTAGGTTACCT	0	Control	T Cell		MRV-5d-2_ACGATGTGTGATGTAA	3.55134	MRV-5d	Granulocytes		Control-2_ACGTCCTAGGTTACCT	1.17857	Control	T Cell		Control-2_ACGTCCTAGGTTACCT	0	Control	T Cell
Control-2_ACGTCCTCACAGCATT	0	Control	T Cell		MRV-5d-2_ACGTAACTCTTCGGTC	2.5609	MRV-5d	Granulocytes		Control-2_ACGTCCTCACAGCATT	0	Control	T Cell		MRV-5d-2_ACGTAACTCTTCGGTC	0	MRV-5d	Granulocytes		Control-2_ACGTCCTCACAGCATT	0	Control	T Cell		Control-2_ACGTCCTCACAGCATT	0	Control	T Cell
Control-2_ACTATGGAGACCCGCT	0	Control	T Cell		MRV-5d-2_ACGTTCCGTTACAGCT	1.93047	MRV-5d	Granulocytes		Control-2_ACTATGGAGACCCGCT	0	Control	T Cell		MRV-5d-2_ACGTTCCGTTACAGCT	0	MRV-5d	Granulocytes		Control-2_ACTATGGAGACCCGCT	0	Control	T Cell		Control-2_ACTATGGAGACCCGCT	0	Control	T Cell
Control-2_ACTCTCGAGCAGCACA	0	Control	T Cell		MRV-5d-2_ACTATTCGTTCTTCAT	0	MRV-5d	Granulocytes		Control-2_ACTCTCGAGCAGCACA	0	Control	T Cell		MRV-5d-2_ACTATTCGTTCTTCAT	0	MRV-5d	Granulocytes		Control-2_ACTCTCGAGCAGCACA	0	Control	T Cell		Control-2_ACTCTCGAGCAGCACA	0	Control	T Cell
Control-2_ACTGCAACATTGCCTC	1.91222	Control	T Cell		MRV-5d-2_ACTGTCCGTGCATCTA	1.82371	MRV-5d	Granulocytes		Control-2_ACTGCAACATTGCCTC	0	Control	T Cell		MRV-5d-2_ACTGTCCGTGCATCTA	0	MRV-5d	Granulocytes		Control-2_ACTGCAACATTGCCTC	2.36213	Control	T Cell		Control-2_ACTGCAACATTGCCTC	0	Control	T Cell
Control-2_ACTTAGGAGCTGGAGT	2.3715	Control	T Cell		MRV-5d-2_ACTGTGAAGGCGACAT	0	MRV-5d	Granulocytes		Control-2_ACTTAGGAGCTGGAGT	0	Control	T Cell		MRV-5d-2_ACTGTGAAGGCGACAT	0	MRV-5d	Granulocytes		Control-2_ACTTAGGAGCTGGAGT	0	Control	T Cell		Control-2_ACTTAGGAGCTGGAGT	0	Control	T Cell
Control-2_ACTTAGGTCCAGCACG	0	Control	T Cell		MRV-5d-2_ACTTAGGAGCGCCATC	0	MRV-5d	Granulocytes		Control-2_ACTTAGGTCCAGCACG	0	Control	T Cell		MRV-5d-2_ACTTAGGAGCGCCATC	0	MRV-5d	Granulocytes		Control-2_ACTTAGGTCCAGCACG	0	Control	T Cell		Control-2_ACTTAGGTCCAGCACG	0	Control	T Cell
Control-2_ACTTCCGAGCCGTTGC	0	Control	T Cell		MRV-5d-2_ACTTATCGTCGCCTAG	2.68903	MRV-5d	Granulocytes		Control-2_ACTTCCGAGCCGTTGC	0	Control	T Cell		MRV-5d-2_ACTTATCGTCGCCTAG	0	MRV-5d	Granulocytes		Control-2_ACTTCCGAGCCGTTGC	0	Control	T Cell		Control-2_ACTTCCGAGCCGTTGC	0	Control	T Cell
Control-2_ACTTCCGAGTGCTAGG	0	Control	T Cell		MRV-5d-2_ACTTCCGCAGCTATTG	3.93019	MRV-5d	Granulocytes		Control-2_ACTTCCGAGTGCTAGG	0	Control	T Cell		MRV-5d-2_ACTTCCGCAGCTATTG	2.87011	MRV-5d	Granulocytes		Control-2_ACTTCCGAGTGCTAGG	0	Control	T Cell		Control-2_ACTTCCGAGTGCTAGG	0	Control	T Cell
Control-2_ACTTCCGTCATTACGG	1.51	Control	T Cell		MRV-5d-2_ACTTTCAAGCAGATAT	3.6458	MRV-5d	Granulocytes		Control-2_ACTTCCGTCATTACGG	0	Control	T Cell		MRV-5d-2_ACTTTCAAGCAGATAT	0	MRV-5d	Granulocytes		Control-2_ACTTCCGTCATTACGG	0	Control	T Cell		Control-2_ACTTCCGTCATTACGG	0	Control	T Cell
Control-2_ACTTTGTCAACAGAGC	0	Control	T Cell		MRV-5d-2_ACTTTGTGTAGTCTTG	2.43444	MRV-5d	Granulocytes		Control-2_ACTTTGTCAACAGAGC	0	Control	T Cell		MRV-5d-2_ACTTTGTGTAGTCTTG	0	MRV-5d	Granulocytes		Control-2_ACTTTGTCAACAGAGC	2.61552	Control	T Cell		Control-2_ACTTTGTCAACAGAGC	0	Control	T Cell
Control-2_AGAAATGAGTTGTAGA	0	Control	T Cell		MRV-5d-2_AGAAATGAGGTGCATG	0	MRV-5d	Granulocytes		Control-2_AGAAATGAGTTGTAGA	0	Control	T Cell		MRV-5d-2_AGAAATGAGGTGCATG	0	MRV-5d	Granulocytes		Control-2_AGAAATGAGTTGTAGA	0	Control	T Cell		Control-2_AGAAATGAGTTGTAGA	0	Control	T Cell
Control-2_AGAAATGCACTAGGTT	0	Control	T Cell		MRV-5d-2_AGAACCTGTGCTGTCG	0	MRV-5d	Granulocytes		Control-2_AGAAATGCACTAGGTT	0	Control	T Cell		MRV-5d-2_AGAACCTGTGCTGTCG	0	MRV-5d	Granulocytes		Control-2_AGAAATGCACTAGGTT	0	Control	T Cell		Control-2_AGAAATGCACTAGGTT	0	Control	T Cell
Control-2_AGAAGCGTCAGCATTG	0	Control	T Cell		MRV-5d-2_AGACACTAGGCTAGCA	2.92792	MRV-5d	Granulocytes		Control-2_AGAAGCGTCAGCATTG	0	Control	T Cell		MRV-5d-2_AGACACTAGGCTAGCA	3.41711	MRV-5d	Granulocytes		Control-2_AGAAGCGTCAGCATTG	0	Control	T Cell		Control-2_AGAAGCGTCAGCATTG	0	Control	T Cell
Control-2_AGAAGTAGTACCTGTA	1.06015	Control	T Cell		MRV-5d-2_AGACAGGAGACGCATG	4.41153	MRV-5d	Granulocytes		Control-2_AGAAGTAGTACCTGTA	0	Control	T Cell		MRV-5d-2_AGACAGGAGACGCATG	0	MRV-5d	Granulocytes		Control-2_AGAAGTAGTACCTGTA	0	Control	T Cell		Control-2_AGAAGTAGTACCTGTA	0	Control	T Cell
Control-2_AGACAAACAACCAGAG	1.84135	Control	T Cell		MRV-5d-2_AGACCATGTCGAAACG	0	MRV-5d	Granulocytes		Control-2_AGACAAACAACCAGAG	0	Control	T Cell		MRV-5d-2_AGACCATGTCGAAACG	0	MRV-5d	Granulocytes		Control-2_AGACAAACAACCAGAG	0	Control	T Cell		Control-2_AGACAAACAACCAGAG	3.3151	Control	T Cell
Control-2_AGACACTCAAAGGAGA	3.50209	Control	T Cell		MRV-5d-2_AGACTCACAGACCCGT	2.79346	MRV-5d	Granulocytes		Control-2_AGACACTCAAAGGAGA	0	Control	T Cell		MRV-5d-2_AGACTCACAGACCCGT	0	MRV-5d	Granulocytes		Control-2_AGACACTCAAAGGAGA	0	Control	T Cell		Control-2_AGACACTCAAAGGAGA	4.15067	Control	T Cell
Control-2_AGACAGGGTCCGGTGT	0	Control	T Cell		MRV-5d-2_AGAGAATTCCTCACGT	0	MRV-5d	Granulocytes		Control-2_AGACAGGGTCCGGTGT	0	Control	T Cell		MRV-5d-2_AGAGAATTCCTCACGT	0	MRV-5d	Granulocytes		Control-2_AGACAGGGTCCGGTGT	0	Control	T Cell		Control-2_AGACAGGGTCCGGTGT	0	Control	T Cell
Control-2_AGACCATAGACTTCCA	0	Control	T Cell		MRV-5d-2_AGAGCCCTCGCCTCTA	0	MRV-5d	Granulocytes		Control-2_AGACCATAGACTTCCA	0	Control	T Cell		MRV-5d-2_AGAGCCCTCGCCTCTA	0	MRV-5d	Granulocytes		Control-2_AGACCATAGACTTCCA	0	Control	T Cell		Control-2_AGACCATAGACTTCCA	0	Control	T Cell
Control-2_AGACTCAGTCCCTGTT	0	Control	T Cell		MRV-5d-2_AGCGATTAGGTCGTCC	0	MRV-5d	Granulocytes		Control-2_AGACTCAGTCCCTGTT	0	Control	T Cell		MRV-5d-2_AGCGATTAGGTCGTCC	0	MRV-5d	Granulocytes		Control-2_AGACTCAGTCCCTGTT	0	Control	T Cell		Control-2_AGACTCAGTCCCTGTT	0	Control	T Cell
Control-2_AGAGAATAGTAGCCAG	0	Control	T Cell		MRV-5d-2_AGCGATTCACTGTTCC	0	MRV-5d	Granulocytes		Control-2_AGAGAATAGTAGCCAG	0	Control	T Cell		MRV-5d-2_AGCGATTCACTGTTCC	0	MRV-5d	Granulocytes		Control-2_AGAGAATAGTAGCCAG	0	Control	T Cell		Control-2_AGAGAATAGTAGCCAG	0	Control	T Cell
Control-2_AGAGAATTCTTCGACC	1.08119	Control	T Cell		MRV-5d-2_AGCGATTGTGAGCTCC	0	MRV-5d	Granulocytes		Control-2_AGAGAATTCTTCGACC	0	Control	T Cell		MRV-5d-2_AGCGATTGTGAGCTCC	0	MRV-5d	Granulocytes		Control-2_AGAGAATTCTTCGACC	0	Control	T Cell		Control-2_AGAGAATTCTTCGACC	3.90609	Control	T Cell
Control-2_AGAGAGCAGCAATTAG	0	Control	T Cell		MRV-5d-2_AGCGATTGTGCCTTCT	2.13238	MRV-5d	Granulocytes		Control-2_AGAGAGCAGCAATTAG	0	Control	T Cell		MRV-5d-2_AGCGATTGTGCCTTCT	0	MRV-5d	Granulocytes		Control-2_AGAGAGCAGCAATTAG	0	Control	T Cell		Control-2_AGAGAGCAGCAATTAG	0	Control	T Cell
Control-2_AGAGAGCCACACGGTC	1.61635	Control	T Cell		MRV-5d-2_AGCGCTGAGAAGGCTC	0	MRV-5d	Granulocytes		Control-2_AGAGAGCCACACGGTC	0	Control	T Cell		MRV-5d-2_AGCGCTGAGAAGGCTC	2.24257	MRV-5d	Granulocytes		Control-2_AGAGAGCCACACGGTC	0	Control	T Cell		Control-2_AGAGAGCCACACGGTC	1.95332	Control	T Cell
Control-2_AGATCGTTCACTCACC	0	Control	T Cell		MRV-5d-2_AGCGTATAGCGTTGTT	0	MRV-5d	Granulocytes		Control-2_AGATCGTTCACTCACC	0	Control	T Cell		MRV-5d-2_AGCGTATAGCGTTGTT	0	MRV-5d	Granulocytes		Control-2_AGATCGTTCACTCACC	0	Control	T Cell		Control-2_AGATCGTTCACTCACC	0	Control	T Cell
Control-2_AGATGCTAGAGCACTG	0	Control	T Cell		MRV-5d-2_AGCTACAGTCTTTCTA	3.41831	MRV-5d	Granulocytes		Control-2_AGATGCTAGAGCACTG	0	Control	T Cell		MRV-5d-2_AGCTACAGTCTTTCTA	2.38318	MRV-5d	Granulocytes		Control-2_AGATGCTAGAGCACTG	0	Control	T Cell		Control-2_AGATGCTAGAGCACTG	0	Control	T Cell
Control-2_AGCATCAAGCCGATTT	2.37525	Control	T Cell		MRV-5d-2_AGCTCAACAAATGGCG	3.05989	MRV-5d	Granulocytes		Control-2_AGCATCAAGCCGATTT	0	Control	T Cell		MRV-5d-2_AGCTCAACAAATGGCG	3.88003	MRV-5d	Granulocytes		Control-2_AGCATCAAGCCGATTT	0	Control	T Cell		Control-2_AGCATCAAGCCGATTT	2.37525	Control	T Cell
Control-2_AGCATCACAACGACTT	1.39111	Control	T Cell		MRV-5d-2_AGGACGAGTTGGGAAC	1.90278	MRV-5d	Granulocytes		Control-2_AGCATCACAACGACTT	0	Control	T Cell		MRV-5d-2_AGGACGAGTTGGGAAC	0	MRV-5d	Granulocytes		Control-2_AGCATCACAACGACTT	0	Control	T Cell		Control-2_AGCATCACAACGACTT	0	Control	T Cell
Control-2_AGCATCACAACTGAAA	0	Control	T Cell		MRV-5d-2_AGGAGGTCACGAGGTA	0	MRV-5d	Granulocytes		Control-2_AGCATCACAACTGAAA	0	Control	T Cell		MRV-5d-2_AGGAGGTCACGAGGTA	0	MRV-5d	Granulocytes		Control-2_AGCATCACAACTGAAA	0	Control	T Cell		Control-2_AGCATCACAACTGAAA	0	Control	T Cell
Control-2_AGCCACGGTATTGCCA	0	Control	T Cell		MRV-5d-2_AGGATCTCACGGCTAC	0	MRV-5d	Granulocytes		Control-2_AGCCACGGTATTGCCA	0	Control	T Cell		MRV-5d-2_AGGATCTCACGGCTAC	0	MRV-5d	Granulocytes		Control-2_AGCCACGGTATTGCCA	0	Control	T Cell		Control-2_AGCCACGGTATTGCCA	0	Control	T Cell
Control-2_AGCCAGCAGACGGAAA	1.95116	Control	T Cell		MRV-5d-2_AGGATCTTCCATCAGA	0	MRV-5d	Granulocytes		Control-2_AGCCAGCAGACGGAAA	0	Control	T Cell		MRV-5d-2_AGGATCTTCCATCAGA	0	MRV-5d	Granulocytes		Control-2_AGCCAGCAGACGGAAA	0	Control	T Cell		Control-2_AGCCAGCAGACGGAAA	0	Control	T Cell
Control-2_AGCCAGCCATTCGATG	2.78423	Control	T Cell		MRV-5d-2_AGGCATTGTCGGTGTC	2.48248	MRV-5d	Granulocytes		Control-2_AGCCAGCCATTCGATG	0	Control	T Cell		MRV-5d-2_AGGCATTGTCGGTGTC	1.86956	MRV-5d	Granulocytes		Control-2_AGCCAGCCATTCGATG	0	Control	T Cell		Control-2_AGCCAGCCATTCGATG	3.68417	Control	T Cell
Control-2_AGCCAGCGTTGTATGC	0	Control	T Cell		MRV-5d-2_AGGCTGCAGGTAGTAT	0	MRV-5d	Granulocytes		Control-2_AGCCAGCGTTGTATGC	0	Control	T Cell		MRV-5d-2_AGGCTGCAGGTAGTAT	0	MRV-5d	Granulocytes		Control-2_AGCCAGCGTTGTATGC	0	Control	T Cell		Control-2_AGCCAGCGTTGTATGC	0	Control	T Cell
Control-2_AGCGATTTCGCAGATT	0	Control	T Cell		MRV-5d-2_AGGGAGTGTTGTAAAG	2.78772	MRV-5d	Granulocytes		Control-2_AGCGATTTCGCAGATT	0	Control	T Cell		MRV-5d-2_AGGGAGTGTTGTAAAG	0	MRV-5d	Granulocytes		Control-2_AGCGATTTCGCAGATT	0	Control	T Cell		Control-2_AGCGATTTCGCAGATT	0	Control	T Cell
Control-2_AGCGCTGTCAGCGCAC	0	Control	T Cell		MRV-5d-2_AGGTCTACAAAGGTTA	4.17316	MRV-5d	Granulocytes		Control-2_AGCGCTGTCAGCGCAC	0	Control	T Cell		MRV-5d-2_AGGTCTACAAAGGTTA	2.72159	MRV-5d	Granulocytes		Control-2_AGCGCTGTCAGCGCAC	0	Control	T Cell		Control-2_AGCGCTGTCAGCGCAC	0	Control	T Cell
Control-2_AGCGCTGTCCATTGCC	0	Control	T Cell		MRV-5d-2_AGGTCTACACTAGGCC	0	MRV-5d	Granulocytes		Control-2_AGCGCTGTCCATTGCC	0	Control	T Cell		MRV-5d-2_AGGTCTACACTAGGCC	0	MRV-5d	Granulocytes		Control-2_AGCGCTGTCCATTGCC	0	Control	T Cell		Control-2_AGCGCTGTCCATTGCC	0	Control	T Cell
Control-2_AGCGTCGTCTCTCGCA	0	Control	T Cell		MRV-5d-2_AGGTCTACATCGTGGC	5.60863	MRV-5d	Granulocytes		Control-2_AGCGTCGTCTCTCGCA	0	Control	T Cell		MRV-5d-2_AGGTCTACATCGTGGC	4.12729	MRV-5d	Granulocytes		Control-2_AGCGTCGTCTCTCGCA	0	Control	T Cell		Control-2_AGCGTCGTCTCTCGCA	0	Control	T Cell
Control-2_AGCTACATCGCTTGAA	0	Control	T Cell		MRV-5d-2_AGGTCTAGTCCAGCCA	4.36974	MRV-5d	Granulocytes		Control-2_AGCTACATCGCTTGAA	0	Control	T Cell		MRV-5d-2_AGGTCTAGTCCAGCCA	4.08627	MRV-5d	Granulocytes		Control-2_AGCTACATCGCTTGAA	0	Control	T Cell		Control-2_AGCTACATCGCTTGAA	0	Control	T Cell
Control-2_AGCTCAAGTCCAAGAG	0	Control	T Cell		MRV-5d-2_AGGTGTTCAAATCGTC	0	MRV-5d	Granulocytes		Control-2_AGCTCAAGTCCAAGAG	0	Control	T Cell		MRV-5d-2_AGGTGTTCAAATCGTC	2.55925	MRV-5d	Granulocytes		Control-2_AGCTCAAGTCCAAGAG	2.90996	Control	T Cell		Control-2_AGCTCAAGTCCAAGAG	1.3591	Control	T Cell
Control-2_AGGACGACACGAGAAC	0	Control	T Cell		MRV-5d-2_AGGTTGTCAATTCTTC	0	MRV-5d	Granulocytes		Control-2_AGGACGACACGAGAAC	0	Control	T Cell		MRV-5d-2_AGGTTGTCAATTCTTC	0	MRV-5d	Granulocytes		Control-2_AGGACGACACGAGAAC	0.946351	Control	T Cell		Control-2_AGGACGACACGAGAAC	0	Control	T Cell
Control-2_AGGACTTAGAGTTGTA	0	Control	T Cell		MRV-5d-2_AGTACCATCGTTCTGC	3.39792	MRV-5d	Granulocytes		Control-2_AGGACTTAGAGTTGTA	0	Control	T Cell		MRV-5d-2_AGTACCATCGTTCTGC	0	MRV-5d	Granulocytes		Control-2_AGGACTTAGAGTTGTA	0	Control	T Cell		Control-2_AGGACTTAGAGTTGTA	0	Control	T Cell
Control-2_AGGATCTTCCTATTGT	0	Control	T Cell		MRV-5d-2_AGTAGCTCAGGTTACT	0	MRV-5d	Granulocytes		Control-2_AGGATCTTCCTATTGT	0	Control	T Cell		MRV-5d-2_AGTAGCTCAGGTTACT	0	MRV-5d	Granulocytes		Control-2_AGGATCTTCCTATTGT	0	Control	T Cell		Control-2_AGGATCTTCCTATTGT	0	Control	T Cell
Control-2_AGGCATTGTAGCGCCT	0	Control	T Cell		MRV-5d-2_AGTAGTCAGCATTGAA	4.34816	MRV-5d	Granulocytes		Control-2_AGGCATTGTAGCGCCT	0	Control	T Cell		MRV-5d-2_AGTAGTCAGCATTGAA	0	MRV-5d	Granulocytes		Control-2_AGGCATTGTAGCGCCT	0	Control	T Cell		Control-2_AGGCATTGTAGCGCCT	0	Control	T Cell
Control-2_AGGCTGCCAGGTCCCA	0	Control	T Cell		MRV-5d-2_AGTCACATCAAACGAA	3.39582	MRV-5d	Granulocytes		Control-2_AGGCTGCCAGGTCCCA	0	Control	T Cell		MRV-5d-2_AGTCACATCAAACGAA	5.78518	MRV-5d	Granulocytes		Control-2_AGGCTGCCAGGTCCCA	0	Control	T Cell		Control-2_AGGCTGCCAGGTCCCA	0	Control	T Cell
Control-2_AGGGCCTAGACTCTAC	0	Control	T Cell		MRV-5d-2_AGTGACTCACGGTCTG	3.19425	MRV-5d	Granulocytes		Control-2_AGGGCCTAGACTCTAC	0	Control	T Cell		MRV-5d-2_AGTGACTCACGGTCTG	0	MRV-5d	Granulocytes		Control-2_AGGGCCTAGACTCTAC	0	Control	T Cell		Control-2_AGGGCCTAGACTCTAC	0	Control	T Cell
Control-2_AGGGTCCGTGTGTCGC	0	Control	T Cell		MRV-5d-2_AGTGATCGTGGTATGG	0	MRV-5d	Granulocytes		Control-2_AGGGTCCGTGTGTCGC	0	Control	T Cell		MRV-5d-2_AGTGATCGTGGTATGG	0	MRV-5d	Granulocytes		Control-2_AGGGTCCGTGTGTCGC	0	Control	T Cell		Control-2_AGGGTCCGTGTGTCGC	0	Control	T Cell
Control-2_AGGGTGAAGTGTTCCA	0	Control	T Cell		MRV-5d-2_AGTGCCGCAGCTCATA	0	MRV-5d	Granulocytes		Control-2_AGGGTGAAGTGTTCCA	0	Control	T Cell		MRV-5d-2_AGTGCCGCAGCTCATA	0	MRV-5d	Granulocytes		Control-2_AGGGTGAAGTGTTCCA	0	Control	T Cell		Control-2_AGGGTGAAGTGTTCCA	0	Control	T Cell
Control-2_AGGGTGAGTGGCTGCT	1.63189	Control	T Cell		MRV-5d-2_AGTGTTGAGAACGTGC	0	MRV-5d	Granulocytes		Control-2_AGGGTGAGTGGCTGCT	0	Control	T Cell		MRV-5d-2_AGTGTTGAGAACGTGC	0	MRV-5d	Granulocytes		Control-2_AGGGTGAGTGGCTGCT	0	Control	T Cell		Control-2_AGGGTGAGTGGCTGCT	2.22214	Control	T Cell
Control-2_AGGTCATCATCGTGGC	4.16417	Control	T Cell		MRV-5d-2_AGTTCGAAGTTGTCGT	0	MRV-5d	Granulocytes		Control-2_AGGTCATCATCGTGGC	0	Control	T Cell		MRV-5d-2_AGTTCGAAGTTGTCGT	0	MRV-5d	Granulocytes		Control-2_AGGTCATCATCGTGGC	0	Control	T Cell		Control-2_AGGTCATCATCGTGGC	5.16944	Control	T Cell
Control-2_AGGTCATTCATTTGTC	0	Control	T Cell		MRV-5d-2_AGTTCGACACCAGTTA	3.99907	MRV-5d	Granulocytes		Control-2_AGGTCATTCATTTGTC	0	Control	T Cell		MRV-5d-2_AGTTCGACACCAGTTA	4.68301	MRV-5d	Granulocytes		Control-2_AGGTCATTCATTTGTC	0	Control	T Cell		Control-2_AGGTCATTCATTTGTC	0	Control	T Cell
Control-2_AGGTCTAGTATCGCGC	0	Control	T Cell		MRV-5d-2_ATAGGCTCAAACAGGC	0	MRV-5d	Granulocytes		Control-2_AGGTCTAGTATCGCGC	0	Control	T Cell		MRV-5d-2_ATAGGCTCAAACAGGC	0	MRV-5d	Granulocytes		Control-2_AGGTCTAGTATCGCGC	0	Control	T Cell		Control-2_AGGTCTAGTATCGCGC	0	Control	T Cell
Control-2_AGGTGTTAGGACTAAT	0	Control	T Cell		MRV-5d-2_ATAGGCTTCCACGGAC	4.91365	MRV-5d	Granulocytes		Control-2_AGGTGTTAGGACTAAT	0	Control	T Cell		MRV-5d-2_ATAGGCTTCCACGGAC	0	MRV-5d	Granulocytes		Control-2_AGGTGTTAGGACTAAT	0	Control	T Cell		Control-2_AGGTGTTAGGACTAAT	0	Control	T Cell
Control-2_AGGTGTTCAGAGACTG	0	Control	T Cell		MRV-5d-2_ATATCCTCATCGAAGG	3.08089	MRV-5d	Granulocytes		Control-2_AGGTGTTCAGAGACTG	0	Control	T Cell		MRV-5d-2_ATATCCTCATCGAAGG	0	MRV-5d	Granulocytes		Control-2_AGGTGTTCAGAGACTG	0	Control	T Cell		Control-2_AGGTGTTCAGAGACTG	0	Control	T Cell
Control-2_AGTAACCGTGCCAAGA	0	Control	T Cell		MRV-5d-2_ATCACTTAGAGTCTGG	0	MRV-5d	Granulocytes		Control-2_AGTAACCGTGCCAAGA	0	Control	T Cell		MRV-5d-2_ATCACTTAGAGTCTGG	0	MRV-5d	Granulocytes		Control-2_AGTAACCGTGCCAAGA	0	Control	T Cell		Control-2_AGTAACCGTGCCAAGA	0	Control	T Cell
Control-2_AGTACTGAGTCACAGG	0	Control	T Cell		MRV-5d-2_ATCACTTTCGCCGAGT	3.99776	MRV-5d	Granulocytes		Control-2_AGTACTGAGTCACAGG	0	Control	T Cell		MRV-5d-2_ATCACTTTCGCCGAGT	0	MRV-5d	Granulocytes		Control-2_AGTACTGAGTCACAGG	0	Control	T Cell		Control-2_AGTACTGAGTCACAGG	0	Control	T Cell
Control-2_AGTAGCTCATACAGAA	0	Control	T Cell		MRV-5d-2_ATCCACCCACTTCTCG	0	MRV-5d	Granulocytes		Control-2_AGTAGCTCATACAGAA	0	Control	T Cell		MRV-5d-2_ATCCACCCACTTCTCG	0	MRV-5d	Granulocytes		Control-2_AGTAGCTCATACAGAA	0	Control	T Cell		Control-2_AGTAGCTCATACAGAA	0	Control	T Cell
Control-2_AGTAGTCCAGAGTCTT	0	Control	T Cell		MRV-5d-2_ATCCTATCAGCTGTGC	0	MRV-5d	Granulocytes		Control-2_AGTAGTCCAGAGTCTT	0	Control	T Cell		MRV-5d-2_ATCCTATCAGCTGTGC	0	MRV-5d	Granulocytes		Control-2_AGTAGTCCAGAGTCTT	0	Control	T Cell		Control-2_AGTAGTCCAGAGTCTT	0	Control	T Cell
Control-2_AGTCAACGTTGGACTT	0	Control	T Cell		MRV-5d-2_ATCCTATGTCCCTAAA	0	MRV-5d	Granulocytes		Control-2_AGTCAACGTTGGACTT	0	Control	T Cell		MRV-5d-2_ATCCTATGTCCCTAAA	0	MRV-5d	Granulocytes		Control-2_AGTCAACGTTGGACTT	0	Control	T Cell		Control-2_AGTCAACGTTGGACTT	0	Control	T Cell
Control-2_AGTCAACTCATTCGGA	0	Control	T Cell		MRV-5d-2_ATCGCCTAGAACTTCC	5.50012	MRV-5d	Granulocytes		Control-2_AGTCAACTCATTCGGA	0	Control	T Cell		MRV-5d-2_ATCGCCTAGAACTTCC	3.14228	MRV-5d	Granulocytes		Control-2_AGTCAACTCATTCGGA	0	Control	T Cell		Control-2_AGTCAACTCATTCGGA	0	Control	T Cell
Control-2_AGTCAACTCCGTGGTG	0	Control	T Cell		MRV-5d-2_ATCGGATTCATTTGTC	0	MRV-5d	Granulocytes		Control-2_AGTCAACTCCGTGGTG	0	Control	T Cell		MRV-5d-2_ATCGGATTCATTTGTC	0	MRV-5d	Granulocytes		Control-2_AGTCAACTCCGTGGTG	0	Control	T Cell		Control-2_AGTCAACTCCGTGGTG	0	Control	T Cell
Control-2_AGTCTCCTCCTGTAGA	0	Control	T Cell		MRV-5d-2_ATCGGATTCCAGCAAT	0	MRV-5d	Granulocytes		Control-2_AGTCTCCTCCTGTAGA	0	Control	T Cell		MRV-5d-2_ATCGGATTCCAGCAAT	1.7357	MRV-5d	Granulocytes		Control-2_AGTCTCCTCCTGTAGA	0	Control	T Cell		Control-2_AGTCTCCTCCTGTAGA	0	Control	T Cell
Control-2_AGTGACTGTATCCTCC	0	Control	T Cell		MRV-5d-2_ATCGTCCTCCAATCCC	0	MRV-5d	Granulocytes		Control-2_AGTGACTGTATCCTCC	0	Control	T Cell		MRV-5d-2_ATCGTCCTCCAATCCC	3.06377	MRV-5d	Granulocytes		Control-2_AGTGACTGTATCCTCC	0	Control	T Cell		Control-2_AGTGACTGTATCCTCC	0	Control	T Cell
Control-2_AGTGATCTCCTTACCG	0	Control	T Cell		MRV-5d-2_ATCGTGATCCACATAG	0	MRV-5d	Granulocytes		Control-2_AGTGATCTCCTTACCG	0	Control	T Cell		MRV-5d-2_ATCGTGATCCACATAG	0	MRV-5d	Granulocytes		Control-2_AGTGATCTCCTTACCG	0	Control	T Cell		Control-2_AGTGATCTCCTTACCG	0	Control	T Cell
Control-2_AGTGCCGAGTTACGTC	0	Control	T Cell		MRV-5d-2_ATCTCTAAGCAGGTCA	0	MRV-5d	Granulocytes		Control-2_AGTGCCGAGTTACGTC	0	Control	T Cell		MRV-5d-2_ATCTCTAAGCAGGTCA	0	MRV-5d	Granulocytes		Control-2_AGTGCCGAGTTACGTC	0	Control	T Cell		Control-2_AGTGCCGAGTTACGTC	0	Control	T Cell
Control-2_AGTGCCGCAAGACGAC	1.43998	Control	T Cell		MRV-5d-2_ATCTCTAGTAACAGGC	0	MRV-5d	Granulocytes		Control-2_AGTGCCGCAAGACGAC	0	Control	T Cell		MRV-5d-2_ATCTCTAGTAACAGGC	0	MRV-5d	Granulocytes		Control-2_AGTGCCGCAAGACGAC	0	Control	T Cell		Control-2_AGTGCCGCAAGACGAC	0	Control	T Cell
Control-2_AGTGTTGAGGATCACG	0	Control	T Cell		MRV-5d-2_ATGAGGGAGCAAATCA	0	MRV-5d	Granulocytes		Control-2_AGTGTTGAGGATCACG	0	Control	T Cell		MRV-5d-2_ATGAGGGAGCAAATCA	2.69545	MRV-5d	Granulocytes		Control-2_AGTGTTGAGGATCACG	0	Control	T Cell		Control-2_AGTGTTGAGGATCACG	0	Control	T Cell
Control-2_AGTTAGCTCCTGTACC	0	Control	T Cell		MRV-5d-2_ATGAGTCCATCTCAAG	0	MRV-5d	Granulocytes		Control-2_AGTTAGCTCCTGTACC	0	Control	T Cell		MRV-5d-2_ATGAGTCCATCTCAAG	0	MRV-5d	Granulocytes		Control-2_AGTTAGCTCCTGTACC	0	Control	T Cell		Control-2_AGTTAGCTCCTGTACC	0	Control	T Cell
Control-2_AGTTCCCGTACGTACT	0.846689	Control	T Cell		MRV-5d-2_ATGCATGAGGGATCGT	0	MRV-5d	Granulocytes		Control-2_AGTTCCCGTACGTACT	0	Control	T Cell		MRV-5d-2_ATGCATGAGGGATCGT	0	MRV-5d	Granulocytes		Control-2_AGTTCCCGTACGTACT	0.846689	Control	T Cell		Control-2_AGTTCCCGTACGTACT	0	Control	T Cell
Control-2_ATACCGACACCGTGCA	0	Control	T Cell		MRV-5d-2_ATGCGATGTCCCGCAA	3.72141	MRV-5d	Granulocytes		Control-2_ATACCGACACCGTGCA	0	Control	T Cell		MRV-5d-2_ATGCGATGTCCCGCAA	0	MRV-5d	Granulocytes		Control-2_ATACCGACACCGTGCA	0	Control	T Cell		Control-2_ATACCGACACCGTGCA	0	Control	T Cell
Control-2_ATACTTCCATGACTGT	0	Control	T Cell		MRV-5d-2_ATGGAGGTCATCACCC	0	MRV-5d	Granulocytes		Control-2_ATACTTCCATGACTGT	0	Control	T Cell		MRV-5d-2_ATGGAGGTCATCACCC	2.47398	MRV-5d	Granulocytes		Control-2_ATACTTCCATGACTGT	0	Control	T Cell		Control-2_ATACTTCCATGACTGT	2.39517	Control	T Cell
Control-2_ATAGGCTCACCGCTGA	0	Control	T Cell		MRV-5d-2_ATGGATCGTATTCTCT	0	MRV-5d	Granulocytes		Control-2_ATAGGCTCACCGCTGA	0	Control	T Cell		MRV-5d-2_ATGGATCGTATTCTCT	0	MRV-5d	Granulocytes		Control-2_ATAGGCTCACCGCTGA	0	Control	T Cell		Control-2_ATAGGCTCACCGCTGA	0	Control	T Cell
Control-2_ATCAGGTTCTTCTAAC	1.54559	Control	T Cell		MRV-5d-2_ATGGATCTCGGAATTC	0	MRV-5d	Granulocytes		Control-2_ATCAGGTTCTTCTAAC	0	Control	T Cell		MRV-5d-2_ATGGATCTCGGAATTC	0	MRV-5d	Granulocytes		Control-2_ATCAGGTTCTTCTAAC	0	Control	T Cell		Control-2_ATCAGGTTCTTCTAAC	5.20316	Control	T Cell
Control-2_ATCATTCAGAAGTCAT	0	Control	T Cell		MRV-5d-2_ATGGGAGAGGCCTTGC	4.40866	MRV-5d	Granulocytes		Control-2_ATCATTCAGAAGTCAT	0	Control	T Cell		MRV-5d-2_ATGGGAGAGGCCTTGC	0	MRV-5d	Granulocytes		Control-2_ATCATTCAGAAGTCAT	0.778405	Control	T Cell		Control-2_ATCATTCAGAAGTCAT	0	Control	T Cell
Control-2_ATCATTCAGATCGACG	1.86333	Control	T Cell		MRV-5d-2_ATGGGAGCAGGACTAG	4.74831	MRV-5d	Granulocytes		Control-2_ATCATTCAGATCGACG	0	Control	T Cell		MRV-5d-2_ATGGGAGCAGGACTAG	4.44602	MRV-5d	Granulocytes		Control-2_ATCATTCAGATCGACG	0	Control	T Cell		Control-2_ATCATTCAGATCGACG	0	Control	T Cell
Control-2_ATCCATTGTAGAGCTG	0	Control	T Cell		MRV-5d-2_ATGGTTGCAACACAGG	0	MRV-5d	Granulocytes		Control-2_ATCCATTGTAGAGCTG	0	Control	T Cell		MRV-5d-2_ATGGTTGCAACACAGG	0	MRV-5d	Granulocytes		Control-2_ATCCATTGTAGAGCTG	0	Control	T Cell		Control-2_ATCCATTGTAGAGCTG	0	Control	T Cell
Control-2_ATCCGTCCAGATCACT	0	Control	T Cell		MRV-5d-2_ATGTCCCTCACTCCGT	0	MRV-5d	Granulocytes		Control-2_ATCCGTCCAGATCACT	0	Control	T Cell		MRV-5d-2_ATGTCCCTCACTCCGT	0	MRV-5d	Granulocytes		Control-2_ATCCGTCCAGATCACT	0	Control	T Cell		Control-2_ATCCGTCCAGATCACT	0	Control	T Cell
Control-2_ATCCTATAGGAAAGGT	0	Control	T Cell		MRV-5d-2_ATGTCTTAGGGATCAC	4.81718	MRV-5d	Granulocytes		Control-2_ATCCTATAGGAAAGGT	0	Control	T Cell		MRV-5d-2_ATGTCTTAGGGATCAC	1.71223	MRV-5d	Granulocytes		Control-2_ATCCTATAGGAAAGGT	0	Control	T Cell		Control-2_ATCCTATAGGAAAGGT	0	Control	T Cell
Control-2_ATCGATGAGCGCCGTT	0	Control	T Cell		MRV-5d-2_ATGTCTTGTTAGAAGT	0	MRV-5d	Granulocytes		Control-2_ATCGATGAGCGCCGTT	0	Control	T Cell		MRV-5d-2_ATGTCTTGTTAGAAGT	0	MRV-5d	Granulocytes		Control-2_ATCGATGAGCGCCGTT	0	Control	T Cell		Control-2_ATCGATGAGCGCCGTT	0	Control	T Cell
Control-2_ATCGGATTCCGTGACG	0	Control	T Cell		MRV-5d-2_ATGTCTTTCGACGAGA	0	MRV-5d	Granulocytes		Control-2_ATCGGATTCCGTGACG	0	Control	T Cell		MRV-5d-2_ATGTCTTTCGACGAGA	3.77934	MRV-5d	Granulocytes		Control-2_ATCGGATTCCGTGACG	0	Control	T Cell		Control-2_ATCGGATTCCGTGACG	0	Control	T Cell
Control-2_ATCGTGAAGTCCGCGT	0	Control	T Cell		MRV-5d-2_ATTACTCGTGAGCAGT	5.14637	MRV-5d	Granulocytes		Control-2_ATCGTGAAGTCCGCGT	0	Control	T Cell		MRV-5d-2_ATTACTCGTGAGCAGT	5.14637	MRV-5d	Granulocytes		Control-2_ATCGTGAAGTCCGCGT	0	Control	T Cell		Control-2_ATCGTGAAGTCCGCGT	0	Control	T Cell
Control-2_ATCTCTAAGCGCATCC	0	Control	T Cell		MRV-5d-2_ATTCACTTCACAGAGG	2.12132	MRV-5d	Granulocytes		Control-2_ATCTCTAAGCGCATCC	0	Control	T Cell		MRV-5d-2_ATTCACTTCACAGAGG	0	MRV-5d	Granulocytes		Control-2_ATCTCTAAGCGCATCC	0	Control	T Cell		Control-2_ATCTCTAAGCGCATCC	0	Control	T Cell
Control-2_ATCTCTATCGGAACTT	1.51621	Control	T Cell		MRV-5d-2_ATTCCATCACGCAAAG	0	MRV-5d	Granulocytes		Control-2_ATCTCTATCGGAACTT	0	Control	T Cell		MRV-5d-2_ATTCCATCACGCAAAG	4.61512	MRV-5d	Granulocytes		Control-2_ATCTCTATCGGAACTT	0	Control	T Cell		Control-2_ATCTCTATCGGAACTT	3.89165	Control	T Cell
Control-2_ATCTTCAAGAGCAGAA	0	Control	T Cell		MRV-5d-2_ATTCCATTCGAGCCAC	0	MRV-5d	Granulocytes		Control-2_ATCTTCAAGAGCAGAA	0	Control	T Cell		MRV-5d-2_ATTCCATTCGAGCCAC	0	MRV-5d	Granulocytes		Control-2_ATCTTCAAGAGCAGAA	0	Control	T Cell		Control-2_ATCTTCAAGAGCAGAA	0	Control	T Cell
Control-2_ATGACCAAGGATACCG	0	Control	T Cell		MRV-5d-2_ATTCCTACAAGAGGTC	3.89614	MRV-5d	Granulocytes		Control-2_ATGACCAAGGATACCG	0	Control	T Cell		MRV-5d-2_ATTCCTACAAGAGGTC	0	MRV-5d	Granulocytes		Control-2_ATGACCAAGGATACCG	0	Control	T Cell		Control-2_ATGACCAAGGATACCG	0	Control	T Cell
Control-2_ATGAGGGCACATACGT	0	Control	T Cell		MRV-5d-2_ATTGGGTCACCATATG	3.8758	MRV-5d	Granulocytes		Control-2_ATGAGGGCACATACGT	0	Control	T Cell		MRV-5d-2_ATTGGGTCACCATATG	2.4763	MRV-5d	Granulocytes		Control-2_ATGAGGGCACATACGT	0	Control	T Cell		Control-2_ATGAGGGCACATACGT	0	Control	T Cell
Control-2_ATGATCGGTTGCAAGG	0	Control	T Cell		MRV-5d-2_ATTGGGTTCCCTTTGG	2.85506	MRV-5d	Granulocytes		Control-2_ATGATCGGTTGCAAGG	0	Control	T Cell		MRV-5d-2_ATTGGGTTCCCTTTGG	2.85506	MRV-5d	Granulocytes		Control-2_ATGATCGGTTGCAAGG	0	Control	T Cell		Control-2_ATGATCGGTTGCAAGG	0	Control	T Cell
Control-2_ATGCATGCACACAGAG	0	Control	T Cell		MRV-5d-2_ATTTACCGTTCCGTTC	0	MRV-5d	Granulocytes		Control-2_ATGCATGCACACAGAG	0	Control	T Cell		MRV-5d-2_ATTTACCGTTCCGTTC	0	MRV-5d	Granulocytes		Control-2_ATGCATGCACACAGAG	0	Control	T Cell		Control-2_ATGCATGCACACAGAG	0	Control	T Cell
Control-2_ATGCATGGTCCTCCTA	0	Control	T Cell		MRV-5d-2_CAACCAAAGATTAGCA	4.05435	MRV-5d	Granulocytes		Control-2_ATGCATGGTCCTCCTA	0	Control	T Cell		MRV-5d-2_CAACCAAAGATTAGCA	5.14133	MRV-5d	Granulocytes		Control-2_ATGCATGGTCCTCCTA	0	Control	T Cell		Control-2_ATGCATGGTCCTCCTA	0	Control	T Cell
Control-2_ATGCCTCTCATCGACA	0	Control	T Cell		MRV-5d-2_CAACGATAGCCACAAG	0	MRV-5d	Granulocytes		Control-2_ATGCCTCTCATCGACA	0	Control	T Cell		MRV-5d-2_CAACGATAGCCACAAG	0	MRV-5d	Granulocytes		Control-2_ATGCCTCTCATCGACA	0	Control	T Cell		Control-2_ATGCCTCTCATCGACA	0	Control	T Cell
Control-2_ATGGATCTCGGAATTC	0	Control	T Cell		MRV-5d-2_CAACGGCAGAGATTCA	0	MRV-5d	Granulocytes		Control-2_ATGGATCTCGGAATTC	0	Control	T Cell		MRV-5d-2_CAACGGCAGAGATTCA	0	MRV-5d	Granulocytes		Control-2_ATGGATCTCGGAATTC	0	Control	T Cell		Control-2_ATGGATCTCGGAATTC	0	Control	T Cell
Control-2_ATGTCCCCATACAGCT	1.13589	Control	T Cell		MRV-5d-2_CAAGGGATCAGACAAA	3.32474	MRV-5d	Granulocytes		Control-2_ATGTCCCCATACAGCT	0	Control	T Cell		MRV-5d-2_CAAGGGATCAGACAAA	4.11547	MRV-5d	Granulocytes		Control-2_ATGTCCCCATACAGCT	0	Control	T Cell		Control-2_ATGTCCCCATACAGCT	0	Control	T Cell
Control-2_ATGTCTTCAGTTGAAA	0	Control	T Cell		MRV-5d-2_CAAGGGATCGCCTAGG	0	MRV-5d	Granulocytes		Control-2_ATGTCTTCAGTTGAAA	0	Control	T Cell		MRV-5d-2_CAAGGGATCGCCTAGG	2.31574	MRV-5d	Granulocytes		Control-2_ATGTCTTCAGTTGAAA	0	Control	T Cell		Control-2_ATGTCTTCAGTTGAAA	0	Control	T Cell
Control-2_ATGTCTTTCGCAGTTA	0	Control	T Cell		MRV-5d-2_CAATCGAGTCCCAAAT	0	MRV-5d	Granulocytes		Control-2_ATGTCTTTCGCAGTTA	0	Control	T Cell		MRV-5d-2_CAATCGAGTCCCAAAT	0	MRV-5d	Granulocytes		Control-2_ATGTCTTTCGCAGTTA	0	Control	T Cell		Control-2_ATGTCTTTCGCAGTTA	3.31561	Control	T Cell
Control-2_ATTACTCCACCAGGTC	1.3273	Control	T Cell		MRV-5d-2_CAATGACCATGGAACG	0	MRV-5d	Granulocytes		Control-2_ATTACTCCACCAGGTC	1.3273	Control	T Cell		MRV-5d-2_CAATGACCATGGAACG	0	MRV-5d	Granulocytes		Control-2_ATTACTCCACCAGGTC	0	Control	T Cell		Control-2_ATTACTCCACCAGGTC	0	Control	T Cell
Control-2_ATTATCCAGGATACCG	0	Control	T Cell		MRV-5d-2_CACACAAAGAGGTCGT	0	MRV-5d	Granulocytes		Control-2_ATTATCCAGGATACCG	0	Control	T Cell		MRV-5d-2_CACACAAAGAGGTCGT	0	MRV-5d	Granulocytes		Control-2_ATTATCCAGGATACCG	0	Control	T Cell		Control-2_ATTATCCAGGATACCG	0	Control	T Cell
Control-2_ATTCCATAGGTAAGAG	0	Control	T Cell		MRV-5d-2_CACATGAAGAATACAC	0	MRV-5d	Granulocytes		Control-2_ATTCCATAGGTAAGAG	0	Control	T Cell		MRV-5d-2_CACATGAAGAATACAC	0	MRV-5d	Granulocytes		Control-2_ATTCCATAGGTAAGAG	0	Control	T Cell		Control-2_ATTCCATAGGTAAGAG	0	Control	T Cell
Control-2_ATTCCTAAGTCTGGAG	0	Control	T Cell		MRV-5d-2_CACCGTTCAGCTACCG	0	MRV-5d	Granulocytes		Control-2_ATTCCTAAGTCTGGAG	0	Control	T Cell		MRV-5d-2_CACCGTTCAGCTACCG	0	MRV-5d	Granulocytes		Control-2_ATTCCTAAGTCTGGAG	0	Control	T Cell		Control-2_ATTCCTAAGTCTGGAG	3.24989	Control	T Cell
Control-2_ATTCTACCACCTTCGT	0	Control	T Cell		MRV-5d-2_CACCGTTCAGTCGGTC	0	MRV-5d	Granulocytes		Control-2_ATTCTACCACCTTCGT	0	Control	T Cell		MRV-5d-2_CACCGTTCAGTCGGTC	0	MRV-5d	Granulocytes		Control-2_ATTCTACCACCTTCGT	0	Control	T Cell		Control-2_ATTCTACCACCTTCGT	0	Control	T Cell
Control-2_ATTCTTGGTTACCCTC	3.60217	Control	T Cell		MRV-5d-2_CACGGGTCAATTGCGT	2.36318	MRV-5d	Granulocytes		Control-2_ATTCTTGGTTACCCTC	0	Control	T Cell		MRV-5d-2_CACGGGTCAATTGCGT	0	MRV-5d	Granulocytes		Control-2_ATTCTTGGTTACCCTC	0	Control	T Cell		Control-2_ATTCTTGGTTACCCTC	4.68244	Control	T Cell
Control-2_ATTGTTCGTACGAGTG	1.53794	Control	T Cell		MRV-5d-2_CACGTTCTCCTGTAAG	2.12651	MRV-5d	Granulocytes		Control-2_ATTGTTCGTACGAGTG	0	Control	T Cell		MRV-5d-2_CACGTTCTCCTGTAAG	2.12651	MRV-5d	Granulocytes		Control-2_ATTGTTCGTACGAGTG	0.900969	Control	T Cell		Control-2_ATTGTTCGTACGAGTG	0	Control	T Cell
Control-2_ATTTACCGTAACATAG	1.19582	Control	T Cell		MRV-5d-2_CACTGAATCGCGGACT	0	MRV-5d	Granulocytes		Control-2_ATTTACCGTAACATAG	0	Control	T Cell		MRV-5d-2_CACTGAATCGCGGACT	2.0909	MRV-5d	Granulocytes		Control-2_ATTTACCGTAACATAG	0	Control	T Cell		Control-2_ATTTACCGTAACATAG	0	Control	T Cell
Control-2_ATTTACCGTAGGCTGA	1.61447	Control	T Cell		MRV-5d-2_CACTTCGAGGCCACCT	0	MRV-5d	Granulocytes		Control-2_ATTTACCGTAGGCTGA	0	Control	T Cell		MRV-5d-2_CACTTCGAGGCCACCT	0	MRV-5d	Granulocytes		Control-2_ATTTACCGTAGGCTGA	0	Control	T Cell		Control-2_ATTTACCGTAGGCTGA	0	Control	T Cell
Control-2_ATTTCACGTGCGCTCA	0	Control	T Cell		MRV-5d-2_CACTTCGGTAAGTTGA	0	MRV-5d	Granulocytes		Control-2_ATTTCACGTGCGCTCA	1.61911	Control	T Cell		MRV-5d-2_CACTTCGGTAAGTTGA	3.01271	MRV-5d	Granulocytes		Control-2_ATTTCACGTGCGCTCA	0	Control	T Cell		Control-2_ATTTCACGTGCGCTCA	0	Control	T Cell
Control-2_ATTTCTGTCAAGCTTG	0	Control	T Cell		MRV-5d-2_CACTTCGGTTCGGTCG	4.05651	MRV-5d	Granulocytes		Control-2_ATTTCTGTCAAGCTTG	0	Control	T Cell		MRV-5d-2_CACTTCGGTTCGGTCG	3.90524	MRV-5d	Granulocytes		Control-2_ATTTCTGTCAAGCTTG	1.04533	Control	T Cell		Control-2_ATTTCTGTCAAGCTTG	0	Control	T Cell
Control-2_CAACAACGTTGTTGTG	0.872609	Control	T Cell		MRV-5d-2_CAGATACGTTCAAGGG	3.79784	MRV-5d	Granulocytes		Control-2_CAACAACGTTGTTGTG	0	Control	T Cell		MRV-5d-2_CAGATACGTTCAAGGG	0	MRV-5d	Granulocytes		Control-2_CAACAACGTTGTTGTG	0	Control	T Cell		Control-2_CAACAACGTTGTTGTG	0	Control	T Cell
Control-2_CAACAGTAGGCTCAAG	1.11158	Control	T Cell		MRV-5d-2_CAGATTGTCCTCGATC	0	MRV-5d	Granulocytes		Control-2_CAACAGTAGGCTCAAG	0	Control	T Cell		MRV-5d-2_CAGATTGTCCTCGATC	0	MRV-5d	Granulocytes		Control-2_CAACAGTAGGCTCAAG	0	Control	T Cell		Control-2_CAACAGTAGGCTCAAG	0	Control	T Cell
Control-2_CAACCTCTCCCGAGGT	1.34718	Control	T Cell		MRV-5d-2_CAGCACGTCGAACCAT	0	MRV-5d	Granulocytes		Control-2_CAACCTCTCCCGAGGT	0	Control	T Cell		MRV-5d-2_CAGCACGTCGAACCAT	0	MRV-5d	Granulocytes		Control-2_CAACCTCTCCCGAGGT	1.662	Control	T Cell		Control-2_CAACCTCTCCCGAGGT	0	Control	T Cell
Control-2_CAACCTCTCCTTTGAT	0	Control	T Cell		MRV-5d-2_CAGCGTGCAGGATCTT	0	MRV-5d	Granulocytes		Control-2_CAACCTCTCCTTTGAT	0	Control	T Cell		MRV-5d-2_CAGCGTGCAGGATCTT	0	MRV-5d	Granulocytes		Control-2_CAACCTCTCCTTTGAT	0	Control	T Cell		Control-2_CAACCTCTCCTTTGAT	0	Control	T Cell
Control-2_CAACGGCTCGACGACC	0	Control	T Cell		MRV-5d-2_CAGCGTGGTGAATGTA	0	MRV-5d	Granulocytes		Control-2_CAACGGCTCGACGACC	0	Control	T Cell		MRV-5d-2_CAGCGTGGTGAATGTA	0	MRV-5d	Granulocytes		Control-2_CAACGGCTCGACGACC	1.32761	Control	T Cell		Control-2_CAACGGCTCGACGACC	0	Control	T Cell
Control-2_CAATTTCGTCTCACGG	0	Control	T Cell		MRV-5d-2_CAGGCCATCGAGAGAC	2.65313	MRV-5d	Granulocytes		Control-2_CAATTTCGTCTCACGG	0	Control	T Cell		MRV-5d-2_CAGGCCATCGAGAGAC	0	MRV-5d	Granulocytes		Control-2_CAATTTCGTCTCACGG	0	Control	T Cell		Control-2_CAATTTCGTCTCACGG	0	Control	T Cell
Control-2_CACAACATCGTCCATC	0	Control	T Cell		MRV-5d-2_CAGGGCTGTAGGCTGA	0	MRV-5d	Granulocytes		Control-2_CACAACATCGTCCATC	0	Control	T Cell		MRV-5d-2_CAGGGCTGTAGGCTGA	0	MRV-5d	Granulocytes		Control-2_CACAACATCGTCCATC	0	Control	T Cell		Control-2_CACAACATCGTCCATC	0	Control	T Cell
Control-2_CACAGATTCCGCTAGG	0	Control	T Cell		MRV-5d-2_CAGTGCGAGTCGCGAA	4.09985	MRV-5d	Granulocytes		Control-2_CACAGATTCCGCTAGG	0	Control	T Cell		MRV-5d-2_CAGTGCGAGTCGCGAA	0	MRV-5d	Granulocytes		Control-2_CACAGATTCCGCTAGG	0	Control	T Cell		Control-2_CACAGATTCCGCTAGG	0	Control	T Cell
Control-2_CACGAATCAAACTAAG	0	Control	T Cell		MRV-5d-2_CAGTTAGAGGTTCTAC	3.56713	MRV-5d	Granulocytes		Control-2_CACGAATCAAACTAAG	0	Control	T Cell		MRV-5d-2_CAGTTAGAGGTTCTAC	2.12521	MRV-5d	Granulocytes		Control-2_CACGAATCAAACTAAG	2.90696	Control	T Cell		Control-2_CACGAATCAAACTAAG	0	Control	T Cell
Control-2_CACGGGTCAGTTGTCA	0	Control	T Cell		MRV-5d-2_CATACTTGTGGCACTC	0	MRV-5d	Granulocytes		Control-2_CACGGGTCAGTTGTCA	0	Control	T Cell		MRV-5d-2_CATACTTGTGGCACTC	0	MRV-5d	Granulocytes		Control-2_CACGGGTCAGTTGTCA	0	Control	T Cell		Control-2_CACGGGTCAGTTGTCA	0	Control	T Cell
Control-2_CACGGGTGTCAGACTT	1.77427	Control	T Cell		MRV-5d-2_CATCGGGGTTTGGAGG	3.08992	MRV-5d	Granulocytes		Control-2_CACGGGTGTCAGACTT	0	Control	T Cell		MRV-5d-2_CATCGGGGTTTGGAGG	0	MRV-5d	Granulocytes		Control-2_CACGGGTGTCAGACTT	0	Control	T Cell		Control-2_CACGGGTGTCAGACTT	1.23779	Control	T Cell
Control-2_CACGTGGCAAAGGGCT	0	Control	T Cell		MRV-5d-2_CATGAGTCAGGTGTGA	0	MRV-5d	Granulocytes		Control-2_CACGTGGCAAAGGGCT	0	Control	T Cell		MRV-5d-2_CATGAGTCAGGTGTGA	0	MRV-5d	Granulocytes		Control-2_CACGTGGCAAAGGGCT	0	Control	T Cell		Control-2_CACGTGGCAAAGGGCT	0	Control	T Cell
Control-2_CACGTTCCAGTAGGAC	0	Control	T Cell		MRV-5d-2_CATGCCTAGCTTCATG	0	MRV-5d	Granulocytes		Control-2_CACGTTCCAGTAGGAC	0	Control	T Cell		MRV-5d-2_CATGCCTAGCTTCATG	0	MRV-5d	Granulocytes		Control-2_CACGTTCCAGTAGGAC	0	Control	T Cell		Control-2_CACGTTCCAGTAGGAC	0	Control	T Cell
Control-2_CACTGGGGTGTCCGTG	0	Control	T Cell		MRV-5d-2_CATGCCTGTGGCGTAA	0	MRV-5d	Granulocytes		Control-2_CACTGGGGTGTCCGTG	0	Control	T Cell		MRV-5d-2_CATGCCTGTGGCGTAA	0	MRV-5d	Granulocytes		Control-2_CACTGGGGTGTCCGTG	0	Control	T Cell		Control-2_CACTGGGGTGTCCGTG	0	Control	T Cell
Control-2_CACTTCGCACCCTTAC	0	Control	T Cell		MRV-5d-2_CATGCTCCAATTGAGA	3.82962	MRV-5d	Granulocytes		Control-2_CACTTCGCACCCTTAC	0	Control	T Cell		MRV-5d-2_CATGCTCCAATTGAGA	0	MRV-5d	Granulocytes		Control-2_CACTTCGCACCCTTAC	0	Control	T Cell		Control-2_CACTTCGCACCCTTAC	0	Control	T Cell
Control-2_CAGCAATAGCAAGTCG	0	Control	T Cell		MRV-5d-2_CATGGTAAGCCGAATG	4.09456	MRV-5d	Granulocytes		Control-2_CAGCAATAGCAAGTCG	0	Control	T Cell		MRV-5d-2_CATGGTAAGCCGAATG	3.65205	MRV-5d	Granulocytes		Control-2_CAGCAATAGCAAGTCG	0	Control	T Cell		Control-2_CAGCAATAGCAAGTCG	0	Control	T Cell
Control-2_CAGCCAGAGATTTGCC	0	Control	T Cell		MRV-5d-2_CATTCATAGAAGCCAC	2.7117	MRV-5d	Granulocytes		Control-2_CAGCCAGAGATTTGCC	0	Control	T Cell		MRV-5d-2_CATTCATAGAAGCCAC	0	MRV-5d	Granulocytes		Control-2_CAGCCAGAGATTTGCC	0	Control	T Cell		Control-2_CAGCCAGAGATTTGCC	0	Control	T Cell
Control-2_CAGCCAGAGTTTCGAC	0	Control	T Cell		MRV-5d-2_CATTCCGAGCTACTAC	0	MRV-5d	Granulocytes		Control-2_CAGCCAGAGTTTCGAC	0	Control	T Cell		MRV-5d-2_CATTCCGAGCTACTAC	0	MRV-5d	Granulocytes		Control-2_CAGCCAGAGTTTCGAC	0	Control	T Cell		Control-2_CAGCCAGAGTTTCGAC	0	Control	T Cell
Control-2_CAGCGTGAGGAACTCG	0	Control	T Cell		MRV-5d-2_CATTCTAGTGCATTTG	3.01271	MRV-5d	Granulocytes		Control-2_CAGCGTGAGGAACTCG	0	Control	T Cell		MRV-5d-2_CATTCTAGTGCATTTG	0	MRV-5d	Granulocytes		Control-2_CAGCGTGAGGAACTCG	1.73917	Control	T Cell		Control-2_CAGCGTGAGGAACTCG	0	Control	T Cell
Control-2_CAGCGTGGTTTCCATT	1.15229	Control	T Cell		MRV-5d-2_CATTGCCTCAGGAACG	0	MRV-5d	Granulocytes		Control-2_CAGCGTGGTTTCCATT	0	Control	T Cell		MRV-5d-2_CATTGCCTCAGGAACG	0	MRV-5d	Granulocytes		Control-2_CAGCGTGGTTTCCATT	0	Control	T Cell		Control-2_CAGCGTGGTTTCCATT	1.15229	Control	T Cell
Control-2_CAGCGTGTCGAGAACG	0	Control	T Cell		MRV-5d-2_CATTGCCTCCTCATAT	0	MRV-5d	Granulocytes		Control-2_CAGCGTGTCGAGAACG	0	Control	T Cell		MRV-5d-2_CATTGCCTCCTCATAT	0	MRV-5d	Granulocytes		Control-2_CAGCGTGTCGAGAACG	1.42733	Control	T Cell		Control-2_CAGCGTGTCGAGAACG	0	Control	T Cell
Control-2_CAGGGCTGTGACCGAA	0	Control	T Cell		MRV-5d-2_CATTGTTAGCCTGGAA	2.05151	MRV-5d	Granulocytes		Control-2_CAGGGCTGTGACCGAA	0	Control	T Cell		MRV-5d-2_CATTGTTAGCCTGGAA	0	MRV-5d	Granulocytes		Control-2_CAGGGCTGTGACCGAA	0	Control	T Cell		Control-2_CAGGGCTGTGACCGAA	4.65159	Control	T Cell
Control-2_CAGGTATAGCAAGTGC	0	Control	T Cell		MRV-5d-2_CATTTCACACCCTCTA	0	MRV-5d	Granulocytes		Control-2_CAGGTATAGCAAGTGC	0	Control	T Cell		MRV-5d-2_CATTTCACACCCTCTA	0	MRV-5d	Granulocytes		Control-2_CAGGTATAGCAAGTGC	0	Control	T Cell		Control-2_CAGGTATAGCAAGTGC	0	Control	T Cell
Control-2_CATACAGCATCTGGGC	0.91223	Control	T Cell		MRV-5d-2_CCAATGACAGCACAAG	2.50644	MRV-5d	Granulocytes		Control-2_CATACAGCATCTGGGC	0	Control	T Cell		MRV-5d-2_CCAATGACAGCACAAG	3.37256	MRV-5d	Granulocytes		Control-2_CATACAGCATCTGGGC	0	Control	T Cell		Control-2_CATACAGCATCTGGGC	2.29649	Control	T Cell
Control-2_CATAGACTCTTCGATT	0	Control	T Cell		MRV-5d-2_CCAATTTGTTGCTAGT	0	MRV-5d	Granulocytes		Control-2_CATAGACTCTTCGATT	0	Control	T Cell		MRV-5d-2_CCAATTTGTTGCTAGT	1.93502	MRV-5d	Granulocytes		Control-2_CATAGACTCTTCGATT	0	Control	T Cell		Control-2_CATAGACTCTTCGATT	0	Control	T Cell
Control-2_CATCAAGAGTCCGTCG	0	Control	T Cell		MRV-5d-2_CCACAAAAGGTCCAGA	3.70878	MRV-5d	Granulocytes		Control-2_CATCAAGAGTCCGTCG	0	Control	T Cell		MRV-5d-2_CCACAAAAGGTCCAGA	0	MRV-5d	Granulocytes		Control-2_CATCAAGAGTCCGTCG	0	Control	T Cell		Control-2_CATCAAGAGTCCGTCG	0	Control	T Cell
Control-2_CATCAAGGTAGACACG	0	Control	T Cell		MRV-5d-2_CCACACTGTCCACTCT	0	MRV-5d	Granulocytes		Control-2_CATCAAGGTAGACACG	0	Control	T Cell		MRV-5d-2_CCACACTGTCCACTCT	0	MRV-5d	Granulocytes		Control-2_CATCAAGGTAGACACG	0	Control	T Cell		Control-2_CATCAAGGTAGACACG	0	Control	T Cell
Control-2_CATCAAGGTTCCAGGC	0	Control	T Cell		MRV-5d-2_CCACGAGGTGGCATCC	3.45206	MRV-5d	Granulocytes		Control-2_CATCAAGGTTCCAGGC	0	Control	T Cell		MRV-5d-2_CCACGAGGTGGCATCC	0	MRV-5d	Granulocytes		Control-2_CATCAAGGTTCCAGGC	0	Control	T Cell		Control-2_CATCAAGGTTCCAGGC	0	Control	T Cell
Control-2_CATCCCACACGTAGAG	0	Control	T Cell		MRV-5d-2_CCATAAGGTACTGAGG	0	MRV-5d	Granulocytes		Control-2_CATCCCACACGTAGAG	0	Control	T Cell		MRV-5d-2_CCATAAGGTACTGAGG	0	MRV-5d	Granulocytes		Control-2_CATCCCACACGTAGAG	0	Control	T Cell		Control-2_CATCCCACACGTAGAG	0	Control	T Cell
Control-2_CATCCGTAGGAAAGAC	0	Control	T Cell		MRV-5d-2_CCATAAGGTCCGAAGA	3.26938	MRV-5d	Granulocytes		Control-2_CATCCGTAGGAAAGAC	0	Control	T Cell		MRV-5d-2_CCATAAGGTCCGAAGA	0	MRV-5d	Granulocytes		Control-2_CATCCGTAGGAAAGAC	2.40704	Control	T Cell		Control-2_CATCCGTAGGAAAGAC	0	Control	T Cell
Control-2_CATGAGTAGACCTCAT	0.943372	Control	T Cell		MRV-5d-2_CCATCACTCGTGGGAA	0	MRV-5d	Granulocytes		Control-2_CATGAGTAGACCTCAT	0	Control	T Cell		MRV-5d-2_CCATCACTCGTGGGAA	1.58033	MRV-5d	Granulocytes		Control-2_CATGAGTAGACCTCAT	1.42003	Control	T Cell		Control-2_CATGAGTAGACCTCAT	0	Control	T Cell
Control-2_CATGCCTTCGTCCTCA	0	Control	T Cell		MRV-5d-2_CCCATTGTCAGAGCAG	0	MRV-5d	Granulocytes		Control-2_CATGCCTTCGTCCTCA	0	Control	T Cell		MRV-5d-2_CCCATTGTCAGAGCAG	0	MRV-5d	Granulocytes		Control-2_CATGCCTTCGTCCTCA	0	Control	T Cell		Control-2_CATGCCTTCGTCCTCA	0	Control	T Cell
Control-2_CATGGTAAGTCCCAAT	0	Control	T Cell		MRV-5d-2_CCCTGATTCCTGGGTG	0	MRV-5d	Granulocytes		Control-2_CATGGTAAGTCCCAAT	0	Control	T Cell		MRV-5d-2_CCCTGATTCCTGGGTG	0	MRV-5d	Granulocytes		Control-2_CATGGTAAGTCCCAAT	0	Control	T Cell		Control-2_CATGGTAAGTCCCAAT	0	Control	T Cell
Control-2_CATGGTACAAGGTCTT	0	Control	T Cell		MRV-5d-2_CCCTTAGTCGCGCCAA	2.85981	MRV-5d	Granulocytes		Control-2_CATGGTACAAGGTCTT	0	Control	T Cell		MRV-5d-2_CCCTTAGTCGCGCCAA	1.45667	MRV-5d	Granulocytes		Control-2_CATGGTACAAGGTCTT	0	Control	T Cell		Control-2_CATGGTACAAGGTCTT	0	Control	T Cell
Control-2_CATTCTATCAACTGGT	0	Control	T Cell		MRV-5d-2_CCGGACAGTGTGCCTG	0	MRV-5d	Granulocytes		Control-2_CATTCTATCAACTGGT	0	Control	T Cell		MRV-5d-2_CCGGACAGTGTGCCTG	0	MRV-5d	Granulocytes		Control-2_CATTCTATCAACTGGT	0	Control	T Cell		Control-2_CATTCTATCAACTGGT	0	Control	T Cell
Control-2_CATTGCCCATTCATCT	0	Control	T Cell		MRV-5d-2_CCGGGTAAGTGCACCC	0	MRV-5d	Granulocytes		Control-2_CATTGCCCATTCATCT	0	Control	T Cell		MRV-5d-2_CCGGGTAAGTGCACCC	0	MRV-5d	Granulocytes		Control-2_CATTGCCCATTCATCT	0	Control	T Cell		Control-2_CATTGCCCATTCATCT	0	Control	T Cell
Control-2_CATTGTTGTTGCAACT	0	Control	T Cell		MRV-5d-2_CCGTAGGAGAGAGGGC	2.92931	MRV-5d	Granulocytes		Control-2_CATTGTTGTTGCAACT	0	Control	T Cell		MRV-5d-2_CCGTAGGAGAGAGGGC	3.31681	MRV-5d	Granulocytes		Control-2_CATTGTTGTTGCAACT	0	Control	T Cell		Control-2_CATTGTTGTTGCAACT	0	Control	T Cell
Control-2_CATTTCACAGGTTCGC	0	Control	T Cell		MRV-5d-2_CCGTTCACAGGTACGA	4.2879	MRV-5d	Granulocytes		Control-2_CATTTCACAGGTTCGC	0	Control	T Cell		MRV-5d-2_CCGTTCACAGGTACGA	0	MRV-5d	Granulocytes		Control-2_CATTTCACAGGTTCGC	0	Control	T Cell		Control-2_CATTTCACAGGTTCGC	5.20045	Control	T Cell
Control-2_CCACAAAGTATTCCTT	0	Control	T Cell		MRV-5d-2_CCTAACCTCTCGAGTA	3.40845	MRV-5d	Granulocytes		Control-2_CCACAAAGTATTCCTT	0	Control	T Cell		MRV-5d-2_CCTAACCTCTCGAGTA	3.13174	MRV-5d	Granulocytes		Control-2_CCACAAAGTATTCCTT	0	Control	T Cell		Control-2_CCACAAAGTATTCCTT	0	Control	T Cell
Control-2_CCACACTAGCCTCTTC	2.72143	Control	T Cell		MRV-5d-2_CCTAAGATCTCTGGTC	0	MRV-5d	Granulocytes		Control-2_CCACACTAGCCTCTTC	0	Control	T Cell		MRV-5d-2_CCTAAGATCTCTGGTC	0	MRV-5d	Granulocytes		Control-2_CCACACTAGCCTCTTC	0	Control	T Cell		Control-2_CCACACTAGCCTCTTC	3.85347	Control	T Cell
Control-2_CCACACTTCCAATCTT	0.747565	Control	T Cell		MRV-5d-2_CCTATCGCATAAGCGG	3.795	MRV-5d	Granulocytes		Control-2_CCACACTTCCAATCTT	0	Control	T Cell		MRV-5d-2_CCTATCGCATAAGCGG	0	MRV-5d	Granulocytes		Control-2_CCACACTTCCAATCTT	2.93331	Control	T Cell		Control-2_CCACACTTCCAATCTT	0	Control	T Cell
Control-2_CCACGAGTCGGCACTG	0	Control	T Cell		MRV-5d-2_CCTATCGTCAACCTTT	0	MRV-5d	Granulocytes		Control-2_CCACGAGTCGGCACTG	0	Control	T Cell		MRV-5d-2_CCTATCGTCAACCTTT	0	MRV-5d	Granulocytes		Control-2_CCACGAGTCGGCACTG	0	Control	T Cell		Control-2_CCACGAGTCGGCACTG	0	Control	T Cell
Control-2_CCACGTTGTCAACCAT	2.79721	Control	T Cell		MRV-5d-2_CCTCAACAGGTCCCTG	0	MRV-5d	Granulocytes		Control-2_CCACGTTGTCAACCAT	0	Control	T Cell		MRV-5d-2_CCTCAACAGGTCCCTG	0	MRV-5d	Granulocytes		Control-2_CCACGTTGTCAACCAT	0	Control	T Cell		Control-2_CCACGTTGTCAACCAT	4.13669	Control	T Cell
Control-2_CCACTTGAGTGCTACT	0	Control	T Cell		MRV-5d-2_CCTCACACAAAGAACT	0	MRV-5d	Granulocytes		Control-2_CCACTTGAGTGCTACT	0	Control	T Cell		MRV-5d-2_CCTCACACAAAGAACT	0	MRV-5d	Granulocytes		Control-2_CCACTTGAGTGCTACT	0	Control	T Cell		Control-2_CCACTTGAGTGCTACT	0	Control	T Cell
Control-2_CCACTTGTCAGCTGAT	0	Control	T Cell		MRV-5d-2_CCTCATGGTCTTGCGG	0	MRV-5d	Granulocytes		Control-2_CCACTTGTCAGCTGAT	0	Control	T Cell		MRV-5d-2_CCTCATGGTCTTGCGG	0	MRV-5d	Granulocytes		Control-2_CCACTTGTCAGCTGAT	0	Control	T Cell		Control-2_CCACTTGTCAGCTGAT	0	Control	T Cell
Control-2_CCACTTGTCTCCCTAG	0	Control	T Cell		MRV-5d-2_CCTCCAAAGTTGCCCG	0	MRV-5d	Granulocytes		Control-2_CCACTTGTCTCCCTAG	0	Control	T Cell		MRV-5d-2_CCTCCAAAGTTGCCCG	0	MRV-5d	Granulocytes		Control-2_CCACTTGTCTCCCTAG	0	Control	T Cell		Control-2_CCACTTGTCTCCCTAG	0	Control	T Cell
Control-2_CCATAAGAGGCGAACT	0	Control	T Cell		MRV-5d-2_CCTCCAATCACATTGG	0	MRV-5d	Granulocytes		Control-2_CCATAAGAGGCGAACT	0	Control	T Cell		MRV-5d-2_CCTCCAATCACATTGG	2.30755	MRV-5d	Granulocytes		Control-2_CCATAAGAGGCGAACT	0	Control	T Cell		Control-2_CCATAAGAGGCGAACT	0	Control	T Cell
Control-2_CCCATTGTCTTCACGC	0	Control	T Cell		MRV-5d-2_CCTCTAGGTGGCGCTT	0	MRV-5d	Granulocytes		Control-2_CCCATTGTCTTCACGC	0	Control	T Cell		MRV-5d-2_CCTCTAGGTGGCGCTT	0	MRV-5d	Granulocytes		Control-2_CCCATTGTCTTCACGC	0	Control	T Cell		Control-2_CCCATTGTCTTCACGC	0	Control	T Cell
Control-2_CCCGAAGGTCAGGCAA	0	Control	T Cell		MRV-5d-2_CCTTCAGCAGTTTCAG	0	MRV-5d	Granulocytes		Control-2_CCCGAAGGTCAGGCAA	0	Control	T Cell		MRV-5d-2_CCTTCAGCAGTTTCAG	0	MRV-5d	Granulocytes		Control-2_CCCGAAGGTCAGGCAA	0	Control	T Cell		Control-2_CCCGAAGGTCAGGCAA	0	Control	T Cell
Control-2_CCCGAAGGTTACACTG	0	Control	T Cell		MRV-5d-2_CCTTCAGGTGTCCATA	0	MRV-5d	Granulocytes		Control-2_CCCGAAGGTTACACTG	0	Control	T Cell		MRV-5d-2_CCTTCAGGTGTCCATA	0	MRV-5d	Granulocytes		Control-2_CCCGAAGGTTACACTG	0	Control	T Cell		Control-2_CCCGAAGGTTACACTG	0	Control	T Cell
Control-2_CCCGAAGTCGAGTCTA	0	Control	T Cell		MRV-5d-2_CCTTGTGCACCTGAAT	2.43128	MRV-5d	Granulocytes		Control-2_CCCGAAGTCGAGTCTA	0	Control	T Cell		MRV-5d-2_CCTTGTGCACCTGAAT	0	MRV-5d	Granulocytes		Control-2_CCCGAAGTCGAGTCTA	0	Control	T Cell		Control-2_CCCGAAGTCGAGTCTA	0	Control	T Cell
Control-2_CCCGGAAAGTAACGAT	0	Control	T Cell		MRV-5d-2_CCTTGTGGTCGGCACT	2.77353	MRV-5d	Granulocytes		Control-2_CCCGGAAAGTAACGAT	0	Control	T Cell		MRV-5d-2_CCTTGTGGTCGGCACT	3.43496	MRV-5d	Granulocytes		Control-2_CCCGGAAAGTAACGAT	0	Control	T Cell		Control-2_CCCGGAAAGTAACGAT	0	Control	T Cell
Control-2_CCCGGAACACTGGAAG	0	Control	T Cell		MRV-5d-2_CCTTGTGGTGTCCGTG	0	MRV-5d	Granulocytes		Control-2_CCCGGAACACTGGAAG	0	Control	T Cell		MRV-5d-2_CCTTGTGGTGTCCGTG	0	MRV-5d	Granulocytes		Control-2_CCCGGAACACTGGAAG	0	Control	T Cell		Control-2_CCCGGAACACTGGAAG	0	Control	T Cell
Control-2_CCCTAACTCTAGCCTC	0	Control	T Cell		MRV-5d-2_CGAAGGACAGGAGGAG	2.54958	MRV-5d	Granulocytes		Control-2_CCCTAACTCTAGCCTC	0	Control	T Cell		MRV-5d-2_CGAAGGACAGGAGGAG	0	MRV-5d	Granulocytes		Control-2_CCCTAACTCTAGCCTC	0.576939	Control	T Cell		Control-2_CCCTAACTCTAGCCTC	0	Control	T Cell
Control-2_CCCTCTCTCTCGCTTG	0	Control	T Cell		MRV-5d-2_CGAAGTTGTCGTGGAA	2.5609	MRV-5d	Granulocytes		Control-2_CCCTCTCTCTCGCTTG	0	Control	T Cell		MRV-5d-2_CGAAGTTGTCGTGGAA	0	MRV-5d	Granulocytes		Control-2_CCCTCTCTCTCGCTTG	0	Control	T Cell		Control-2_CCCTCTCTCTCGCTTG	0	Control	T Cell
Control-2_CCCTGATAGACTCTTG	1.34845	Control	T Cell		MRV-5d-2_CGAGAAGAGATAGGGA	0	MRV-5d	Granulocytes		Control-2_CCCTGATAGACTCTTG	0	Control	T Cell		MRV-5d-2_CGAGAAGAGATAGGGA	0	MRV-5d	Granulocytes		Control-2_CCCTGATAGACTCTTG	0	Control	T Cell		Control-2_CCCTGATAGACTCTTG	1.34845	Control	T Cell
Control-2_CCCTGATAGTCCGTCG	1.87549	Control	T Cell		MRV-5d-2_CGAGAAGTCGTCTCAC	0	MRV-5d	Granulocytes		Control-2_CCCTGATAGTCCGTCG	0	Control	T Cell		MRV-5d-2_CGAGAAGTCGTCTCAC	0	MRV-5d	Granulocytes		Control-2_CCCTGATAGTCCGTCG	0.581736	Control	T Cell		Control-2_CCCTGATAGTCCGTCG	0	Control	T Cell
Control-2_CCGCAAGGTGGATCGA	0	Control	T Cell		MRV-5d-2_CGAGGAAAGTGTAGAT	0	MRV-5d	Granulocytes		Control-2_CCGCAAGGTGGATCGA	0	Control	T Cell		MRV-5d-2_CGAGGAAAGTGTAGAT	0	MRV-5d	Granulocytes		Control-2_CCGCAAGGTGGATCGA	0	Control	T Cell		Control-2_CCGCAAGGTGGATCGA	0	Control	T Cell
Control-2_CCGGACAAGCGATGCA	1.98994	Control	T Cell		MRV-5d-2_CGAGTTACACTGAGGA	2.98197	MRV-5d	Granulocytes		Control-2_CCGGACAAGCGATGCA	0	Control	T Cell		MRV-5d-2_CGAGTTACACTGAGGA	0	MRV-5d	Granulocytes		Control-2_CCGGACAAGCGATGCA	0	Control	T Cell		Control-2_CCGGACAAGCGATGCA	0	Control	T Cell
Control-2_CCGGACAGTAGTGGCA	0	Control	T Cell		MRV-5d-2_CGATCGGTCCCAGGCA	0	MRV-5d	Granulocytes		Control-2_CCGGACAGTAGTGGCA	0	Control	T Cell		MRV-5d-2_CGATCGGTCCCAGGCA	0	MRV-5d	Granulocytes		Control-2_CCGGACAGTAGTGGCA	0	Control	T Cell		Control-2_CCGGACAGTAGTGGCA	0	Control	T Cell
Control-2_CCGGGTAAGTCGGCAA	0	Control	T Cell		MRV-5d-2_CGCATGGAGCTGCCAC	0	MRV-5d	Granulocytes		Control-2_CCGGGTAAGTCGGCAA	0	Control	T Cell		MRV-5d-2_CGCATGGAGCTGCCAC	0	MRV-5d	Granulocytes		Control-2_CCGGGTAAGTCGGCAA	0	Control	T Cell		Control-2_CCGGGTAAGTCGGCAA	0.960064	Control	T Cell
Control-2_CCGGTAGTCGCAACAT	0	Control	T Cell		MRV-5d-2_CGGACACAGATCGGTG	2.25699	MRV-5d	Granulocytes		Control-2_CCGGTAGTCGCAACAT	0	Control	T Cell		MRV-5d-2_CGGACACAGATCGGTG	2.89639	MRV-5d	Granulocytes		Control-2_CCGGTAGTCGCAACAT	0	Control	T Cell		Control-2_CCGGTAGTCGCAACAT	0	Control	T Cell
Control-2_CCGTAGGTCTAGTGAC	0	Control	T Cell		MRV-5d-2_CGGACACTCCATTGGA	0	MRV-5d	Granulocytes		Control-2_CCGTAGGTCTAGTGAC	0	Control	T Cell		MRV-5d-2_CGGACACTCCATTGGA	0	MRV-5d	Granulocytes		Control-2_CCGTAGGTCTAGTGAC	0	Control	T Cell		Control-2_CCGTAGGTCTAGTGAC	0	Control	T Cell
Control-2_CCGTTCAAGGATGCGT	0	Control	T Cell		MRV-5d-2_CGGAGAATCCGAGAAG	4.35222	MRV-5d	Granulocytes		Control-2_CCGTTCAAGGATGCGT	0	Control	T Cell		MRV-5d-2_CGGAGAATCCGAGAAG	1.93097	MRV-5d	Granulocytes		Control-2_CCGTTCAAGGATGCGT	0	Control	T Cell		Control-2_CCGTTCAAGGATGCGT	0	Control	T Cell
Control-2_CCTACGTTCGACACTA	0	Control	T Cell		MRV-5d-2_CGGTCAGAGACATGCG	0	MRV-5d	Granulocytes		Control-2_CCTACGTTCGACACTA	0	Control	T Cell		MRV-5d-2_CGGTCAGAGACATGCG	1.54573	MRV-5d	Granulocytes		Control-2_CCTACGTTCGACACTA	0	Control	T Cell		Control-2_CCTACGTTCGACACTA	0	Control	T Cell
Control-2_CCTCAACGTATGAAGT	0	Control	T Cell		MRV-5d-2_CGGTCAGGTTAACAGA	1.86632	MRV-5d	Granulocytes		Control-2_CCTCAACGTATGAAGT	0	Control	T Cell		MRV-5d-2_CGGTCAGGTTAACAGA	0	MRV-5d	Granulocytes		Control-2_CCTCAACGTATGAAGT	0	Control	T Cell		Control-2_CCTCAACGTATGAAGT	0	Control	T Cell
Control-2_CCTCAGTGTAGCCCTG	1.2227	Control	T Cell		MRV-5d-2_CGTCAAAGTGGGTCAA	0	MRV-5d	Granulocytes		Control-2_CCTCAGTGTAGCCCTG	0	Control	T Cell		MRV-5d-2_CGTCAAAGTGGGTCAA	0	MRV-5d	Granulocytes		Control-2_CCTCAGTGTAGCCCTG	0	Control	T Cell		Control-2_CCTCAGTGTAGCCCTG	0	Control	T Cell
Control-2_CCTCATGCACTTCCTG	0	Control	T Cell		MRV-5d-2_CGTCCATGTCTAGGTT	2.3043	MRV-5d	Granulocytes		Control-2_CCTCATGCACTTCCTG	0	Control	T Cell		MRV-5d-2_CGTCCATGTCTAGGTT	2.3043	MRV-5d	Granulocytes		Control-2_CCTCATGCACTTCCTG	0	Control	T Cell		Control-2_CCTCATGCACTTCCTG	0	Control	T Cell
Control-2_CCTCCAACAATAGAGT	3.03568	Control	T Cell		MRV-5d-2_CGTGATACAACTGCCG	0	MRV-5d	Granulocytes		Control-2_CCTCCAACAATAGAGT	0	Control	T Cell		MRV-5d-2_CGTGATACAACTGCCG	0	MRV-5d	Granulocytes		Control-2_CCTCCAACAATAGAGT	0	Control	T Cell		Control-2_CCTCCAACAATAGAGT	4.46436	Control	T Cell
Control-2_CCTCCTCGTCCTGTTC	0	Control	T Cell		MRV-5d-2_CGTTAGACAGACCGCT	0	MRV-5d	Granulocytes		Control-2_CCTCCTCGTCCTGTTC	0	Control	T Cell		MRV-5d-2_CGTTAGACAGACCGCT	0	MRV-5d	Granulocytes		Control-2_CCTCCTCGTCCTGTTC	1.00303	Control	T Cell		Control-2_CCTCCTCGTCCTGTTC	0	Control	T Cell
Control-2_CCTTCAGAGACTTGTC	0	Control	T Cell		MRV-5d-2_CGTTCTGCATTCTCCG	4.41072	MRV-5d	Granulocytes		Control-2_CCTTCAGAGACTTGTC	0	Control	T Cell		MRV-5d-2_CGTTCTGCATTCTCCG	1.47903	MRV-5d	Granulocytes		Control-2_CCTTCAGAGACTTGTC	0	Control	T Cell		Control-2_CCTTCAGAGACTTGTC	0	Control	T Cell
Control-2_CCTTTGGGTTGGGATG	0	Control	T Cell		MRV-5d-2_CTAACTTCATCGCTAA	0	MRV-5d	Granulocytes		Control-2_CCTTTGGGTTGGGATG	0	Control	T Cell		MRV-5d-2_CTAACTTCATCGCTAA	0	MRV-5d	Granulocytes		Control-2_CCTTTGGGTTGGGATG	0	Control	T Cell		Control-2_CCTTTGGGTTGGGATG	0	Control	T Cell
Control-2_CGAAGTTAGTCATACC	0	Control	T Cell		MRV-5d-2_CTACATTAGCTTAGTC	2.19297	MRV-5d	Granulocytes		Control-2_CGAAGTTAGTCATACC	0	Control	T Cell		MRV-5d-2_CTACATTAGCTTAGTC	0	MRV-5d	Granulocytes		Control-2_CGAAGTTAGTCATACC	0	Control	T Cell		Control-2_CGAAGTTAGTCATACC	0	Control	T Cell
Control-2_CGAATTGGTAGAGTTA	0	Control	T Cell		MRV-5d-2_CTATAGGAGCATCCTA	2.24069	MRV-5d	Granulocytes		Control-2_CGAATTGGTAGAGTTA	0	Control	T Cell		MRV-5d-2_CTATAGGAGCATCCTA	0	MRV-5d	Granulocytes		Control-2_CGAATTGGTAGAGTTA	0	Control	T Cell		Control-2_CGAATTGGTAGAGTTA	0	Control	T Cell
Control-2_CGAATTGTCGTACCTC	0	Control	T Cell		MRV-5d-2_CTATAGGTCTTGCAGA	3.29238	MRV-5d	Granulocytes		Control-2_CGAATTGTCGTACCTC	0	Control	T Cell		MRV-5d-2_CTATAGGTCTTGCAGA	0	MRV-5d	Granulocytes		Control-2_CGAATTGTCGTACCTC	1.80225	Control	T Cell		Control-2_CGAATTGTCGTACCTC	0	Control	T Cell
Control-2_CGACAGCAGGAAGTGA	0	Control	T Cell		MRV-5d-2_CTCAACCTCCCTCAAC	0	MRV-5d	Granulocytes		Control-2_CGACAGCAGGAAGTGA	0	Control	T Cell		MRV-5d-2_CTCAACCTCCCTCAAC	0	MRV-5d	Granulocytes		Control-2_CGACAGCAGGAAGTGA	0	Control	T Cell		Control-2_CGACAGCAGGAAGTGA	0	Control	T Cell
Control-2_CGAGAAGCAGAGGACT	0	Control	T Cell		MRV-5d-2_CTCACTGCATCGGTTA	3.82585	MRV-5d	Granulocytes		Control-2_CGAGAAGCAGAGGACT	0	Control	T Cell		MRV-5d-2_CTCACTGCATCGGTTA	0	MRV-5d	Granulocytes		Control-2_CGAGAAGCAGAGGACT	0	Control	T Cell		Control-2_CGAGAAGCAGAGGACT	0	Control	T Cell
Control-2_CGAGAAGTCAACCTTT	2.54506	Control	T Cell		MRV-5d-2_CTCAGAATCTCGACGG	0	MRV-5d	Granulocytes		Control-2_CGAGAAGTCAACCTTT	0	Control	T Cell		MRV-5d-2_CTCAGAATCTCGACGG	0	MRV-5d	Granulocytes		Control-2_CGAGAAGTCAACCTTT	2.75238	Control	T Cell		Control-2_CGAGAAGTCAACCTTT	0	Control	T Cell
Control-2_CGAGGAAAGGCCCACT	0.890593	Control	T Cell		MRV-5d-2_CTCATGCAGCCAGTAG	0	MRV-5d	Granulocytes		Control-2_CGAGGAAAGGCCCACT	0	Control	T Cell		MRV-5d-2_CTCATGCAGCCAGTAG	0	MRV-5d	Granulocytes		Control-2_CGAGGAAAGGCCCACT	0	Control	T Cell		Control-2_CGAGGAAAGGCCCACT	0	Control	T Cell
Control-2_CGAGGAACACGGTAGA	2.88063	Control	T Cell		MRV-5d-2_CTCATGCGTTGCACGC	0	MRV-5d	Granulocytes		Control-2_CGAGGAACACGGTAGA	0	Control	T Cell		MRV-5d-2_CTCATGCGTTGCACGC	0	MRV-5d	Granulocytes		Control-2_CGAGGAACACGGTAGA	0	Control	T Cell		Control-2_CGAGGAACACGGTAGA	2.76984	Control	T Cell
Control-2_CGAGGAATCTCATTAC	0	Control	T Cell		MRV-5d-2_CTCATTATCCCGTAAA	2.79875	MRV-5d	Granulocytes		Control-2_CGAGGAATCTCATTAC	0	Control	T Cell		MRV-5d-2_CTCATTATCCCGTAAA	0	MRV-5d	Granulocytes		Control-2_CGAGGAATCTCATTAC	0	Control	T Cell		Control-2_CGAGGAATCTCATTAC	3.63799	Control	T Cell
Control-2_CGAGGCTCAACCCTAA	0	Control	T Cell		MRV-5d-2_CTCCAACAGTAGTCCT	0	MRV-5d	Granulocytes		Control-2_CGAGGCTCAACCCTAA	0	Control	T Cell		MRV-5d-2_CTCCAACAGTAGTCCT	0	MRV-5d	Granulocytes		Control-2_CGAGGCTCAACCCTAA	0	Control	T Cell		Control-2_CGAGGCTCAACCCTAA	0	Control	T Cell
Control-2_CGAGTGCAGATAGCTA	0	Control	T Cell		MRV-5d-2_CTCCCAATCGACCATA	0	MRV-5d	Granulocytes		Control-2_CGAGTGCAGATAGCTA	0	Control	T Cell		MRV-5d-2_CTCCCAATCGACCATA	0	MRV-5d	Granulocytes		Control-2_CGAGTGCAGATAGCTA	0	Control	T Cell		Control-2_CGAGTGCAGATAGCTA	0	Control	T Cell
Control-2_CGAGTGCTCCGATTAG	1.26999	Control	T Cell		MRV-5d-2_CTCGAGGTCATTCTTG	2.22619	MRV-5d	Granulocytes		Control-2_CGAGTGCTCCGATTAG	0	Control	T Cell		MRV-5d-2_CTCGAGGTCATTCTTG	1.12041	MRV-5d	Granulocytes		Control-2_CGAGTGCTCCGATTAG	0	Control	T Cell		Control-2_CGAGTGCTCCGATTAG	3.90511	Control	T Cell
Control-2_CGATCGGCAAGTGGCA	0	Control	T Cell		MRV-5d-2_CTCTCGATCTGGCCAG	0	MRV-5d	Granulocytes		Control-2_CGATCGGCAAGTGGCA	0	Control	T Cell		MRV-5d-2_CTCTCGATCTGGCCAG	0	MRV-5d	Granulocytes		Control-2_CGATCGGCAAGTGGCA	0	Control	T Cell		Control-2_CGATCGGCAAGTGGCA	4.91749	Control	T Cell
Control-2_CGATGCGTCTTGCAGA	0	Control	T Cell		MRV-5d-2_CTGAATGGTAATTGGA	0	MRV-5d	Granulocytes		Control-2_CGATGCGTCTTGCAGA	0	Control	T Cell		MRV-5d-2_CTGAATGGTAATTGGA	0	MRV-5d	Granulocytes		Control-2_CGATGCGTCTTGCAGA	0	Control	T Cell		Control-2_CGATGCGTCTTGCAGA	0	Control	T Cell
Control-2_CGCAGGTTCCGAGCTG	0	Control	T Cell		MRV-5d-2_CTGCCTAGTTAGTCGT	0	MRV-5d	Granulocytes		Control-2_CGCAGGTTCCGAGCTG	0	Control	T Cell		MRV-5d-2_CTGCCTAGTTAGTCGT	0	MRV-5d	Granulocytes		Control-2_CGCAGGTTCCGAGCTG	0	Control	T Cell		Control-2_CGCAGGTTCCGAGCTG	0	Control	T Cell
Control-2_CGCAGGTTCTGTGCAA	0	Control	T Cell		MRV-5d-2_CTGCCTATCTAGATCG	4.22574	MRV-5d	Granulocytes		Control-2_CGCAGGTTCTGTGCAA	0	Control	T Cell		MRV-5d-2_CTGCCTATCTAGATCG	2.2437	MRV-5d	Granulocytes		Control-2_CGCAGGTTCTGTGCAA	0	Control	T Cell		Control-2_CGCAGGTTCTGTGCAA	0	Control	T Cell
Control-2_CGCATAAAGAAGAGCA	0	Control	T Cell		MRV-5d-2_CTGCGAGAGAGTTCGG	0	MRV-5d	Granulocytes		Control-2_CGCATAAAGAAGAGCA	0	Control	T Cell		MRV-5d-2_CTGCGAGAGAGTTCGG	0	MRV-5d	Granulocytes		Control-2_CGCATAAAGAAGAGCA	0	Control	T Cell		Control-2_CGCATAAAGAAGAGCA	3.79217	Control	T Cell
Control-2_CGCATAAAGCTGGAGT	0	Control	T Cell		MRV-5d-2_CTGCGAGTCCGATAGT	0	MRV-5d	Granulocytes		Control-2_CGCATAAAGCTGGAGT	0	Control	T Cell		MRV-5d-2_CTGCGAGTCCGATAGT	0	MRV-5d	Granulocytes		Control-2_CGCATAAAGCTGGAGT	0	Control	T Cell		Control-2_CGCATAAAGCTGGAGT	0	Control	T Cell
Control-2_CGCATAATCACGAGGA	0	Control	T Cell		MRV-5d-2_CTGGACGGTACTAGCT	0	MRV-5d	Granulocytes		Control-2_CGCATAATCACGAGGA	0	Control	T Cell		MRV-5d-2_CTGGACGGTACTAGCT	0	MRV-5d	Granulocytes		Control-2_CGCATAATCACGAGGA	0	Control	T Cell		Control-2_CGCATAATCACGAGGA	0	Control	T Cell
Control-2_CGCCAGAAGGTGCAGT	0	Control	T Cell		MRV-5d-2_CTGGTCTCATATACCG	2.29502	MRV-5d	Granulocytes		Control-2_CGCCAGAAGGTGCAGT	0	Control	T Cell		MRV-5d-2_CTGGTCTCATATACCG	1.69787	MRV-5d	Granulocytes		Control-2_CGCCAGAAGGTGCAGT	0	Control	T Cell		Control-2_CGCCAGAAGGTGCAGT	0	Control	T Cell
Control-2_CGCCAGAGTTTACGAC	0	Control	T Cell		MRV-5d-2_CTGTACCTCCCTGTTG	1.98913	MRV-5d	Granulocytes		Control-2_CGCCAGAGTTTACGAC	0	Control	T Cell		MRV-5d-2_CTGTACCTCCCTGTTG	3.26716	MRV-5d	Granulocytes		Control-2_CGCCAGAGTTTACGAC	0	Control	T Cell		Control-2_CGCCAGAGTTTACGAC	0	Control	T Cell
Control-2_CGCGTGATCATTCGGA	0	Control	T Cell		MRV-5d-2_CTGTAGAAGTGGCGAT	0	MRV-5d	Granulocytes		Control-2_CGCGTGATCATTCGGA	0	Control	T Cell		MRV-5d-2_CTGTAGAAGTGGCGAT	0	MRV-5d	Granulocytes		Control-2_CGCGTGATCATTCGGA	0	Control	T Cell		Control-2_CGCGTGATCATTCGGA	0	Control	T Cell
Control-2_CGGAATTTCGAGCACC	2.56249	Control	T Cell		MRV-5d-2_CTGTAGAGTGTCTTAG	0	MRV-5d	Granulocytes		Control-2_CGGAATTTCGAGCACC	0	Control	T Cell		MRV-5d-2_CTGTAGAGTGTCTTAG	3.69108	MRV-5d	Granulocytes		Control-2_CGGAATTTCGAGCACC	0	Control	T Cell		Control-2_CGGAATTTCGAGCACC	2.19486	Control	T Cell
Control-2_CGGAATTTCTTCGGTC	0	Control	T Cell		MRV-5d-2_CTGTATTGTACAGCGA	2.67571	MRV-5d	Granulocytes		Control-2_CGGAATTTCTTCGGTC	0	Control	T Cell		MRV-5d-2_CTGTATTGTACAGCGA	3.33382	MRV-5d	Granulocytes		Control-2_CGGAATTTCTTCGGTC	0	Control	T Cell		Control-2_CGGAATTTCTTCGGTC	0	Control	T Cell
Control-2_CGGACACCAGTGACCC	2.73071	Control	T Cell		MRV-5d-2_CTGTGAAGTCTTTCTA	0	MRV-5d	Granulocytes		Control-2_CGGACACCAGTGACCC	0	Control	T Cell		MRV-5d-2_CTGTGAAGTCTTTCTA	0	MRV-5d	Granulocytes		Control-2_CGGACACCAGTGACCC	0	Control	T Cell		Control-2_CGGACACCAGTGACCC	3.60711	Control	T Cell
Control-2_CGGGACTCACGACAAG	4.64839	Control	T Cell		MRV-5d-2_CTTACCGGTGGATTTC	5.63041	MRV-5d	Granulocytes		Control-2_CGGGACTCACGACAAG	0	Control	T Cell		MRV-5d-2_CTTACCGGTGGATTTC	5.61107	MRV-5d	Granulocytes		Control-2_CGGGACTCACGACAAG	0	Control	T Cell		Control-2_CGGGACTCACGACAAG	2.86906	Control	T Cell
Control-2_CGGGACTGTCCACTTC	0	Control	T Cell		MRV-5d-2_CTTCCGAAGGCCTTGC	2.62734	MRV-5d	Granulocytes		Control-2_CGGGACTGTCCACTTC	0	Control	T Cell		MRV-5d-2_CTTCCGAAGGCCTTGC	4.27114	MRV-5d	Granulocytes		Control-2_CGGGACTGTCCACTTC	0	Control	T Cell		Control-2_CGGGACTGTCCACTTC	0	Control	T Cell
Control-2_CGGGTCATCAAGCCGC	0	Control	T Cell		MRV-5d-2_CTTCCGAAGTGTTCCA	5.77428	MRV-5d	Granulocytes		Control-2_CGGGTCATCAAGCCGC	0	Control	T Cell		MRV-5d-2_CTTCCGAAGTGTTCCA	4.64938	MRV-5d	Granulocytes		Control-2_CGGGTCATCAAGCCGC	0	Control	T Cell		Control-2_CGGGTCATCAAGCCGC	0	Control	T Cell
Control-2_CGGGTGTAGATGGCAC	0	Control	T Cell		MRV-5d-2_CTTCCGATCATCGGGC	0	MRV-5d	Granulocytes		Control-2_CGGGTGTAGATGGCAC	0	Control	T Cell		MRV-5d-2_CTTCCGATCATCGGGC	0	MRV-5d	Granulocytes		Control-2_CGGGTGTAGATGGCAC	0	Control	T Cell		Control-2_CGGGTGTAGATGGCAC	0	Control	T Cell
Control-2_CGGTCAGGTAAGCGGT	0	Control	T Cell		MRV-5d-2_CTTCCTTCAGAGGAAA	3.78129	MRV-5d	Granulocytes		Control-2_CGGTCAGGTAAGCGGT	0	Control	T Cell		MRV-5d-2_CTTCCTTCAGAGGAAA	3.50117	MRV-5d	Granulocytes		Control-2_CGGTCAGGTAAGCGGT	0	Control	T Cell		Control-2_CGGTCAGGTAAGCGGT	0	Control	T Cell
Control-2_CGTAATGGTCCACATA	0	Control	T Cell		MRV-5d-2_CTTCTAACAGACCCGT	0	MRV-5d	Granulocytes		Control-2_CGTAATGGTCCACATA	0	Control	T Cell		MRV-5d-2_CTTCTAACAGACCCGT	2.01404	MRV-5d	Granulocytes		Control-2_CGTAATGGTCCACATA	0	Control	T Cell		Control-2_CGTAATGGTCCACATA	0	Control	T Cell
Control-2_CGTAGTACATGCCGGT	0	Control	T Cell		MRV-5d-2_CTTCTAACATAGAAAC	0	MRV-5d	Granulocytes		Control-2_CGTAGTACATGCCGGT	0	Control	T Cell		MRV-5d-2_CTTCTAACATAGAAAC	0	MRV-5d	Granulocytes		Control-2_CGTAGTACATGCCGGT	0	Control	T Cell		Control-2_CGTAGTACATGCCGGT	0	Control	T Cell
Control-2_CGTCAAATCTCCGTGT	1.81333	Control	T Cell		MRV-5d-2_CTTCTCTCAGTGGGTA	0	MRV-5d	Granulocytes		Control-2_CGTCAAATCTCCGTGT	0	Control	T Cell		MRV-5d-2_CTTCTCTCAGTGGGTA	0	MRV-5d	Granulocytes		Control-2_CGTCAAATCTCCGTGT	0	Control	T Cell		Control-2_CGTCAAATCTCCGTGT	0	Control	T Cell
Control-2_CGTGAATGTTGTGTTG	0	Control	T Cell		MRV-5d-2_CTTGAGAGTCCGAAAG	0	MRV-5d	Granulocytes		Control-2_CGTGAATGTTGTGTTG	0	Control	T Cell		MRV-5d-2_CTTGAGAGTCCGAAAG	0	MRV-5d	Granulocytes		Control-2_CGTGAATGTTGTGTTG	0	Control	T Cell		Control-2_CGTGAATGTTGTGTTG	0	Control	T Cell
Control-2_CGTGCTTAGTTCCAGT	0	Control	T Cell		MRV-5d-2_CTTGATTGTCCAGGTC	3.39978	MRV-5d	Granulocytes		Control-2_CGTGCTTAGTTCCAGT	0	Control	T Cell		MRV-5d-2_CTTGATTGTCCAGGTC	0	MRV-5d	Granulocytes		Control-2_CGTGCTTAGTTCCAGT	0	Control	T Cell		Control-2_CGTGCTTAGTTCCAGT	0	Control	T Cell
Control-2_CGTTAGAGTTAAGGGC	1.6774	Control	T Cell		MRV-5d-2_CTTTCAAAGATGCAGC	3.91916	MRV-5d	Granulocytes		Control-2_CGTTAGAGTTAAGGGC	0	Control	T Cell		MRV-5d-2_CTTTCAAAGATGCAGC	2.38616	MRV-5d	Granulocytes		Control-2_CGTTAGAGTTAAGGGC	0	Control	T Cell		Control-2_CGTTAGAGTTAAGGGC	0	Control	T Cell
Control-2_CGTTCTGAGATGGTAT	0	Control	T Cell		MRV-5d-2_GAACTGTGTGAAGCTG	0	MRV-5d	Granulocytes		Control-2_CGTTCTGAGATGGTAT	0	Control	T Cell		MRV-5d-2_GAACTGTGTGAAGCTG	0	MRV-5d	Granulocytes		Control-2_CGTTCTGAGATGGTAT	0	Control	T Cell		Control-2_CGTTCTGAGATGGTAT	0	Control	T Cell
Control-2_CTAACCCCAGTCGGAA	0	Control	T Cell		MRV-5d-2_GAAGAATCACAAGTTC	3.60874	MRV-5d	Granulocytes		Control-2_CTAACCCCAGTCGGAA	0	Control	T Cell		MRV-5d-2_GAAGAATCACAAGTTC	3.11581	MRV-5d	Granulocytes		Control-2_CTAACCCCAGTCGGAA	0	Control	T Cell		Control-2_CTAACCCCAGTCGGAA	0	Control	T Cell
Control-2_CTAACCCCATCATGAC	0	Control	T Cell		MRV-5d-2_GAAGAATCATATGGCT	3.94106	MRV-5d	Granulocytes		Control-2_CTAACCCCATCATGAC	0	Control	T Cell		MRV-5d-2_GAAGAATCATATGGCT	3.65983	MRV-5d	Granulocytes		Control-2_CTAACCCCATCATGAC	0	Control	T Cell		Control-2_CTAACCCCATCATGAC	0	Control	T Cell
Control-2_CTAACTTAGTTAGTAG	0	Control	T Cell		MRV-5d-2_GAAGCCCCACAAGCAG	2.04299	MRV-5d	Granulocytes		Control-2_CTAACTTAGTTAGTAG	0	Control	T Cell		MRV-5d-2_GAAGCCCCACAAGCAG	1.47174	MRV-5d	Granulocytes		Control-2_CTAACTTAGTTAGTAG	2.75956	Control	T Cell		Control-2_CTAACTTAGTTAGTAG	0	Control	T Cell
Control-2_CTAAGTGAGGTTTGAA	1.3848	Control	T Cell		MRV-5d-2_GAAGGACAGACTACCT	3.64037	MRV-5d	Granulocytes		Control-2_CTAAGTGAGGTTTGAA	0	Control	T Cell		MRV-5d-2_GAAGGACAGACTACCT	3.64037	MRV-5d	Granulocytes		Control-2_CTAAGTGAGGTTTGAA	0	Control	T Cell		Control-2_CTAAGTGAGGTTTGAA	0	Control	T Cell
Control-2_CTACAGAGTCTCTCCA	0	Control	T Cell		MRV-5d-2_GAAGGGTAGTTTGTCG	4.00832	MRV-5d	Granulocytes		Control-2_CTACAGAGTCTCTCCA	0	Control	T Cell		MRV-5d-2_GAAGGGTAGTTTGTCG	0	MRV-5d	Granulocytes		Control-2_CTACAGAGTCTCTCCA	0	Control	T Cell		Control-2_CTACAGAGTCTCTCCA	0	Control	T Cell
Control-2_CTACTATAGATTGAGT	0	Control	T Cell		MRV-5d-2_GAATAGATCTATGTGG	2.34421	MRV-5d	Granulocytes		Control-2_CTACTATAGATTGAGT	0	Control	T Cell		MRV-5d-2_GAATAGATCTATGTGG	0	MRV-5d	Granulocytes		Control-2_CTACTATAGATTGAGT	0	Control	T Cell		Control-2_CTACTATAGATTGAGT	0	Control	T Cell
Control-2_CTACTATCAAGCACAG	0	Control	T Cell		MRV-5d-2_GAATCACTCAAAGGAT	0	MRV-5d	Granulocytes		Control-2_CTACTATCAAGCACAG	0	Control	T Cell		MRV-5d-2_GAATCACTCAAAGGAT	2.60443	MRV-5d	Granulocytes		Control-2_CTACTATCAAGCACAG	0	Control	T Cell		Control-2_CTACTATCAAGCACAG	0	Control	T Cell
Control-2_CTACTATTCGAGTTGT	0	Control	T Cell		MRV-5d-2_GACAGCCCATGACTAC	4.51631	MRV-5d	Granulocytes		Control-2_CTACTATTCGAGTTGT	0	Control	T Cell		MRV-5d-2_GACAGCCCATGACTAC	0	MRV-5d	Granulocytes		Control-2_CTACTATTCGAGTTGT	0	Control	T Cell		Control-2_CTACTATTCGAGTTGT	0	Control	T Cell
Control-2_CTAGACACAGGCGAAT	0.910185	Control	T Cell		MRV-5d-2_GACCAATCAGTCAACT	0	MRV-5d	Granulocytes		Control-2_CTAGACACAGGCGAAT	0	Control	T Cell		MRV-5d-2_GACCAATCAGTCAACT	0	MRV-5d	Granulocytes		Control-2_CTAGACACAGGCGAAT	0	Control	T Cell		Control-2_CTAGACACAGGCGAAT	0	Control	T Cell
Control-2_CTAGGTAAGCCTCAGC	1.03939	Control	T Cell		MRV-5d-2_GACCCAGAGAGCCATG	0	MRV-5d	Granulocytes		Control-2_CTAGGTAAGCCTCAGC	0	Control	T Cell		MRV-5d-2_GACCCAGAGAGCCATG	0	MRV-5d	Granulocytes		Control-2_CTAGGTAAGCCTCAGC	0	Control	T Cell		Control-2_CTAGGTAAGCCTCAGC	3.40916	Control	T Cell
Control-2_CTATAGGGTCGCTTGG	1.28171	Control	T Cell		MRV-5d-2_GACGCTGTCGTCCATC	3.08742	MRV-5d	Granulocytes		Control-2_CTATAGGGTCGCTTGG	0	Control	T Cell		MRV-5d-2_GACGCTGTCGTCCATC	3.08742	MRV-5d	Granulocytes		Control-2_CTATAGGGTCGCTTGG	0	Control	T Cell		Control-2_CTATAGGGTCGCTTGG	4.33705	Control	T Cell
Control-2_CTATCCGAGATGACAT	0	Control	T Cell		MRV-5d-2_GACGTTAGTTTCGTTT	0	MRV-5d	Granulocytes		Control-2_CTATCCGAGATGACAT	0	Control	T Cell		MRV-5d-2_GACGTTAGTTTCGTTT	0	MRV-5d	Granulocytes		Control-2_CTATCCGAGATGACAT	0	Control	T Cell		Control-2_CTATCCGAGATGACAT	0	Control	T Cell
Control-2_CTATCCGTCCAGTGTA	0	Control	T Cell		MRV-5d-2_GACTATGAGATGTTGA	0	MRV-5d	Granulocytes		Control-2_CTATCCGTCCAGTGTA	0	Control	T Cell		MRV-5d-2_GACTATGAGATGTTGA	0	MRV-5d	Granulocytes		Control-2_CTATCCGTCCAGTGTA	0	Control	T Cell		Control-2_CTATCCGTCCAGTGTA	0	Control	T Cell
Control-2_CTCAACCCACTGGCCA	0	Control	T Cell		MRV-5d-2_GACTATGGTTATGTCG	0	MRV-5d	Granulocytes		Control-2_CTCAACCCACTGGCCA	0	Control	T Cell		MRV-5d-2_GACTATGGTTATGTCG	0	MRV-5d	Granulocytes		Control-2_CTCAACCCACTGGCCA	0	Control	T Cell		Control-2_CTCAACCCACTGGCCA	0	Control	T Cell
Control-2_CTCAAGACAGAGAATT	0	Control	T Cell		MRV-5d-2_GACTCTCCATACTGAC	1.59051	MRV-5d	Granulocytes		Control-2_CTCAAGACAGAGAATT	0	Control	T Cell		MRV-5d-2_GACTCTCCATACTGAC	0	MRV-5d	Granulocytes		Control-2_CTCAAGACAGAGAATT	0	Control	T Cell		Control-2_CTCAAGACAGAGAATT	0	Control	T Cell
Control-2_CTCAATTAGTCGGGAT	0	Control	T Cell		MRV-5d-2_GACTTCCCAGTTACCA	0	MRV-5d	Granulocytes		Control-2_CTCAATTAGTCGGGAT	0	Control	T Cell		MRV-5d-2_GACTTCCCAGTTACCA	2.18453	MRV-5d	Granulocytes		Control-2_CTCAATTAGTCGGGAT	0	Control	T Cell		Control-2_CTCAATTAGTCGGGAT	0	Control	T Cell
Control-2_CTCAGAAAGTATAGAC	1.53194	Control	T Cell		MRV-5d-2_GAGAAATAGGGTTAAT	4.16592	MRV-5d	Granulocytes		Control-2_CTCAGAAAGTATAGAC	0	Control	T Cell		MRV-5d-2_GAGAAATAGGGTTAAT	0	MRV-5d	Granulocytes		Control-2_CTCAGAAAGTATAGAC	2.11073	Control	T Cell		Control-2_CTCAGAAAGTATAGAC	0	Control	T Cell
Control-2_CTCATCGGTATCTCTT	0	Control	T Cell		MRV-5d-2_GAGACCCAGACCAAAT	2.35192	MRV-5d	Granulocytes		Control-2_CTCATCGGTATCTCTT	0	Control	T Cell		MRV-5d-2_GAGACCCAGACCAAAT	0	MRV-5d	Granulocytes		Control-2_CTCATCGGTATCTCTT	0	Control	T Cell		Control-2_CTCATCGGTATCTCTT	0	Control	T Cell
Control-2_CTCATGCCAACTGCCG	0	Control	T Cell		MRV-5d-2_GAGACTTAGTGGTTGG	3.29038	MRV-5d	Granulocytes		Control-2_CTCATGCCAACTGCCG	0	Control	T Cell		MRV-5d-2_GAGACTTAGTGGTTGG	0	MRV-5d	Granulocytes		Control-2_CTCATGCCAACTGCCG	2.13029	Control	T Cell		Control-2_CTCATGCCAACTGCCG	0	Control	T Cell
Control-2_CTCATGCGTTCCTTGC	0	Control	T Cell		MRV-5d-2_GAGGCAATCCGAGGCT	5.18983	MRV-5d	Granulocytes		Control-2_CTCATGCGTTCCTTGC	0	Control	T Cell		MRV-5d-2_GAGGCAATCCGAGGCT	3.42556	MRV-5d	Granulocytes		Control-2_CTCATGCGTTCCTTGC	0	Control	T Cell		Control-2_CTCATGCGTTCCTTGC	0	Control	T Cell
Control-2_CTCATTAGTGAACGGT	0	Control	T Cell		MRV-5d-2_GAGGCCTTCGAGATAA	3.89969	MRV-5d	Granulocytes		Control-2_CTCATTAGTGAACGGT	0	Control	T Cell		MRV-5d-2_GAGGCCTTCGAGATAA	3.5043	MRV-5d	Granulocytes		Control-2_CTCATTAGTGAACGGT	0	Control	T Cell		Control-2_CTCATTAGTGAACGGT	0	Control	T Cell
Control-2_CTCATTAGTTGGTAGG	0	Control	T Cell		MRV-5d-2_GAGTCATGTAGTCGGA	0	MRV-5d	Granulocytes		Control-2_CTCATTAGTTGGTAGG	0	Control	T Cell		MRV-5d-2_GAGTCATGTAGTCGGA	2.5402	MRV-5d	Granulocytes		Control-2_CTCATTAGTTGGTAGG	1.01163	Control	T Cell		Control-2_CTCATTAGTTGGTAGG	0	Control	T Cell
Control-2_CTCCCAATCCTATGGA	0	Control	T Cell		MRV-5d-2_GAGTCTACATATGGCT	5.20659	MRV-5d	Granulocytes		Control-2_CTCCCAATCCTATGGA	0	Control	T Cell		MRV-5d-2_GAGTCTACATATGGCT	4.06572	MRV-5d	Granulocytes		Control-2_CTCCCAATCCTATGGA	1.32669	Control	T Cell		Control-2_CTCCCAATCCTATGGA	0	Control	T Cell
Control-2_CTCCGATGTTGCTCCT	0	Control	T Cell		MRV-5d-2_GAGTGAGGTCTTGCTC	0	MRV-5d	Granulocytes		Control-2_CTCCGATGTTGCTCCT	0	Control	T Cell		MRV-5d-2_GAGTGAGGTCTTGCTC	0	MRV-5d	Granulocytes		Control-2_CTCCGATGTTGCTCCT	0	Control	T Cell		Control-2_CTCCGATGTTGCTCCT	0	Control	T Cell
Control-2_CTCTCAGCAGTTTGGT	2.28902	Control	T Cell		MRV-5d-2_GAGTGTTAGATCCGAG	1.42854	MRV-5d	Granulocytes		Control-2_CTCTCAGCAGTTTGGT	0	Control	T Cell		MRV-5d-2_GAGTGTTAGATCCGAG	0	MRV-5d	Granulocytes		Control-2_CTCTCAGCAGTTTGGT	0	Control	T Cell		Control-2_CTCTCAGCAGTTTGGT	0	Control	T Cell
Control-2_CTCTGGTTCAAGGAGC	0	Control	T Cell		MRV-5d-2_GAGTTGTCATAACGGG	3.35359	MRV-5d	Granulocytes		Control-2_CTCTGGTTCAAGGAGC	0	Control	T Cell		MRV-5d-2_GAGTTGTCATAACGGG	3.07749	MRV-5d	Granulocytes		Control-2_CTCTGGTTCAAGGAGC	0	Control	T Cell		Control-2_CTCTGGTTCAAGGAGC	0	Control	T Cell
Control-2_CTGAGCGAGTTGCATC	0	Control	T Cell		MRV-5d-2_GATAGAAAGAGGGTGG	3.56704	MRV-5d	Granulocytes		Control-2_CTGAGCGAGTTGCATC	0	Control	T Cell		MRV-5d-2_GATAGAAAGAGGGTGG	0	MRV-5d	Granulocytes		Control-2_CTGAGCGAGTTGCATC	0	Control	T Cell		Control-2_CTGAGCGAGTTGCATC	0	Control	T Cell
Control-2_CTGAGGCAGTTCTCTT	0	Control	T Cell		MRV-5d-2_GATCACACAGAAATCA	2.85429	MRV-5d	Granulocytes		Control-2_CTGAGGCAGTTCTCTT	0	Control	T Cell		MRV-5d-2_GATCACACAGAAATCA	1.86471	MRV-5d	Granulocytes		Control-2_CTGAGGCAGTTCTCTT	0.444307	Control	T Cell		Control-2_CTGAGGCAGTTCTCTT	0	Control	T Cell
Control-2_CTGCGAGAGCGTACAG	1.65017	Control	T Cell		MRV-5d-2_GATGACTAGAGGGTCT	0	MRV-5d	Granulocytes		Control-2_CTGCGAGAGCGTACAG	0	Control	T Cell		MRV-5d-2_GATGACTAGAGGGTCT	2.63212	MRV-5d	Granulocytes		Control-2_CTGCGAGAGCGTACAG	0	Control	T Cell		Control-2_CTGCGAGAGCGTACAG	5.54352	Control	T Cell
Control-2_CTGGCAGGTATCTCGA	0	Control	T Cell		MRV-5d-2_GATGACTGTTTGTGGT	3.19574	MRV-5d	Granulocytes		Control-2_CTGGCAGGTATCTCGA	0	Control	T Cell		MRV-5d-2_GATGACTGTTTGTGGT	2.17582	MRV-5d	Granulocytes		Control-2_CTGGCAGGTATCTCGA	0	Control	T Cell		Control-2_CTGGCAGGTATCTCGA	0	Control	T Cell
Control-2_CTGGTCTAGTACTGTC	0	Control	T Cell		MRV-5d-2_GATGATCAGCCATATC	1.95193	MRV-5d	Granulocytes		Control-2_CTGGTCTAGTACTGTC	0	Control	T Cell		MRV-5d-2_GATGATCAGCCATATC	0	MRV-5d	Granulocytes		Control-2_CTGGTCTAGTACTGTC	0	Control	T Cell		Control-2_CTGGTCTAGTACTGTC	0	Control	T Cell
Control-2_CTGTACCCAGCCGGTT	0.697627	Control	T Cell		MRV-5d-2_GATGATCAGCGCCTTG	0	MRV-5d	Granulocytes		Control-2_CTGTACCCAGCCGGTT	0	Control	T Cell		MRV-5d-2_GATGATCAGCGCCTTG	0	MRV-5d	Granulocytes		Control-2_CTGTACCCAGCCGGTT	0.697627	Control	T Cell		Control-2_CTGTACCCAGCCGGTT	0	Control	T Cell
Control-2_CTGTGGGCAGAATGTA	0	Control	T Cell		MRV-5d-2_GATTTCTAGTTGTCGT	3.66468	MRV-5d	Granulocytes		Control-2_CTGTGGGCAGAATGTA	0	Control	T Cell		MRV-5d-2_GATTTCTAGTTGTCGT	4.19294	MRV-5d	Granulocytes		Control-2_CTGTGGGCAGAATGTA	0	Control	T Cell		Control-2_CTGTGGGCAGAATGTA	0	Control	T Cell
Control-2_CTTAGGACATAACGGG	0	Control	T Cell		MRV-5d-2_GCAACATTCTTTCCAA	3.36768	MRV-5d	Granulocytes		Control-2_CTTAGGACATAACGGG	0	Control	T Cell		MRV-5d-2_GCAACATTCTTTCCAA	0	MRV-5d	Granulocytes		Control-2_CTTAGGACATAACGGG	0	Control	T Cell		Control-2_CTTAGGACATAACGGG	0	Control	T Cell
Control-2_CTTCAATTCCTATTGT	0	Control	T Cell		MRV-5d-2_GCACATATCTGAATCG	2.11424	MRV-5d	Granulocytes		Control-2_CTTCAATTCCTATTGT	0	Control	T Cell		MRV-5d-2_GCACATATCTGAATCG	0	MRV-5d	Granulocytes		Control-2_CTTCAATTCCTATTGT	0	Control	T Cell		Control-2_CTTCAATTCCTATTGT	0	Control	T Cell
Control-2_CTTCCGATCAGGAAGC	0	Control	T Cell		MRV-5d-2_GCACGGTCACCAACAT	0	MRV-5d	Granulocytes		Control-2_CTTCCGATCAGGAAGC	0	Control	T Cell		MRV-5d-2_GCACGGTCACCAACAT	0	MRV-5d	Granulocytes		Control-2_CTTCCGATCAGGAAGC	0	Control	T Cell		Control-2_CTTCCGATCAGGAAGC	0	Control	T Cell
Control-2_CTTCGGTAGATGCTAA	0	Control	T Cell		MRV-5d-2_GCACTAACAGGTGTTT	0	MRV-5d	Granulocytes		Control-2_CTTCGGTAGATGCTAA	0	Control	T Cell		MRV-5d-2_GCACTAACAGGTGTTT	0	MRV-5d	Granulocytes		Control-2_CTTCGGTAGATGCTAA	0	Control	T Cell		Control-2_CTTCGGTAGATGCTAA	0	Control	T Cell
Control-2_CTTCTAACATTGGCAT	0	Control	T Cell		MRV-5d-2_GCACTAATCTGGCCAG	4.18654	MRV-5d	Granulocytes		Control-2_CTTCTAACATTGGCAT	0	Control	T Cell		MRV-5d-2_GCACTAATCTGGCCAG	0	MRV-5d	Granulocytes		Control-2_CTTCTAACATTGGCAT	0	Control	T Cell		Control-2_CTTCTAACATTGGCAT	0	Control	T Cell
Control-2_CTTTCAACAAGCGAGT	0	Control	T Cell		MRV-5d-2_GCAGCTGCATAATGCC	0	MRV-5d	Granulocytes		Control-2_CTTTCAACAAGCGAGT	0	Control	T Cell		MRV-5d-2_GCAGCTGCATAATGCC	0	MRV-5d	Granulocytes		Control-2_CTTTCAACAAGCGAGT	0	Control	T Cell		Control-2_CTTTCAACAAGCGAGT	0	Control	T Cell
Control-2_CTTTCAAGTTTACGAC	0	Control	T Cell		MRV-5d-2_GCATCGGCATGGATCT	0	MRV-5d	Granulocytes		Control-2_CTTTCAAGTTTACGAC	0	Control	T Cell		MRV-5d-2_GCATCGGCATGGATCT	0	MRV-5d	Granulocytes		Control-2_CTTTCAAGTTTACGAC	0	Control	T Cell		Control-2_CTTTCAAGTTTACGAC	0	Control	T Cell
Control-2_CTTTCGGCACGATTCA	0	Control	T Cell		MRV-5d-2_GCATCTCCACGTGAGA	0	MRV-5d	Granulocytes		Control-2_CTTTCGGCACGATTCA	0	Control	T Cell		MRV-5d-2_GCATCTCCACGTGAGA	0	MRV-5d	Granulocytes		Control-2_CTTTCGGCACGATTCA	0	Control	T Cell		Control-2_CTTTCGGCACGATTCA	0	Control	T Cell
Control-2_GAAATGATCACGGAGA	0	Control	T Cell		MRV-5d-2_GCATCTCTCTCGTCGT	0	MRV-5d	Granulocytes		Control-2_GAAATGATCACGGAGA	0	Control	T Cell		MRV-5d-2_GCATCTCTCTCGTCGT	0	MRV-5d	Granulocytes		Control-2_GAAATGATCACGGAGA	0	Control	T Cell		Control-2_GAAATGATCACGGAGA	0	Control	T Cell
Control-2_GAAGAATAGTCGCTAT	0	Control	T Cell		MRV-5d-2_GCCAGTGCACCGGTCA	0	MRV-5d	Granulocytes		Control-2_GAAGAATAGTCGCTAT	0	Control	T Cell		MRV-5d-2_GCCAGTGCACCGGTCA	0	MRV-5d	Granulocytes		Control-2_GAAGAATAGTCGCTAT	0	Control	T Cell		Control-2_GAAGAATAGTCGCTAT	0	Control	T Cell
Control-2_GAAGGACTCCTACCAC	2.24804	Control	T Cell		MRV-5d-2_GCCATGGTCTCCACTG	3.26776	MRV-5d	Granulocytes		Control-2_GAAGGACTCCTACCAC	0	Control	T Cell		MRV-5d-2_GCCATGGTCTCCACTG	2.24257	MRV-5d	Granulocytes		Control-2_GAAGGACTCCTACCAC	0	Control	T Cell		Control-2_GAAGGACTCCTACCAC	1.13697	Control	T Cell
Control-2_GAAGGGTAGTAATTGG	0	Control	T Cell		MRV-5d-2_GCCATTCTCCGAAGGA	5.28418	MRV-5d	Granulocytes		Control-2_GAAGGGTAGTAATTGG	0	Control	T Cell		MRV-5d-2_GCCATTCTCCGAAGGA	4.85162	MRV-5d	Granulocytes		Control-2_GAAGGGTAGTAATTGG	0	Control	T Cell		Control-2_GAAGGGTAGTAATTGG	0	Control	T Cell
Control-2_GAAGGGTAGTCACTCA	0	Control	T Cell		MRV-5d-2_GCCCAGAGTTAGGCCC	0	MRV-5d	Granulocytes		Control-2_GAAGGGTAGTCACTCA	0	Control	T Cell		MRV-5d-2_GCCCAGAGTTAGGCCC	0	MRV-5d	Granulocytes		Control-2_GAAGGGTAGTCACTCA	0	Control	T Cell		Control-2_GAAGGGTAGTCACTCA	0	Control	T Cell
Control-2_GAAGTAATCCGTCCTA	0	Control	T Cell		MRV-5d-2_GCCCGAAAGCCAAGTG	2.18173	MRV-5d	Granulocytes		Control-2_GAAGTAATCCGTCCTA	0	Control	T Cell		MRV-5d-2_GCCCGAAAGCCAAGTG	0	MRV-5d	Granulocytes		Control-2_GAAGTAATCCGTCCTA	0	Control	T Cell		Control-2_GAAGTAATCCGTCCTA	4.34907	Control	T Cell
Control-2_GAATAGAAGTTGCCTA	2.37282	Control	T Cell		MRV-5d-2_GCCTGTTTCATTGCTT	1.95038	MRV-5d	Granulocytes		Control-2_GAATAGAAGTTGCCTA	0	Control	T Cell		MRV-5d-2_GCCTGTTTCATTGCTT	0	MRV-5d	Granulocytes		Control-2_GAATAGAAGTTGCCTA	0	Control	T Cell		Control-2_GAATAGAAGTTGCCTA	0	Control	T Cell
Control-2_GAATAGACACAATGAA	0	Control	T Cell		MRV-5d-2_GCGGATCCAAGACGAC	0	MRV-5d	Granulocytes		Control-2_GAATAGACACAATGAA	0	Control	T Cell		MRV-5d-2_GCGGATCCAAGACGAC	0	MRV-5d	Granulocytes		Control-2_GAATAGACACAATGAA	0	Control	T Cell		Control-2_GAATAGACACAATGAA	0	Control	T Cell
Control-2_GAATCACAGGCCACCT	0	Control	T Cell		MRV-5d-2_GCTACCTCACTGTCGG	1.74111	MRV-5d	Granulocytes		Control-2_GAATCACAGGCCACCT	0	Control	T Cell		MRV-5d-2_GCTACCTCACTGTCGG	2.34251	MRV-5d	Granulocytes		Control-2_GAATCACAGGCCACCT	0	Control	T Cell		Control-2_GAATCACAGGCCACCT	0	Control	T Cell
Control-2_GAATCGTAGCACACCC	0	Control	T Cell		MRV-5d-2_GCTACCTGTCTGGTTA	0	MRV-5d	Granulocytes		Control-2_GAATCGTAGCACACCC	0	Control	T Cell		MRV-5d-2_GCTACCTGTCTGGTTA	0	MRV-5d	Granulocytes		Control-2_GAATCGTAGCACACCC	2.85489	Control	T Cell		Control-2_GAATCGTAGCACACCC	0	Control	T Cell
Control-2_GAATCGTGTGTAACGG	3.72169	Control	T Cell		MRV-5d-2_GCTGAATTCTAACGGT	0	MRV-5d	Granulocytes		Control-2_GAATCGTGTGTAACGG	0	Control	T Cell		MRV-5d-2_GCTGAATTCTAACGGT	2.92625	MRV-5d	Granulocytes		Control-2_GAATCGTGTGTAACGG	0	Control	T Cell		Control-2_GAATCGTGTGTAACGG	4.29081	Control	T Cell
Control-2_GACACGCTCGCCTAGG	0	Control	T Cell		MRV-5d-2_GCTGCAGGTGTTGCCG	3.18821	MRV-5d	Granulocytes		Control-2_GACACGCTCGCCTAGG	0	Control	T Cell		MRV-5d-2_GCTGCAGGTGTTGCCG	0	MRV-5d	Granulocytes		Control-2_GACACGCTCGCCTAGG	0	Control	T Cell		Control-2_GACACGCTCGCCTAGG	0	Control	T Cell
Control-2_GACAGCCTCATGCGGC	0	Control	T Cell		MRV-5d-2_GCTTTCGAGAGGCGGA	4.45664	MRV-5d	Granulocytes		Control-2_GACAGCCTCATGCGGC	0	Control	T Cell		MRV-5d-2_GCTTTCGAGAGGCGGA	3.77502	MRV-5d	Granulocytes		Control-2_GACAGCCTCATGCGGC	0	Control	T Cell		Control-2_GACAGCCTCATGCGGC	0	Control	T Cell
Control-2_GACCCAGAGTCCGCGT	0	Control	T Cell		MRV-5d-2_GGAAGTGAGGCGTTGA	0	MRV-5d	Granulocytes		Control-2_GACCCAGAGTCCGCGT	0	Control	T Cell		MRV-5d-2_GGAAGTGAGGCGTTGA	0	MRV-5d	Granulocytes		Control-2_GACCCAGAGTCCGCGT	0	Control	T Cell		Control-2_GACCCAGAGTCCGCGT	0	Control	T Cell
Control-2_GACCCTTCACCCTGTT	1.75271	Control	T Cell		MRV-5d-2_GGAATCTAGGTACAGC	4.35509	MRV-5d	Granulocytes		Control-2_GACCCTTCACCCTGTT	0	Control	T Cell		MRV-5d-2_GGAATCTAGGTACAGC	3.6747	MRV-5d	Granulocytes		Control-2_GACCCTTCACCCTGTT	0	Control	T Cell		Control-2_GACCCTTCACCCTGTT	0	Control	T Cell
Control-2_GACCGTGTCATAGAGA	0	Control	T Cell		MRV-5d-2_GGAATGGAGGTTACAA	3.82413	MRV-5d	Granulocytes		Control-2_GACCGTGTCATAGAGA	0	Control	T Cell		MRV-5d-2_GGAATGGAGGTTACAA	4.90807	MRV-5d	Granulocytes		Control-2_GACCGTGTCATAGAGA	0	Control	T Cell		Control-2_GACCGTGTCATAGAGA	0	Control	T Cell
Control-2_GACCGTGTCGTGCTCT	0	Control	T Cell		MRV-5d-2_GGACGTCTCCTCACGT	3.10218	MRV-5d	Granulocytes		Control-2_GACCGTGTCGTGCTCT	0	Control	T Cell		MRV-5d-2_GGACGTCTCCTCACGT	0	MRV-5d	Granulocytes		Control-2_GACCGTGTCGTGCTCT	0	Control	T Cell		Control-2_GACCGTGTCGTGCTCT	0	Control	T Cell
Control-2_GACGCTGTCTATCGGA	0	Control	T Cell		MRV-5d-2_GGACGTCTCGTTAGAC	2.7561	MRV-5d	Granulocytes		Control-2_GACGCTGTCTATCGGA	0	Control	T Cell		MRV-5d-2_GGACGTCTCGTTAGAC	2.7561	MRV-5d	Granulocytes		Control-2_GACGCTGTCTATCGGA	0	Control	T Cell		Control-2_GACGCTGTCTATCGGA	0	Control	T Cell
Control-2_GACGTTATCAACGCTA	0	Control	T Cell		MRV-5d-2_GGAGGATAGATGCTTC	0	MRV-5d	Granulocytes		Control-2_GACGTTATCAACGCTA	0	Control	T Cell		MRV-5d-2_GGAGGATAGATGCTTC	0	MRV-5d	Granulocytes		Control-2_GACGTTATCAACGCTA	0	Control	T Cell		Control-2_GACGTTATCAACGCTA	0	Control	T Cell
Control-2_GACTCTCAGGCTAACG	0	Control	T Cell		MRV-5d-2_GGAGGATGTCGTCGGT	0	MRV-5d	Granulocytes		Control-2_GACTCTCAGGCTAACG	0	Control	T Cell		MRV-5d-2_GGAGGATGTCGTCGGT	0	MRV-5d	Granulocytes		Control-2_GACTCTCAGGCTAACG	0	Control	T Cell		Control-2_GACTCTCAGGCTAACG	0	Control	T Cell
Control-2_GACTGATAGGATATGT	0	Control	T Cell		MRV-5d-2_GGAGGATGTGACATCT	0	MRV-5d	Granulocytes		Control-2_GACTGATAGGATATGT	0	Control	T Cell		MRV-5d-2_GGAGGATGTGACATCT	0	MRV-5d	Granulocytes		Control-2_GACTGATAGGATATGT	0	Control	T Cell		Control-2_GACTGATAGGATATGT	0	Control	T Cell
Control-2_GACTGATTCACCATAG	0.935963	Control	T Cell		MRV-5d-2_GGATCTAAGGAGTCTG	4.51542	MRV-5d	Granulocytes		Control-2_GACTGATTCACCATAG	0	Control	T Cell		MRV-5d-2_GGATCTAAGGAGTCTG	3.7657	MRV-5d	Granulocytes		Control-2_GACTGATTCACCATAG	0	Control	T Cell		Control-2_GACTGATTCACCATAG	0	Control	T Cell
Control-2_GACTGATTCTTTCCAA	0	Control	T Cell		MRV-5d-2_GGCGTCAGTCGGCACT	3.37529	MRV-5d	Granulocytes		Control-2_GACTGATTCTTTCCAA	0	Control	T Cell		MRV-5d-2_GGCGTCAGTCGGCACT	0	MRV-5d	Granulocytes		Control-2_GACTGATTCTTTCCAA	0	Control	T Cell		Control-2_GACTGATTCTTTCCAA	0	Control	T Cell
Control-2_GACTTCCCATGTCTAG	1.75779	Control	T Cell		MRV-5d-2_GGCTGTGTCGCGATCG	4.14491	MRV-5d	Granulocytes		Control-2_GACTTCCCATGTCTAG	0	Control	T Cell		MRV-5d-2_GGCTGTGTCGCGATCG	3.07749	MRV-5d	Granulocytes		Control-2_GACTTCCCATGTCTAG	0	Control	T Cell		Control-2_GACTTCCCATGTCTAG	3.11787	Control	T Cell
Control-2_GAGAAATTCCTTATCA	0	Control	T Cell		MRV-5d-2_GGCTGTGTCGTTACCC	0	MRV-5d	Granulocytes		Control-2_GAGAAATTCCTTATCA	0	Control	T Cell		MRV-5d-2_GGCTGTGTCGTTACCC	0	MRV-5d	Granulocytes		Control-2_GAGAAATTCCTTATCA	0	Control	T Cell		Control-2_GAGAAATTCCTTATCA	0	Control	T Cell
Control-2_GAGAGGTAGGAAGTCC	0	Control	T Cell		MRV-5d-2_GGGACCTTCTCCTACG	0	MRV-5d	Granulocytes		Control-2_GAGAGGTAGGAAGTCC	0	Control	T Cell		MRV-5d-2_GGGACCTTCTCCTACG	0	MRV-5d	Granulocytes		Control-2_GAGAGGTAGGAAGTCC	1.36558	Control	T Cell		Control-2_GAGAGGTAGGAAGTCC	0	Control	T Cell
Control-2_GAGATGGGTATGGTAA	1.96791	Control	T Cell		MRV-5d-2_GGGACTCGTACGGGAT	0	MRV-5d	Granulocytes		Control-2_GAGATGGGTATGGTAA	0	Control	T Cell		MRV-5d-2_GGGACTCGTACGGGAT	0	MRV-5d	Granulocytes		Control-2_GAGATGGGTATGGTAA	0	Control	T Cell		Control-2_GAGATGGGTATGGTAA	0	Control	T Cell
Control-2_GAGCCTGCAGTAACAA	0	Control	T Cell		MRV-5d-2_GGGACTCTCCAGTACA	0	MRV-5d	Granulocytes		Control-2_GAGCCTGCAGTAACAA	0	Control	T Cell		MRV-5d-2_GGGACTCTCCAGTACA	0	MRV-5d	Granulocytes		Control-2_GAGCCTGCAGTAACAA	0	Control	T Cell		Control-2_GAGCCTGCAGTAACAA	0	Control	T Cell
Control-2_GAGGCAATCTAGAGCT	0	Control	T Cell		MRV-5d-2_GGGACTCTCTGGGATT	0	MRV-5d	Granulocytes		Control-2_GAGGCAATCTAGAGCT	0	Control	T Cell		MRV-5d-2_GGGACTCTCTGGGATT	0	MRV-5d	Granulocytes		Control-2_GAGGCAATCTAGAGCT	0	Control	T Cell		Control-2_GAGGCAATCTAGAGCT	3.16962	Control	T Cell
Control-2_GAGGCCTAGCATTGTC	0	Control	T Cell		MRV-5d-2_GGGCCATCAGGTCTCG	0	MRV-5d	Granulocytes		Control-2_GAGGCCTAGCATTGTC	0	Control	T Cell		MRV-5d-2_GGGCCATCAGGTCTCG	0	MRV-5d	Granulocytes		Control-2_GAGGCCTAGCATTGTC	0	Control	T Cell		Control-2_GAGGCCTAGCATTGTC	0	Control	T Cell
Control-2_GAGGGATCACCTGCGA	0	Control	T Cell		MRV-5d-2_GGGCCATGTCCAAAGG	0	MRV-5d	Granulocytes		Control-2_GAGGGATCACCTGCGA	0	Control	T Cell		MRV-5d-2_GGGCCATGTCCAAAGG	0	MRV-5d	Granulocytes		Control-2_GAGGGATCACCTGCGA	0	Control	T Cell		Control-2_GAGGGATCACCTGCGA	0	Control	T Cell
Control-2_GAGGGATCACTCTCGT	0	Control	T Cell		MRV-5d-2_GGGCTACAGGCTCTCG	0	MRV-5d	Granulocytes		Control-2_GAGGGATCACTCTCGT	0	Control	T Cell		MRV-5d-2_GGGCTACAGGCTCTCG	3.54915	MRV-5d	Granulocytes		Control-2_GAGGGATCACTCTCGT	0	Control	T Cell		Control-2_GAGGGATCACTCTCGT	0	Control	T Cell
Control-2_GAGTCATCATACAGAA	0	Control	T Cell		MRV-5d-2_GGGCTCACAAGCTCTA	4.44397	MRV-5d	Granulocytes		Control-2_GAGTCATCATACAGAA	0	Control	T Cell		MRV-5d-2_GGGCTCACAAGCTCTA	0	MRV-5d	Granulocytes		Control-2_GAGTCATCATACAGAA	0	Control	T Cell		Control-2_GAGTCATCATACAGAA	0	Control	T Cell
Control-2_GAGTCTACAGAGCCCT	0	Control	T Cell		MRV-5d-2_GGGTAGACAGCCGTCA	0	MRV-5d	Granulocytes		Control-2_GAGTCTACAGAGCCCT	0	Control	T Cell		MRV-5d-2_GGGTAGACAGCCGTCA	2.94368	MRV-5d	Granulocytes		Control-2_GAGTCTACAGAGCCCT	0	Control	T Cell		Control-2_GAGTCTACAGAGCCCT	0	Control	T Cell
Control-2_GAGTCTAGTGAGACCA	0	Control	T Cell		MRV-5d-2_GGGTATTCAACTGATC	0	MRV-5d	Granulocytes		Control-2_GAGTCTAGTGAGACCA	0	Control	T Cell		MRV-5d-2_GGGTATTCAACTGATC	0	MRV-5d	Granulocytes		Control-2_GAGTCTAGTGAGACCA	0	Control	T Cell		Control-2_GAGTCTAGTGAGACCA	0	Control	T Cell
Control-2_GAGTGTTAGTCCTGTA	0	Control	T Cell		MRV-5d-2_GGGTTATAGTCCCGGT	2.47747	MRV-5d	Granulocytes		Control-2_GAGTGTTAGTCCTGTA	0	Control	T Cell		MRV-5d-2_GGGTTATAGTCCCGGT	0	MRV-5d	Granulocytes		Control-2_GAGTGTTAGTCCTGTA	0	Control	T Cell		Control-2_GAGTGTTAGTCCTGTA	0	Control	T Cell
Control-2_GAGTTACTCACTAGCA	0	Control	T Cell		MRV-5d-2_GGGTTTATCTGAGGCC	3.73795	MRV-5d	Granulocytes		Control-2_GAGTTACTCACTAGCA	0	Control	T Cell		MRV-5d-2_GGGTTTATCTGAGGCC	0	MRV-5d	Granulocytes		Control-2_GAGTTACTCACTAGCA	0	Control	T Cell		Control-2_GAGTTACTCACTAGCA	0	Control	T Cell
Control-2_GAGTTGTCACAAACGG	0	Control	T Cell		MRV-5d-2_GGTAACTAGTACTGTC	3.13559	MRV-5d	Granulocytes		Control-2_GAGTTGTCACAAACGG	0	Control	T Cell		MRV-5d-2_GGTAACTAGTACTGTC	0	MRV-5d	Granulocytes		Control-2_GAGTTGTCACAAACGG	0	Control	T Cell		Control-2_GAGTTGTCACAAACGG	0	Control	T Cell
Control-2_GAGTTTGGTACCCAGC	3.97476	Control	T Cell		MRV-5d-2_GGTCACGGTGATCGTT	4.30127	MRV-5d	Granulocytes		Control-2_GAGTTTGGTACCCAGC	0	Control	T Cell		MRV-5d-2_GGTCACGGTGATCGTT	0	MRV-5d	Granulocytes		Control-2_GAGTTTGGTACCCAGC	0	Control	T Cell		Control-2_GAGTTTGGTACCCAGC	4.01653	Control	T Cell
Control-2_GATAGAAAGTCCCGAC	1.85863	Control	T Cell		MRV-5d-2_GGTCTGGCATTGACTG	2.71762	MRV-5d	Granulocytes		Control-2_GATAGAAAGTCCCGAC	0	Control	T Cell		MRV-5d-2_GGTCTGGCATTGACTG	0	MRV-5d	Granulocytes		Control-2_GATAGAAAGTCCCGAC	0	Control	T Cell		Control-2_GATAGAAAGTCCCGAC	0	Control	T Cell
Control-2_GATAGCTGTTACCTGA	0	Control	T Cell		MRV-5d-2_GGTCTGGTCCCGAGAC	3.35071	MRV-5d	Granulocytes		Control-2_GATAGCTGTTACCTGA	0	Control	T Cell		MRV-5d-2_GGTCTGGTCCCGAGAC	2.31987	MRV-5d	Granulocytes		Control-2_GATAGCTGTTACCTGA	0	Control	T Cell		Control-2_GATAGCTGTTACCTGA	0	Control	T Cell
Control-2_GATCACAAGGAGAATG	1.69904	Control	T Cell		MRV-5d-2_GGTGGCTTCCTCGATC	0	MRV-5d	Granulocytes		Control-2_GATCACAAGGAGAATG	0	Control	T Cell		MRV-5d-2_GGTGGCTTCCTCGATC	0	MRV-5d	Granulocytes		Control-2_GATCACAAGGAGAATG	0	Control	T Cell		Control-2_GATCACAAGGAGAATG	0	Control	T Cell
Control-2_GATCAGTGTCAGCGTC	0	Control	T Cell		MRV-5d-2_GGTGTCGAGGGTCAAC	0	MRV-5d	Granulocytes		Control-2_GATCAGTGTCAGCGTC	0	Control	T Cell		MRV-5d-2_GGTGTCGAGGGTCAAC	0	MRV-5d	Granulocytes		Control-2_GATCAGTGTCAGCGTC	0	Control	T Cell		Control-2_GATCAGTGTCAGCGTC	0	Control	T Cell
Control-2_GATGACTAGTTGTCAC	0	Control	T Cell		MRV-5d-2_GGTTCTCCACCTATCC	0	MRV-5d	Granulocytes		Control-2_GATGACTAGTTGTCAC	0	Control	T Cell		MRV-5d-2_GGTTCTCCACCTATCC	2.69416	MRV-5d	Granulocytes		Control-2_GATGACTAGTTGTCAC	0	Control	T Cell		Control-2_GATGACTAGTTGTCAC	0	Control	T Cell
Control-2_GATGACTCATTGAGGG	0	Control	T Cell		MRV-5d-2_GGTTCTCGTGATACCT	4.71072	MRV-5d	Granulocytes		Control-2_GATGACTCATTGAGGG	0	Control	T Cell		MRV-5d-2_GGTTCTCGTGATACCT	0	MRV-5d	Granulocytes		Control-2_GATGACTCATTGAGGG	0	Control	T Cell		Control-2_GATGACTCATTGAGGG	0	Control	T Cell
Control-2_GATGATCAGCTCGACC	0	Control	T Cell		MRV-5d-2_GGTTGTATCATGCAGT	0	MRV-5d	Granulocytes		Control-2_GATGATCAGCTCGACC	0	Control	T Cell		MRV-5d-2_GGTTGTATCATGCAGT	0	MRV-5d	Granulocytes		Control-2_GATGATCAGCTCGACC	2.1007	Control	T Cell		Control-2_GATGATCAGCTCGACC	0	Control	T Cell
Control-2_GATGGAGAGCATTTCG	0	Control	T Cell		MRV-5d-2_GTAACACGTACTCCCT	3.81504	MRV-5d	Granulocytes		Control-2_GATGGAGAGCATTTCG	0	Control	T Cell		MRV-5d-2_GTAACACGTACTCCCT	3.14369	MRV-5d	Granulocytes		Control-2_GATGGAGAGCATTTCG	0	Control	T Cell		Control-2_GATGGAGAGCATTTCG	0	Control	T Cell
Control-2_GATGTTGTCTCCATAT	0	Control	T Cell		MRV-5d-2_GTAACCACATACAGGG	1.89939	MRV-5d	Granulocytes		Control-2_GATGTTGTCTCCATAT	0	Control	T Cell		MRV-5d-2_GTAACCACATACAGGG	1.89939	MRV-5d	Granulocytes		Control-2_GATGTTGTCTCCATAT	0	Control	T Cell		Control-2_GATGTTGTCTCCATAT	0	Control	T Cell
Control-2_GATTCGACAAGTTGGG	0	Control	T Cell		MRV-5d-2_GTAAGTCCAGTAGGAC	6.1976	MRV-5d	Granulocytes		Control-2_GATTCGACAAGTTGGG	0	Control	T Cell		MRV-5d-2_GTAAGTCCAGTAGGAC	5.39303	MRV-5d	Granulocytes		Control-2_GATTCGACAAGTTGGG	0	Control	T Cell		Control-2_GATTCGACAAGTTGGG	0	Control	T Cell
Control-2_GATTCTTAGTTGCCCG	0	Control	T Cell		MRV-5d-2_GTAATGCTCATTCACT	0	MRV-5d	Granulocytes		Control-2_GATTCTTAGTTGCCCG	0	Control	T Cell		MRV-5d-2_GTAATGCTCATTCACT	0	MRV-5d	Granulocytes		Control-2_GATTCTTAGTTGCCCG	1.72444	Control	T Cell		Control-2_GATTCTTAGTTGCCCG	0	Control	T Cell
Control-2_GATTCTTCACAATGCT	0	Control	T Cell		MRV-5d-2_GTAGAAACACTGGATT	5.57655	MRV-5d	Granulocytes		Control-2_GATTCTTCACAATGCT	0	Control	T Cell		MRV-5d-2_GTAGAAACACTGGATT	0	MRV-5d	Granulocytes		Control-2_GATTCTTCACAATGCT	0	Control	T Cell		Control-2_GATTCTTCACAATGCT	0	Control	T Cell
Control-2_GATTTCTGTGCGTGCT	0	Control	T Cell		MRV-5d-2_GTAGATCCATAGCTGT	0	MRV-5d	Granulocytes		Control-2_GATTTCTGTGCGTGCT	0	Control	T Cell		MRV-5d-2_GTAGATCCATAGCTGT	0	MRV-5d	Granulocytes		Control-2_GATTTCTGTGCGTGCT	0	Control	T Cell		Control-2_GATTTCTGTGCGTGCT	0	Control	T Cell
Control-2_GCACGTGAGCGTGCTC	1.34676	Control	T Cell		MRV-5d-2_GTAGCTAGTGACTCTA	0	MRV-5d	Granulocytes		Control-2_GCACGTGAGCGTGCTC	0	Control	T Cell		MRV-5d-2_GTAGCTAGTGACTCTA	0	MRV-5d	Granulocytes		Control-2_GCACGTGAGCGTGCTC	0	Control	T Cell		Control-2_GCACGTGAGCGTGCTC	0	Control	T Cell
Control-2_GCAGCTGAGCATTTGC	0	Control	T Cell		MRV-5d-2_GTAGGAGCAGATTCGT	0	MRV-5d	Granulocytes		Control-2_GCAGCTGAGCATTTGC	0	Control	T Cell		MRV-5d-2_GTAGGAGCAGATTCGT	2.22619	MRV-5d	Granulocytes		Control-2_GCAGCTGAGCATTTGC	0	Control	T Cell		Control-2_GCAGCTGAGCATTTGC	0	Control	T Cell
Control-2_GCAGGCTAGCAAGGAA	0	Control	T Cell		MRV-5d-2_GTAGGTTGTGGAAATT	0	MRV-5d	Granulocytes		Control-2_GCAGGCTAGCAAGGAA	0	Control	T Cell		MRV-5d-2_GTAGGTTGTGGAAATT	3.48632	MRV-5d	Granulocytes		Control-2_GCAGGCTAGCAAGGAA	0	Control	T Cell		Control-2_GCAGGCTAGCAAGGAA	4.03299	Control	T Cell
Control-2_GCATCGGGTATAGGGC	0	Control	T Cell		MRV-5d-2_GTATTTCCACGTGAGA	0	MRV-5d	Granulocytes		Control-2_GCATCGGGTATAGGGC	0	Control	T Cell		MRV-5d-2_GTATTTCCACGTGAGA	1.52318	MRV-5d	Granulocytes		Control-2_GCATCGGGTATAGGGC	0	Control	T Cell		Control-2_GCATCGGGTATAGGGC	0	Control	T Cell
Control-2_GCATCTCGTTCGGGTC	0	Control	T Cell		MRV-5d-2_GTCACGGTCAGCGTCG	0	MRV-5d	Granulocytes		Control-2_GCATCTCGTTCGGGTC	0	Control	T Cell		MRV-5d-2_GTCACGGTCAGCGTCG	0	MRV-5d	Granulocytes		Control-2_GCATCTCGTTCGGGTC	0	Control	T Cell		Control-2_GCATCTCGTTCGGGTC	0	Control	T Cell
Control-2_GCATCTCTCGGAAACG	0	Control	T Cell		MRV-5d-2_GTCACTCCAGTTGGTT	0	MRV-5d	Granulocytes		Control-2_GCATCTCTCGGAAACG	0	Control	T Cell		MRV-5d-2_GTCACTCCAGTTGGTT	0	MRV-5d	Granulocytes		Control-2_GCATCTCTCGGAAACG	0	Control	T Cell		Control-2_GCATCTCTCGGAAACG	0	Control	T Cell
Control-2_GCATGATGTTGCGAAG	0	Control	T Cell		MRV-5d-2_GTCACTCGTGCACGCT	0	MRV-5d	Granulocytes		Control-2_GCATGATGTTGCGAAG	0	Control	T Cell		MRV-5d-2_GTCACTCGTGCACGCT	0	MRV-5d	Granulocytes		Control-2_GCATGATGTTGCGAAG	0	Control	T Cell		Control-2_GCATGATGTTGCGAAG	0	Control	T Cell
Control-2_GCATTAGAGTGCCCGT	0	Control	T Cell		MRV-5d-2_GTCAGCGAGAGTCCGA	3.91161	MRV-5d	Granulocytes		Control-2_GCATTAGAGTGCCCGT	0	Control	T Cell		MRV-5d-2_GTCAGCGAGAGTCCGA	0	MRV-5d	Granulocytes		Control-2_GCATTAGAGTGCCCGT	0	Control	T Cell		Control-2_GCATTAGAGTGCCCGT	0	Control	T Cell
Control-2_GCCAGCATCCGCAGTG	0	Control	T Cell		MRV-5d-2_GTCAGCGGTGCGTTTA	2.33405	MRV-5d	Granulocytes		Control-2_GCCAGCATCCGCAGTG	0	Control	T Cell		MRV-5d-2_GTCAGCGGTGCGTTTA	0	MRV-5d	Granulocytes		Control-2_GCCAGCATCCGCAGTG	2.39638	Control	T Cell		Control-2_GCCAGCATCCGCAGTG	0	Control	T Cell
Control-2_GCCAGGTAGGCGCTTC	0	Control	T Cell		MRV-5d-2_GTCATCCCAATGTGGG	0	MRV-5d	Granulocytes		Control-2_GCCAGGTAGGCGCTTC	0	Control	T Cell		MRV-5d-2_GTCATCCCAATGTGGG	2.85352	MRV-5d	Granulocytes		Control-2_GCCAGGTAGGCGCTTC	0	Control	T Cell		Control-2_GCCAGGTAGGCGCTTC	0	Control	T Cell
Control-2_GCCAGGTAGTCCCGAC	0	Control	T Cell		MRV-5d-2_GTCATCCTCTCGCCTA	2.0427	MRV-5d	Granulocytes		Control-2_GCCAGGTAGTCCCGAC	0	Control	T Cell		MRV-5d-2_GTCATCCTCTCGCCTA	0	MRV-5d	Granulocytes		Control-2_GCCAGGTAGTCCCGAC	0	Control	T Cell		Control-2_GCCAGGTAGTCCCGAC	0	Control	T Cell
Control-2_GCCAGGTTCCCATACC	0	Control	T Cell		MRV-5d-2_GTCATGACAGTTCACA	0	MRV-5d	Granulocytes		Control-2_GCCAGGTTCCCATACC	0	Control	T Cell		MRV-5d-2_GTCATGACAGTTCACA	0	MRV-5d	Granulocytes		Control-2_GCCAGGTTCCCATACC	0	Control	T Cell		Control-2_GCCAGGTTCCCATACC	0	Control	T Cell
Control-2_GCCAGTGAGATCCTAC	0	Control	T Cell		MRV-5d-2_GTCATGATCAAAGGAT	0	MRV-5d	Granulocytes		Control-2_GCCAGTGAGATCCTAC	0	Control	T Cell		MRV-5d-2_GTCATGATCAAAGGAT	0	MRV-5d	Granulocytes		Control-2_GCCAGTGAGATCCTAC	0	Control	T Cell		Control-2_GCCAGTGAGATCCTAC	0	Control	T Cell
Control-2_GCCATTCCACCGTCTT	1.22279	Control	T Cell		MRV-5d-2_GTCGAATAGTATGACA	0	MRV-5d	Granulocytes		Control-2_GCCATTCCACCGTCTT	0	Control	T Cell		MRV-5d-2_GTCGAATAGTATGACA	0	MRV-5d	Granulocytes		Control-2_GCCATTCCACCGTCTT	0	Control	T Cell		Control-2_GCCATTCCACCGTCTT	0	Control	T Cell
Control-2_GCCCAGACATGAATCC	1.36212	Control	T Cell		MRV-5d-2_GTCGTAAAGGAGGCAG	0	MRV-5d	Granulocytes		Control-2_GCCCAGACATGAATCC	0	Control	T Cell		MRV-5d-2_GTCGTAAAGGAGGCAG	2.26314	MRV-5d	Granulocytes		Control-2_GCCCAGACATGAATCC	0	Control	T Cell		Control-2_GCCCAGACATGAATCC	3.65733	Control	T Cell
Control-2_GCCCGAACAACGACAG	0	Control	T Cell		MRV-5d-2_GTCTCACGTACTTGTG	0	MRV-5d	Granulocytes		Control-2_GCCCGAACAACGACAG	0	Control	T Cell		MRV-5d-2_GTCTCACGTACTTGTG	2.83397	MRV-5d	Granulocytes		Control-2_GCCCGAACAACGACAG	0	Control	T Cell		Control-2_GCCCGAACAACGACAG	0	Control	T Cell
Control-2_GCGAGAATCGTGAGAG	0	Control	T Cell		MRV-5d-2_GTCTCACGTATGCGTT	3.2874	MRV-5d	Granulocytes		Control-2_GCGAGAATCGTGAGAG	0	Control	T Cell		MRV-5d-2_GTCTCACGTATGCGTT	4.07736	MRV-5d	Granulocytes		Control-2_GCGAGAATCGTGAGAG	0	Control	T Cell		Control-2_GCGAGAATCGTGAGAG	0	Control	T Cell
Control-2_GCGATCGGTGTGTACT	0	Control	T Cell		MRV-5d-2_GTGACGCCAACCACAT	2.94966	MRV-5d	Granulocytes		Control-2_GCGATCGGTGTGTACT	0	Control	T Cell		MRV-5d-2_GTGACGCCAACCACAT	4.56458	MRV-5d	Granulocytes		Control-2_GCGATCGGTGTGTACT	0	Control	T Cell		Control-2_GCGATCGGTGTGTACT	4.33514	Control	T Cell
Control-2_GCGTGCATCACGACTA	2.41814	Control	T Cell		MRV-5d-2_GTGATGTAGTATTAGG	0	MRV-5d	Granulocytes		Control-2_GCGTGCATCACGACTA	0	Control	T Cell		MRV-5d-2_GTGATGTAGTATTAGG	0	MRV-5d	Granulocytes		Control-2_GCGTGCATCACGACTA	3.21319	Control	T Cell		Control-2_GCGTGCATCACGACTA	0	Control	T Cell
Control-2_GCTACAAAGATGCCGA	0	Control	T Cell		MRV-5d-2_GTGATGTTCTCGGCTT	0	MRV-5d	Granulocytes		Control-2_GCTACAAAGATGCCGA	0	Control	T Cell		MRV-5d-2_GTGATGTTCTCGGCTT	4.39445	MRV-5d	Granulocytes		Control-2_GCTACAAAGATGCCGA	0	Control	T Cell		Control-2_GCTACAAAGATGCCGA	0	Control	T Cell
Control-2_GCTACCTAGCCTGAGA	0	Control	T Cell		MRV-5d-2_GTGTGGCCATCCGGCA	2.13501	MRV-5d	Granulocytes		Control-2_GCTACCTAGCCTGAGA	0	Control	T Cell		MRV-5d-2_GTGTGGCCATCCGGCA	0	MRV-5d	Granulocytes		Control-2_GCTACCTAGCCTGAGA	0	Control	T Cell		Control-2_GCTACCTAGCCTGAGA	0	Control	T Cell
Control-2_GCTACCTCATTGACCA	1.4592	Control	T Cell		MRV-5d-2_GTGTGGCGTGGCTAGA	0	MRV-5d	Granulocytes		Control-2_GCTACCTCATTGACCA	0	Control	T Cell		MRV-5d-2_GTGTGGCGTGGCTAGA	2.33321	MRV-5d	Granulocytes		Control-2_GCTACCTCATTGACCA	0	Control	T Cell		Control-2_GCTACCTCATTGACCA	1.4592	Control	T Cell
Control-2_GCTGAATGTTGCACGC	1.0739	Control	T Cell		MRV-5d-2_GTTACCCAGTAAGAGG	2.5761	MRV-5d	Granulocytes		Control-2_GCTGAATGTTGCACGC	0	Control	T Cell		MRV-5d-2_GTTACCCAGTAAGAGG	0	MRV-5d	Granulocytes		Control-2_GCTGAATGTTGCACGC	0	Control	T Cell		Control-2_GCTGAATGTTGCACGC	0	Control	T Cell
Control-2_GCTGAATTCAGACCTA	1.03375	Control	T Cell		MRV-5d-2_GTTACCCCAGACAAAT	3.24615	MRV-5d	Granulocytes		Control-2_GCTGAATTCAGACCTA	0	Control	T Cell		MRV-5d-2_GTTACCCCAGACAAAT	0	MRV-5d	Granulocytes		Control-2_GCTGAATTCAGACCTA	3.71003	Control	T Cell		Control-2_GCTGAATTCAGACCTA	0	Control	T Cell
Control-2_GCTTTCGGTTGCTAGT	0	Control	T Cell		MRV-5d-2_GTTACCCTCGTAGCTA	3.63547	MRV-5d	Granulocytes		Control-2_GCTTTCGGTTGCTAGT	0	Control	T Cell		MRV-5d-2_GTTACCCTCGTAGCTA	1.83646	MRV-5d	Granulocytes		Control-2_GCTTTCGGTTGCTAGT	0	Control	T Cell		Control-2_GCTTTCGGTTGCTAGT	0	Control	T Cell
Control-2_GGAAGTGAGGTAACTA	1.05941	Control	T Cell		MRV-5d-2_GTTCATTTCTATACGG	0	MRV-5d	Granulocytes		Control-2_GGAAGTGAGGTAACTA	0	Control	T Cell		MRV-5d-2_GTTCATTTCTATACGG	0	MRV-5d	Granulocytes		Control-2_GGAAGTGAGGTAACTA	0	Control	T Cell		Control-2_GGAAGTGAGGTAACTA	0	Control	T Cell
Control-2_GGAATCTAGGATTTAG	2.20772	Control	T Cell		MRV-5d-2_GTTGAACAGCCTCGTG	2.93774	MRV-5d	Granulocytes		Control-2_GGAATCTAGGATTTAG	0	Control	T Cell		MRV-5d-2_GTTGAACAGCCTCGTG	2.29622	MRV-5d	Granulocytes		Control-2_GGAATCTAGGATTTAG	0	Control	T Cell		Control-2_GGAATCTAGGATTTAG	4.52983	Control	T Cell
Control-2_GGAGGATCAGGTGTTT	1.17935	Control	T Cell		MRV-5d-2_GTTGAACGTAGAAACT	2.65579	MRV-5d	Granulocytes		Control-2_GGAGGATCAGGTGTTT	0	Control	T Cell		MRV-5d-2_GTTGAACGTAGAAACT	2.03053	MRV-5d	Granulocytes		Control-2_GGAGGATCAGGTGTTT	1.70557	Control	T Cell		Control-2_GGAGGATCAGGTGTTT	0	Control	T Cell
Control-2_GGAGGTATCATTGCTT	1.16808	Control	T Cell		MRV-5d-2_GTTGCGGCATTGGGAG	0	MRV-5d	Granulocytes		Control-2_GGAGGTATCATTGCTT	0	Control	T Cell		MRV-5d-2_GTTGCGGCATTGGGAG	0	MRV-5d	Granulocytes		Control-2_GGAGGTATCATTGCTT	0	Control	T Cell		Control-2_GGAGGTATCATTGCTT	4.03239	Control	T Cell
Control-2_GGATCTAAGGTGAGCT	0	Control	T Cell		MRV-5d-2_GTTGCGGGTGTTAGCT	0	MRV-5d	Granulocytes		Control-2_GGATCTAAGGTGAGCT	0	Control	T Cell		MRV-5d-2_GTTGCGGGTGTTAGCT	0	MRV-5d	Granulocytes		Control-2_GGATCTAAGGTGAGCT	0	Control	T Cell		Control-2_GGATCTAAGGTGAGCT	0	Control	T Cell
Control-2_GGATGTTAGAAATTCG	1.47512	Control	T Cell		MRV-5d-2_GTTTACTCACACCGCA	3.46568	MRV-5d	Granulocytes		Control-2_GGATGTTAGAAATTCG	0	Control	T Cell		MRV-5d-2_GTTTACTCACACCGCA	0	MRV-5d	Granulocytes		Control-2_GGATGTTAGAAATTCG	0	Control	T Cell		Control-2_GGATGTTAGAAATTCG	0	Control	T Cell
Control-2_GGATGTTAGCAGTAAT	0	Control	T Cell		MRV-5d-2_TAACCAGAGGAAAGTG	0	MRV-5d	Granulocytes		Control-2_GGATGTTAGCAGTAAT	0	Control	T Cell		MRV-5d-2_TAACCAGAGGAAAGTG	0	MRV-5d	Granulocytes		Control-2_GGATGTTAGCAGTAAT	0	Control	T Cell		Control-2_GGATGTTAGCAGTAAT	0	Control	T Cell
Control-2_GGCGTCATCAGCTTCC	0	Control	T Cell		MRV-5d-2_TAACCAGTCATGCGGC	0	MRV-5d	Granulocytes		Control-2_GGCGTCATCAGCTTCC	0	Control	T Cell		MRV-5d-2_TAACCAGTCATGCGGC	0	MRV-5d	Granulocytes		Control-2_GGCGTCATCAGCTTCC	0	Control	T Cell		Control-2_GGCGTCATCAGCTTCC	0	Control	T Cell
Control-2_GGCTTGGTCGAGAGAC	2.08755	Control	T Cell		MRV-5d-2_TAACTTCAGGTAGTAT	0	MRV-5d	Granulocytes		Control-2_GGCTTGGTCGAGAGAC	0	Control	T Cell		MRV-5d-2_TAACTTCAGGTAGTAT	0	MRV-5d	Granulocytes		Control-2_GGCTTGGTCGAGAGAC	0	Control	T Cell		Control-2_GGCTTGGTCGAGAGAC	0	Control	T Cell
Control-2_GGCTTTCCACCTTCGT	0	Control	T Cell		MRV-5d-2_TAACTTCCATCCGGCA	0	MRV-5d	Granulocytes		Control-2_GGCTTTCCACCTTCGT	0	Control	T Cell		MRV-5d-2_TAACTTCCATCCGGCA	0	MRV-5d	Granulocytes		Control-2_GGCTTTCCACCTTCGT	0	Control	T Cell		Control-2_GGCTTTCCACCTTCGT	0	Control	T Cell
Control-2_GGCTTTCTCGATTGAC	0	Control	T Cell		MRV-5d-2_TAATCTCCAACGATCT	3.27089	MRV-5d	Granulocytes		Control-2_GGCTTTCTCGATTGAC	0	Control	T Cell		MRV-5d-2_TAATCTCCAACGATCT	0	MRV-5d	Granulocytes		Control-2_GGCTTTCTCGATTGAC	0	Control	T Cell		Control-2_GGCTTTCTCGATTGAC	0	Control	T Cell
Control-2_GGGACCTCAGCGAACA	0	Control	T Cell		MRV-5d-2_TAATTCCGTGCCTAAT	0	MRV-5d	Granulocytes		Control-2_GGGACCTCAGCGAACA	0	Control	T Cell		MRV-5d-2_TAATTCCGTGCCTAAT	0	MRV-5d	Granulocytes		Control-2_GGGACCTCAGCGAACA	0	Control	T Cell		Control-2_GGGACCTCAGCGAACA	0	Control	T Cell
Control-2_GGGACCTCATGGGCAA	0	Control	T Cell		MRV-5d-2_TACACCCAGAAAGCGA	0	MRV-5d	Granulocytes		Control-2_GGGACCTCATGGGCAA	0	Control	T Cell		MRV-5d-2_TACACCCAGAAAGCGA	3.41911	MRV-5d	Granulocytes		Control-2_GGGACCTCATGGGCAA	0	Control	T Cell		Control-2_GGGACCTCATGGGCAA	0	Control	T Cell
Control-2_GGGACTCCAAACTAGA	0	Control	T Cell		MRV-5d-2_TACACCCAGCGCCTAC	2.02881	MRV-5d	Granulocytes		Control-2_GGGACTCCAAACTAGA	0	Control	T Cell		MRV-5d-2_TACACCCAGCGCCTAC	3.03568	MRV-5d	Granulocytes		Control-2_GGGACTCCAAACTAGA	0	Control	T Cell		Control-2_GGGACTCCAAACTAGA	0	Control	T Cell
Control-2_GGGAGATTCAGGGTAG	0	Control	T Cell		MRV-5d-2_TACACCCCAAGTGGCA	0	MRV-5d	Granulocytes		Control-2_GGGAGATTCAGGGTAG	0	Control	T Cell		MRV-5d-2_TACACCCCAAGTGGCA	0	MRV-5d	Granulocytes		Control-2_GGGAGATTCAGGGTAG	0	Control	T Cell		Control-2_GGGAGATTCAGGGTAG	4.02797	Control	T Cell
Control-2_GGGAGTAAGACGGATC	0	Control	T Cell		MRV-5d-2_TACAGGTTCGAGATAA	0	MRV-5d	Granulocytes		Control-2_GGGAGTAAGACGGATC	0	Control	T Cell		MRV-5d-2_TACAGGTTCGAGATAA	2.00509	MRV-5d	Granulocytes		Control-2_GGGAGTAAGACGGATC	0	Control	T Cell		Control-2_GGGAGTAAGACGGATC	0	Control	T Cell
Control-2_GGGAGTAGTGTGTGTT	0	Control	T Cell		MRV-5d-2_TACATTCAGATAGCAT	2.72159	MRV-5d	Granulocytes		Control-2_GGGAGTAGTGTGTGTT	0	Control	T Cell		MRV-5d-2_TACATTCAGATAGCAT	0	MRV-5d	Granulocytes		Control-2_GGGAGTAGTGTGTGTT	0	Control	T Cell		Control-2_GGGAGTAGTGTGTGTT	0	Control	T Cell
Control-2_GGGATCCCAATGCTCA	0	Control	T Cell		MRV-5d-2_TACCCGTCAGCCGTCA	0	MRV-5d	Granulocytes		Control-2_GGGATCCCAATGCTCA	0	Control	T Cell		MRV-5d-2_TACCCGTCAGCCGTCA	0	MRV-5d	Granulocytes		Control-2_GGGATCCCAATGCTCA	0	Control	T Cell		Control-2_GGGATCCCAATGCTCA	0	Control	T Cell
Control-2_GGGCTCAGTGCATTTG	0	Control	T Cell		MRV-5d-2_TACCGAACAGACCATT	0	MRV-5d	Granulocytes		Control-2_GGGCTCAGTGCATTTG	0	Control	T Cell		MRV-5d-2_TACCGAACAGACCATT	2.94453	MRV-5d	Granulocytes		Control-2_GGGCTCAGTGCATTTG	0	Control	T Cell		Control-2_GGGCTCAGTGCATTTG	0	Control	T Cell
Control-2_GGGTAGACAGAGCTAG	0	Control	T Cell		MRV-5d-2_TACCGGGGTGGTGATG	3.18357	MRV-5d	Granulocytes		Control-2_GGGTAGACAGAGCTAG	0	Control	T Cell		MRV-5d-2_TACCGGGGTGGTGATG	2.39005	MRV-5d	Granulocytes		Control-2_GGGTAGACAGAGCTAG	0	Control	T Cell		Control-2_GGGTAGACAGAGCTAG	0	Control	T Cell
Control-2_GGGTATTTCTCCACTG	0.76477	Control	T Cell		MRV-5d-2_TACGCTCCACAGTCGC	0	MRV-5d	Granulocytes		Control-2_GGGTATTTCTCCACTG	0	Control	T Cell		MRV-5d-2_TACGCTCCACAGTCGC	1.87702	MRV-5d	Granulocytes		Control-2_GGGTATTTCTCCACTG	0	Control	T Cell		Control-2_GGGTATTTCTCCACTG	1.49189	Control	T Cell
Control-2_GGGTCACTCGTAGCTA	1.32284	Control	T Cell		MRV-5d-2_TACGGTACAATCGAAA	2.89774	MRV-5d	Granulocytes		Control-2_GGGTCACTCGTAGCTA	0	Control	T Cell		MRV-5d-2_TACGGTACAATCGAAA	0	MRV-5d	Granulocytes		Control-2_GGGTCACTCGTAGCTA	0	Control	T Cell		Control-2_GGGTCACTCGTAGCTA	0	Control	T Cell
Control-2_GGGTGAATCCGATAAC	0	Control	T Cell		MRV-5d-2_TACTGCCAGTTAACAG	1.86632	MRV-5d	Granulocytes		Control-2_GGGTGAATCCGATAAC	0	Control	T Cell		MRV-5d-2_TACTGCCAGTTAACAG	0	MRV-5d	Granulocytes		Control-2_GGGTGAATCCGATAAC	0	Control	T Cell		Control-2_GGGTGAATCCGATAAC	0	Control	T Cell
Control-2_GGGTGTCAGTGAATAC	0	Control	T Cell		MRV-5d-2_TAGATCGAGTCATCGT	0	MRV-5d	Granulocytes		Control-2_GGGTGTCAGTGAATAC	0	Control	T Cell		MRV-5d-2_TAGATCGAGTCATCGT	0	MRV-5d	Granulocytes		Control-2_GGGTGTCAGTGAATAC	0.765078	Control	T Cell		Control-2_GGGTGTCAGTGAATAC	0	Control	T Cell
Control-2_GGGTGTCGTCCACACG	1.11556	Control	T Cell		MRV-5d-2_TAGCACAGTACTCGTA	5.92023	MRV-5d	Granulocytes		Control-2_GGGTGTCGTCCACACG	0	Control	T Cell		MRV-5d-2_TAGCACAGTACTCGTA	5.14472	MRV-5d	Granulocytes		Control-2_GGGTGTCGTCCACACG	2.21976	Control	T Cell		Control-2_GGGTGTCGTCCACACG	0	Control	T Cell
Control-2_GGGTTATGTCCAGCCA	1.06485	Control	T Cell		MRV-5d-2_TAGCACATCTGCGTCT	0	MRV-5d	Granulocytes		Control-2_GGGTTATGTCCAGCCA	0	Control	T Cell		MRV-5d-2_TAGCACATCTGCGTCT	0	MRV-5d	Granulocytes		Control-2_GGGTTATGTCCAGCCA	1.06485	Control	T Cell		Control-2_GGGTTATGTCCAGCCA	0	Control	T Cell
Control-2_GGGTTTAGTACTGACT	0	Control	T Cell		MRV-5d-2_TAGGTTGAGATCCCAT	1.94215	MRV-5d	Granulocytes		Control-2_GGGTTTAGTACTGACT	0	Control	T Cell		MRV-5d-2_TAGGTTGAGATCCCAT	4.28613	MRV-5d	Granulocytes		Control-2_GGGTTTAGTACTGACT	0	Control	T Cell		Control-2_GGGTTTAGTACTGACT	0	Control	T Cell
Control-2_GGGTTTAGTCCTGTTC	0	Control	T Cell		MRV-5d-2_TAGTGCACACAAGTTC	0	MRV-5d	Granulocytes		Control-2_GGGTTTAGTCCTGTTC	0	Control	T Cell		MRV-5d-2_TAGTGCACACAAGTTC	0	MRV-5d	Granulocytes		Control-2_GGGTTTAGTCCTGTTC	0	Control	T Cell		Control-2_GGGTTTAGTCCTGTTC	2.15769	Control	T Cell
Control-2_GGTAGAGAGCTTCGTA	2.92147	Control	T Cell		MRV-5d-2_TATCAGGAGGCTGTAG	2.77247	MRV-5d	Granulocytes		Control-2_GGTAGAGAGCTTCGTA	0	Control	T Cell		MRV-5d-2_TATCAGGAGGCTGTAG	2.77247	MRV-5d	Granulocytes		Control-2_GGTAGAGAGCTTCGTA	0	Control	T Cell		Control-2_GGTAGAGAGCTTCGTA	2.28077	Control	T Cell
Control-2_GGTAGAGGTCGTATTG	0	Control	T Cell		MRV-5d-2_TATCAGGCATTCGATG	3.21199	MRV-5d	Granulocytes		Control-2_GGTAGAGGTCGTATTG	0	Control	T Cell		MRV-5d-2_TATCAGGCATTCGATG	0	MRV-5d	Granulocytes		Control-2_GGTAGAGGTCGTATTG	0	Control	T Cell		Control-2_GGTAGAGGTCGTATTG	0	Control	T Cell
Control-2_GGTGAAGCAGTTAGAA	0	Control	T Cell		MRV-5d-2_TATCAGGGTAGACAAT	5.05474	MRV-5d	Granulocytes		Control-2_GGTGAAGCAGTTAGAA	0	Control	T Cell		MRV-5d-2_TATCAGGGTAGACAAT	4.14797	MRV-5d	Granulocytes		Control-2_GGTGAAGCAGTTAGAA	0	Control	T Cell		Control-2_GGTGAAGCAGTTAGAA	0	Control	T Cell
Control-2_GGTGATTGTGGACCAA	0.482095	Control	T Cell		MRV-5d-2_TATCCTATCGAACGCC	0	MRV-5d	Granulocytes		Control-2_GGTGATTGTGGACCAA	0	Control	T Cell		MRV-5d-2_TATCCTATCGAACGCC	0	MRV-5d	Granulocytes		Control-2_GGTGATTGTGGACCAA	1.41033	Control	T Cell		Control-2_GGTGATTGTGGACCAA	0	Control	T Cell
Control-2_GGTGGCTAGGTTAGTA	0	Control	T Cell		MRV-5d-2_TATCGCCAGACCGTTT	0	MRV-5d	Granulocytes		Control-2_GGTGGCTAGGTTAGTA	0.99222	Control	T Cell		MRV-5d-2_TATCGCCAGACCGTTT	1.98913	MRV-5d	Granulocytes		Control-2_GGTGGCTAGGTTAGTA	0	Control	T Cell		Control-2_GGTGGCTAGGTTAGTA	0	Control	T Cell
Control-2_GGTGGCTCACACACGC	0	Control	T Cell		MRV-5d-2_TATCGCCAGTTCATGC	0	MRV-5d	Granulocytes		Control-2_GGTGGCTCACACACGC	0	Control	T Cell		MRV-5d-2_TATCGCCAGTTCATGC	0	MRV-5d	Granulocytes		Control-2_GGTGGCTCACACACGC	0	Control	T Cell		Control-2_GGTGGCTCACACACGC	0	Control	T Cell
Control-2_GGTGTTACAAGCTACT	0	Control	T Cell		MRV-5d-2_TATCGCCGTAGATCCT	3.90285	MRV-5d	Granulocytes		Control-2_GGTGTTACAAGCTACT	0	Control	T Cell		MRV-5d-2_TATCGCCGTAGATCCT	2.7449	MRV-5d	Granulocytes		Control-2_GGTGTTACAAGCTACT	0	Control	T Cell		Control-2_GGTGTTACAAGCTACT	0	Control	T Cell
Control-2_GTAACACAGAAAGCGA	0.736671	Control	T Cell		MRV-5d-2_TATCGCCTCGTTACCC	0	MRV-5d	Granulocytes		Control-2_GTAACACAGAAAGCGA	0	Control	T Cell		MRV-5d-2_TATCGCCTCGTTACCC	0	MRV-5d	Granulocytes		Control-2_GTAACACAGAAAGCGA	0	Control	T Cell		Control-2_GTAACACAGAAAGCGA	0	Control	T Cell
Control-2_GTAATGCCAGCGACAA	0	Control	T Cell		MRV-5d-2_TATTCCAAGCTTCTAG	0	MRV-5d	Granulocytes		Control-2_GTAATGCCAGCGACAA	0	Control	T Cell		MRV-5d-2_TATTCCAAGCTTCTAG	0	MRV-5d	Granulocytes		Control-2_GTAATGCCAGCGACAA	0.414254	Control	T Cell		Control-2_GTAATGCCAGCGACAA	0	Control	T Cell
Control-2_GTAATGCGTCTAGGTT	0	Control	T Cell		MRV-5d-2_TATTTCGAGACTACGG	1.92595	MRV-5d	Granulocytes		Control-2_GTAATGCGTCTAGGTT	0	Control	T Cell		MRV-5d-2_TATTTCGAGACTACGG	1.92595	MRV-5d	Granulocytes		Control-2_GTAATGCGTCTAGGTT	0	Control	T Cell		Control-2_GTAATGCGTCTAGGTT	0	Control	T Cell
Control-2_GTACAGTCAGGCAATG	0	Control	T Cell		MRV-5d-2_TCAAGTGGTGACTCGC	4.37618	MRV-5d	Granulocytes		Control-2_GTACAGTCAGGCAATG	0	Control	T Cell		MRV-5d-2_TCAAGTGGTGACTCGC	4.52854	MRV-5d	Granulocytes		Control-2_GTACAGTCAGGCAATG	0	Control	T Cell		Control-2_GTACAGTCAGGCAATG	0	Control	T Cell
Control-2_GTAGAGGAGGAACGTC	0	Control	T Cell		MRV-5d-2_TCAAGTGTCAAGGCTT	0	MRV-5d	Granulocytes		Control-2_GTAGAGGAGGAACGTC	0	Control	T Cell		MRV-5d-2_TCAAGTGTCAAGGCTT	0	MRV-5d	Granulocytes		Control-2_GTAGAGGAGGAACGTC	0	Control	T Cell		Control-2_GTAGAGGAGGAACGTC	0	Control	T Cell
Control-2_GTAGTACAGGAGACCT	0	Control	T Cell		MRV-5d-2_TCAAGTGTCTGGGAGA	3.2605	MRV-5d	Granulocytes		Control-2_GTAGTACAGGAGACCT	0	Control	T Cell		MRV-5d-2_TCAAGTGTCTGGGAGA	0	MRV-5d	Granulocytes		Control-2_GTAGTACAGGAGACCT	0	Control	T Cell		Control-2_GTAGTACAGGAGACCT	0	Control	T Cell
Control-2_GTATTGGAGATCCCAT	0	Control	T Cell		MRV-5d-2_TCAATTCGTGGACTGA	0	MRV-5d	Granulocytes		Control-2_GTATTGGAGATCCCAT	0	Control	T Cell		MRV-5d-2_TCAATTCGTGGACTGA	0	MRV-5d	Granulocytes		Control-2_GTATTGGAGATCCCAT	0	Control	T Cell		Control-2_GTATTGGAGATCCCAT	0	Control	T Cell
Control-2_GTATTTCGTTGGGCCT	0	Control	T Cell		MRV-5d-2_TCACAAGAGGCTAACG	0	MRV-5d	Granulocytes		Control-2_GTATTTCGTTGGGCCT	0	Control	T Cell		MRV-5d-2_TCACAAGAGGCTAACG	3.32992	MRV-5d	Granulocytes		Control-2_GTATTTCGTTGGGCCT	0	Control	T Cell		Control-2_GTATTTCGTTGGGCCT	0	Control	T Cell
Control-2_GTCATGATCCTGTACC	2.15539	Control	T Cell		MRV-5d-2_TCACAAGCAAATCGTC	2.11553	MRV-5d	Granulocytes		Control-2_GTCATGATCCTGTACC	0	Control	T Cell		MRV-5d-2_TCACAAGCAAATCGTC	0	MRV-5d	Granulocytes		Control-2_GTCATGATCCTGTACC	0	Control	T Cell		Control-2_GTCATGATCCTGTACC	0	Control	T Cell
Control-2_GTCATTTAGCGCCATC	0	Control	T Cell		MRV-5d-2_TCACAAGGTGTGTCGC	0	MRV-5d	Granulocytes		Control-2_GTCATTTAGCGCCATC	0	Control	T Cell		MRV-5d-2_TCACAAGGTGTGTCGC	4.47949	MRV-5d	Granulocytes		Control-2_GTCATTTAGCGCCATC	0	Control	T Cell		Control-2_GTCATTTAGCGCCATC	0	Control	T Cell
Control-2_GTCCACTGTACCACGC	0	Control	T Cell		MRV-5d-2_TCACACCTCGGCACTG	0	MRV-5d	Granulocytes		Control-2_GTCCACTGTACCACGC	0	Control	T Cell		MRV-5d-2_TCACACCTCGGCACTG	0	MRV-5d	Granulocytes		Control-2_GTCCACTGTACCACGC	0	Control	T Cell		Control-2_GTCCACTGTACCACGC	0	Control	T Cell
Control-2_GTCGAATGTAGGACCA	1.19695	Control	T Cell		MRV-5d-2_TCACATTAGCTTGTGT	4.02823	MRV-5d	Granulocytes		Control-2_GTCGAATGTAGGACCA	0	Control	T Cell		MRV-5d-2_TCACATTAGCTTGTGT	4.47372	MRV-5d	Granulocytes		Control-2_GTCGAATGTAGGACCA	0	Control	T Cell		Control-2_GTCGAATGTAGGACCA	2.07065	Control	T Cell
Control-2_GTCGAATTCCTCTCTT	0	Control	T Cell		MRV-5d-2_TCACGCTGTGACAGCA	3.06572	MRV-5d	Granulocytes		Control-2_GTCGAATTCCTCTCTT	0	Control	T Cell		MRV-5d-2_TCACGCTGTGACAGCA	3.55772	MRV-5d	Granulocytes		Control-2_GTCGAATTCCTCTCTT	0	Control	T Cell		Control-2_GTCGAATTCCTCTCTT	0	Control	T Cell
Control-2_GTCGTTCCATGGACAG	3.15527	Control	T Cell		MRV-5d-2_TCACGGGTCCTGGGAC	0	MRV-5d	Granulocytes		Control-2_GTCGTTCCATGGACAG	0	Control	T Cell		MRV-5d-2_TCACGGGTCCTGGGAC	0	MRV-5d	Granulocytes		Control-2_GTCGTTCCATGGACAG	0	Control	T Cell		Control-2_GTCGTTCCATGGACAG	5.13253	Control	T Cell
Control-2_GTCTACCTCTGCATAG	0	Control	T Cell		MRV-5d-2_TCAGGGCCAAGCCCAC	4.83504	MRV-5d	Granulocytes		Control-2_GTCTACCTCTGCATAG	0	Control	T Cell		MRV-5d-2_TCAGGGCCAAGCCCAC	0	MRV-5d	Granulocytes		Control-2_GTCTACCTCTGCATAG	0	Control	T Cell		Control-2_GTCTACCTCTGCATAG	0	Control	T Cell
Control-2_GTCTTTACAACTGCTA	0	Control	T Cell		MRV-5d-2_TCAGGGCTCCGCTGTT	4.14848	MRV-5d	Granulocytes		Control-2_GTCTTTACAACTGCTA	0	Control	T Cell		MRV-5d-2_TCAGGGCTCCGCTGTT	0	MRV-5d	Granulocytes		Control-2_GTCTTTACAACTGCTA	0	Control	T Cell		Control-2_GTCTTTACAACTGCTA	0	Control	T Cell
Control-2_GTCTTTAGTGTTAACC	0	Control	T Cell		MRV-5d-2_TCAGTCCCATGACTAC	0	MRV-5d	Granulocytes		Control-2_GTCTTTAGTGTTAACC	0	Control	T Cell		MRV-5d-2_TCAGTCCCATGACTAC	0	MRV-5d	Granulocytes		Control-2_GTCTTTAGTGTTAACC	0	Control	T Cell		Control-2_GTCTTTAGTGTTAACC	0	Control	T Cell
Control-2_GTGACGCAGGGCAACT	0	Control	T Cell		MRV-5d-2_TCATACTCACTAGAGG	3.67658	MRV-5d	Granulocytes		Control-2_GTGACGCAGGGCAACT	0	Control	T Cell		MRV-5d-2_TCATACTCACTAGAGG	3.4993	MRV-5d	Granulocytes		Control-2_GTGACGCAGGGCAACT	0	Control	T Cell		Control-2_GTGACGCAGGGCAACT	0	Control	T Cell
Control-2_GTGACGCGTGCATTAC	0	Control	T Cell		MRV-5d-2_TCATACTCATGTACGT	1.89842	MRV-5d	Granulocytes		Control-2_GTGACGCGTGCATTAC	0	Control	T Cell		MRV-5d-2_TCATACTCATGTACGT	0	MRV-5d	Granulocytes		Control-2_GTGACGCGTGCATTAC	0	Control	T Cell		Control-2_GTGACGCGTGCATTAC	0	Control	T Cell
Control-2_GTGACGCGTGTTCCAA	0	Control	T Cell		MRV-5d-2_TCATATCTCCTTCAGC	5.07982	MRV-5d	Granulocytes		Control-2_GTGACGCGTGTTCCAA	0	Control	T Cell		MRV-5d-2_TCATATCTCCTTCAGC	0	MRV-5d	Granulocytes		Control-2_GTGACGCGTGTTCCAA	0	Control	T Cell		Control-2_GTGACGCGTGTTCCAA	0	Control	T Cell
Control-2_GTGACGCTCACCATGA	0	Control	T Cell		MRV-5d-2_TCATGAGCAAACCATC	0	MRV-5d	Granulocytes		Control-2_GTGACGCTCACCATGA	0	Control	T Cell		MRV-5d-2_TCATGAGCAAACCATC	0	MRV-5d	Granulocytes		Control-2_GTGACGCTCACCATGA	0	Control	T Cell		Control-2_GTGACGCTCACCATGA	0	Control	T Cell
Control-2_GTGAGGAGTCTTTATC	0	Control	T Cell		MRV-5d-2_TCATGCCGTCAAGGCA	1.71038	MRV-5d	Granulocytes		Control-2_GTGAGGAGTCTTTATC	0	Control	T Cell		MRV-5d-2_TCATGCCGTCAAGGCA	0	MRV-5d	Granulocytes		Control-2_GTGAGGAGTCTTTATC	0	Control	T Cell		Control-2_GTGAGGAGTCTTTATC	0	Control	T Cell
Control-2_GTGAGGATCCATATGG	1.61911	Control	T Cell		MRV-5d-2_TCATGGAGTACATACC	2.97312	MRV-5d	Granulocytes		Control-2_GTGAGGATCCATATGG	0	Control	T Cell		MRV-5d-2_TCATGGAGTACATACC	0	MRV-5d	Granulocytes		Control-2_GTGAGGATCCATATGG	0	Control	T Cell		Control-2_GTGAGGATCCATATGG	3.56708	Control	T Cell
Control-2_GTGATGTGTTGCATAC	0	Control	T Cell		MRV-5d-2_TCATGGAGTATCACGT	4.03051	MRV-5d	Granulocytes		Control-2_GTGATGTGTTGCATAC	0	Control	T Cell		MRV-5d-2_TCATGGAGTATCACGT	3.14051	MRV-5d	Granulocytes		Control-2_GTGATGTGTTGCATAC	0	Control	T Cell		Control-2_GTGATGTGTTGCATAC	0	Control	T Cell
Control-2_GTGCAGCAGAGTGTTA	0	Control	T Cell		MRV-5d-2_TCATTCAAGCTGCCTG	4.20382	MRV-5d	Granulocytes		Control-2_GTGCAGCAGAGTGTTA	0	Control	T Cell		MRV-5d-2_TCATTCAAGCTGCCTG	3.7029	MRV-5d	Granulocytes		Control-2_GTGCAGCAGAGTGTTA	0	Control	T Cell		Control-2_GTGCAGCAGAGTGTTA	0	Control	T Cell
Control-2_GTGCGTGAGCTAATCC	0	Control	T Cell		MRV-5d-2_TCCACCAGTTTGGGTT	0	MRV-5d	Granulocytes		Control-2_GTGCGTGAGCTAATCC	0	Control	T Cell		MRV-5d-2_TCCACCAGTTTGGGTT	0	MRV-5d	Granulocytes		Control-2_GTGCGTGAGCTAATCC	0	Control	T Cell		Control-2_GTGCGTGAGCTAATCC	0	Control	T Cell
Control-2_GTGCTTCCAACCAATC	1.05524	Control	T Cell		MRV-5d-2_TCCACCATCGAACCTA	0	MRV-5d	Granulocytes		Control-2_GTGCTTCCAACCAATC	0	Control	T Cell		MRV-5d-2_TCCACCATCGAACCTA	0	MRV-5d	Granulocytes		Control-2_GTGCTTCCAACCAATC	0	Control	T Cell		Control-2_GTGCTTCCAACCAATC	4.77893	Control	T Cell
Control-2_GTGCTTCCAAGCCATT	1.73148	Control	T Cell		MRV-5d-2_TCCAGAAAGAGCCTGA	0	MRV-5d	Granulocytes		Control-2_GTGCTTCCAAGCCATT	0	Control	T Cell		MRV-5d-2_TCCAGAAAGAGCCTGA	0	MRV-5d	Granulocytes		Control-2_GTGCTTCCAAGCCATT	0	Control	T Cell		Control-2_GTGCTTCCAAGCCATT	0	Control	T Cell
Control-2_GTGGAGAAGACGCCCT	0	Control	T Cell		MRV-5d-2_TCCAGAAAGCTACTGT	4.85603	MRV-5d	Granulocytes		Control-2_GTGGAGAAGACGCCCT	0	Control	T Cell		MRV-5d-2_TCCAGAAAGCTACTGT	2.38035	MRV-5d	Granulocytes		Control-2_GTGGAGAAGACGCCCT	0	Control	T Cell		Control-2_GTGGAGAAGACGCCCT	0	Control	T Cell
Control-2_GTGGAGACAAAGGCAC	0	Control	T Cell		MRV-5d-2_TCCAGAAGTACGGCAA	0	MRV-5d	Granulocytes		Control-2_GTGGAGACAAAGGCAC	0	Control	T Cell		MRV-5d-2_TCCAGAAGTACGGCAA	0	MRV-5d	Granulocytes		Control-2_GTGGAGACAAAGGCAC	0	Control	T Cell		Control-2_GTGGAGACAAAGGCAC	0	Control	T Cell
Control-2_GTGGAGATCCTGTTGC	0	Control	T Cell		MRV-5d-2_TCCCAGTGTGAGGAAA	4.52983	MRV-5d	Granulocytes		Control-2_GTGGAGATCCTGTTGC	0	Control	T Cell		MRV-5d-2_TCCCAGTGTGAGGAAA	0	MRV-5d	Granulocytes		Control-2_GTGGAGATCCTGTTGC	0	Control	T Cell		Control-2_GTGGAGATCCTGTTGC	0	Control	T Cell
Control-2_GTGGGAAGTGGGTTGA	0	Control	T Cell		MRV-5d-2_TCCCAGTTCCTGGTCT	0	MRV-5d	Granulocytes		Control-2_GTGGGAAGTGGGTTGA	0	Control	T Cell		MRV-5d-2_TCCCAGTTCCTGGTCT	1.90278	MRV-5d	Granulocytes		Control-2_GTGGGAAGTGGGTTGA	0	Control	T Cell		Control-2_GTGGGAAGTGGGTTGA	0	Control	T Cell
Control-2_GTGTCCTAGAAACCAT	0	Control	T Cell		MRV-5d-2_TCCCATGAGAGCCTGA	0	MRV-5d	Granulocytes		Control-2_GTGTCCTAGAAACCAT	0	Control	T Cell		MRV-5d-2_TCCCATGAGAGCCTGA	0	MRV-5d	Granulocytes		Control-2_GTGTCCTAGAAACCAT	0	Control	T Cell		Control-2_GTGTCCTAGAAACCAT	0	Control	T Cell
Control-2_GTGTGATCATTGAGGG	0	Control	T Cell		MRV-5d-2_TCCGGGACAGTGCGCT	4.27813	MRV-5d	Granulocytes		Control-2_GTGTGATCATTGAGGG	0	Control	T Cell		MRV-5d-2_TCCGGGACAGTGCGCT	0	MRV-5d	Granulocytes		Control-2_GTGTGATCATTGAGGG	0	Control	T Cell		Control-2_GTGTGATCATTGAGGG	0	Control	T Cell
Control-2_GTGTTCCAGTGGTGGT	0	Control	T Cell		MRV-5d-2_TCCGTGTGTTGCCTAA	3.64701	MRV-5d	Granulocytes		Control-2_GTGTTCCAGTGGTGGT	0	Control	T Cell		MRV-5d-2_TCCGTGTGTTGCCTAA	0	MRV-5d	Granulocytes		Control-2_GTGTTCCAGTGGTGGT	0	Control	T Cell		Control-2_GTGTTCCAGTGGTGGT	0	Control	T Cell
Control-2_GTGTTCCCACGGTGTC	0	Control	T Cell		MRV-5d-2_TCCTAATCAAGTATAG	0	MRV-5d	Granulocytes		Control-2_GTGTTCCCACGGTGTC	0	Control	T Cell		MRV-5d-2_TCCTAATCAAGTATAG	2.50232	MRV-5d	Granulocytes		Control-2_GTGTTCCCACGGTGTC	0	Control	T Cell		Control-2_GTGTTCCCACGGTGTC	0	Control	T Cell
Control-2_GTTACCCGTGGCACTC	0	Control	T Cell		MRV-5d-2_TCCTGCAAGCAACCAG	0	MRV-5d	Granulocytes		Control-2_GTTACCCGTGGCACTC	0	Control	T Cell		MRV-5d-2_TCCTGCAAGCAACCAG	0	MRV-5d	Granulocytes		Control-2_GTTACCCGTGGCACTC	0	Control	T Cell		Control-2_GTTACCCGTGGCACTC	0	Control	T Cell
Control-2_GTTACGAGTGGCCCAT	0	Control	T Cell		MRV-5d-2_TCCTGCAGTAGGTCAG	1.8099	MRV-5d	Granulocytes		Control-2_GTTACGAGTGGCCCAT	0	Control	T Cell		MRV-5d-2_TCCTGCAGTAGGTCAG	0	MRV-5d	Granulocytes		Control-2_GTTACGAGTGGCCCAT	0	Control	T Cell		Control-2_GTTACGAGTGGCCCAT	2.35897	Control	T Cell
Control-2_GTTAGACCAGTGAGCA	0	Control	T Cell		MRV-5d-2_TCGCAGGTCGAAACAA	2.807	MRV-5d	Granulocytes		Control-2_GTTAGACCAGTGAGCA	0	Control	T Cell		MRV-5d-2_TCGCAGGTCGAAACAA	1.82241	MRV-5d	Granulocytes		Control-2_GTTAGACCAGTGAGCA	0	Control	T Cell		Control-2_GTTAGACCAGTGAGCA	0	Control	T Cell
Control-2_GTTAGACCATGAAGCG	2.30674	Control	T Cell		MRV-5d-2_TCGCTCAAGATGCAGC	0	MRV-5d	Granulocytes		Control-2_GTTAGACCATGAAGCG	0	Control	T Cell		MRV-5d-2_TCGCTCAAGATGCAGC	0	MRV-5d	Granulocytes		Control-2_GTTAGACCATGAAGCG	0	Control	T Cell		Control-2_GTTAGACCATGAAGCG	4.05196	Control	T Cell
Control-2_GTTCCGTCAGAGGTAC	0	Control	T Cell		MRV-5d-2_TCGGGCACAACGGTAG	0	MRV-5d	Granulocytes		Control-2_GTTCCGTCAGAGGTAC	0	Control	T Cell		MRV-5d-2_TCGGGCACAACGGTAG	0	MRV-5d	Granulocytes		Control-2_GTTCCGTCAGAGGTAC	0	Control	T Cell		Control-2_GTTCCGTCAGAGGTAC	0	Control	T Cell
Control-2_GTTCCGTGTGAATAAC	1.03399	Control	T Cell		MRV-5d-2_TCGGGTGAGCACGGAT	2.56921	MRV-5d	Granulocytes		Control-2_GTTCCGTGTGAATAAC	0	Control	T Cell		MRV-5d-2_TCGGGTGAGCACGGAT	0	MRV-5d	Granulocytes		Control-2_GTTCCGTGTGAATAAC	0	Control	T Cell		Control-2_GTTCCGTGTGAATAAC	0	Control	T Cell
Control-2_GTTCGCTGTGGTCTCG	0	Control	T Cell		MRV-5d-2_TCGTCCAAGAGAGTTT	4.10597	MRV-5d	Granulocytes		Control-2_GTTCGCTGTGGTCTCG	0	Control	T Cell		MRV-5d-2_TCGTCCAAGAGAGTTT	0	MRV-5d	Granulocytes		Control-2_GTTCGCTGTGGTCTCG	0	Control	T Cell		Control-2_GTTCGCTGTGGTCTCG	0	Control	T Cell
Control-2_GTTCGCTTCTGTAACG	0	Control	T Cell		MRV-5d-2_TCGTCCAAGCCATTCA	0	MRV-5d	Granulocytes		Control-2_GTTCGCTTCTGTAACG	0	Control	T Cell		MRV-5d-2_TCGTCCAAGCCATTCA	0	MRV-5d	Granulocytes		Control-2_GTTCGCTTCTGTAACG	0	Control	T Cell		Control-2_GTTCGCTTCTGTAACG	0	Control	T Cell
Control-2_GTTGCTCAGACAAGCC	1.34824	Control	T Cell		MRV-5d-2_TCGTGCTCACGTAGTT	4.55878	MRV-5d	Granulocytes		Control-2_GTTGCTCAGACAAGCC	0	Control	T Cell		MRV-5d-2_TCGTGCTCACGTAGTT	5.17297	MRV-5d	Granulocytes		Control-2_GTTGCTCAGACAAGCC	0	Control	T Cell		Control-2_GTTGCTCAGACAAGCC	0	Control	T Cell
Control-2_GTTGCTCCACCTCGTT	0	Control	T Cell		MRV-5d-2_TCGTGCTGTTGACTGT	4.20193	MRV-5d	Granulocytes		Control-2_GTTGCTCCACCTCGTT	0	Control	T Cell		MRV-5d-2_TCGTGCTGTTGACTGT	4.91633	MRV-5d	Granulocytes		Control-2_GTTGCTCCACCTCGTT	0	Control	T Cell		Control-2_GTTGCTCCACCTCGTT	0	Control	T Cell
Control-2_GTTGTCCCACACCGCA	0	Control	T Cell		MRV-5d-2_TCTAACTCAGAGTGAC	3.99851	MRV-5d	Granulocytes		Control-2_GTTGTCCCACACCGCA	0	Control	T Cell		MRV-5d-2_TCTAACTCAGAGTGAC	2.15701	MRV-5d	Granulocytes		Control-2_GTTGTCCCACACCGCA	1.13524	Control	T Cell		Control-2_GTTGTCCCACACCGCA	0	Control	T Cell
Control-2_GTTGTGATCATTTCCA	0	Control	T Cell		MRV-5d-2_TCTAACTTCAGTGCGC	0	MRV-5d	Granulocytes		Control-2_GTTGTGATCATTTCCA	0	Control	T Cell		MRV-5d-2_TCTAACTTCAGTGCGC	0	MRV-5d	Granulocytes		Control-2_GTTGTGATCATTTCCA	0	Control	T Cell		Control-2_GTTGTGATCATTTCCA	0	Control	T Cell
Control-2_GTTTGGAAGGAAGTAG	0	Control	T Cell		MRV-5d-2_TCTACCGGTTCCGGTG	0	MRV-5d	Granulocytes		Control-2_GTTTGGAAGGAAGTAG	0	Control	T Cell		MRV-5d-2_TCTACCGGTTCCGGTG	0	MRV-5d	Granulocytes		Control-2_GTTTGGAAGGAAGTAG	0	Control	T Cell		Control-2_GTTTGGAAGGAAGTAG	0	Control	T Cell
Control-2_GTTTGGACAGGCACTC	0	Control	T Cell		MRV-5d-2_TCTACCGTCTTCGATT	1.87937	MRV-5d	Granulocytes		Control-2_GTTTGGACAGGCACTC	0	Control	T Cell		MRV-5d-2_TCTACCGTCTTCGATT	3.53504	MRV-5d	Granulocytes		Control-2_GTTTGGACAGGCACTC	0	Control	T Cell		Control-2_GTTTGGACAGGCACTC	0	Control	T Cell
Control-2_TAACACGGTCATCTAG	2.85147	Control	T Cell		MRV-5d-2_TCTATACCAACGCCCA	3.19897	MRV-5d	Granulocytes		Control-2_TAACACGGTCATCTAG	0	Control	T Cell		MRV-5d-2_TCTATACCAACGCCCA	0	MRV-5d	Granulocytes		Control-2_TAACACGGTCATCTAG	0	Control	T Cell		Control-2_TAACACGGTCATCTAG	0	Control	T Cell
Control-2_TAACACGTCTCGCCTA	0	Control	T Cell		MRV-5d-2_TCTATACCACGCCAGT	0	MRV-5d	Granulocytes		Control-2_TAACACGTCTCGCCTA	0	Control	T Cell		MRV-5d-2_TCTATACCACGCCAGT	0	MRV-5d	Granulocytes		Control-2_TAACACGTCTCGCCTA	0	Control	T Cell		Control-2_TAACACGTCTCGCCTA	0	Control	T Cell
Control-2_TAACCAGTCATTTGGG	0	Control	T Cell		MRV-5d-2_TCTATCATCAGTGGGA	0	MRV-5d	Granulocytes		Control-2_TAACCAGTCATTTGGG	0	Control	T Cell		MRV-5d-2_TCTATCATCAGTGGGA	0	MRV-5d	Granulocytes		Control-2_TAACCAGTCATTTGGG	0	Control	T Cell		Control-2_TAACCAGTCATTTGGG	0	Control	T Cell
Control-2_TAACTTCAGTGGAATT	0	Control	T Cell		MRV-5d-2_TCTCACGGTAGGAGTC	0	MRV-5d	Granulocytes		Control-2_TAACTTCAGTGGAATT	0	Control	T Cell		MRV-5d-2_TCTCACGGTAGGAGTC	1.64763	MRV-5d	Granulocytes		Control-2_TAACTTCAGTGGAATT	0	Control	T Cell		Control-2_TAACTTCAGTGGAATT	0	Control	T Cell
Control-2_TAACTTCCATGACGGA	2.97027	Control	T Cell		MRV-5d-2_TCTGCCAGTGGCTACC	3.67846	MRV-5d	Granulocytes		Control-2_TAACTTCCATGACGGA	0	Control	T Cell		MRV-5d-2_TCTGCCAGTGGCTACC	0	MRV-5d	Granulocytes		Control-2_TAACTTCCATGACGGA	0	Control	T Cell		Control-2_TAACTTCCATGACGGA	3.90308	Control	T Cell
Control-2_TAAGCACCACTTCTCG	0	Control	T Cell		MRV-5d-2_TCTGGCTCAACTACGT	0	MRV-5d	Granulocytes		Control-2_TAAGCACCACTTCTCG	0	Control	T Cell		MRV-5d-2_TCTGGCTCAACTACGT	0	MRV-5d	Granulocytes		Control-2_TAAGCACCACTTCTCG	0	Control	T Cell		Control-2_TAAGCACCACTTCTCG	0	Control	T Cell
Control-2_TAAGCACCATCGGCCA	0	Control	T Cell		MRV-5d-2_TCTGGCTGTGATACAA	0	MRV-5d	Granulocytes		Control-2_TAAGCACCATCGGCCA	0	Control	T Cell		MRV-5d-2_TCTGGCTGTGATACAA	2.82422	MRV-5d	Granulocytes		Control-2_TAAGCACCATCGGCCA	0	Control	T Cell		Control-2_TAAGCACCATCGGCCA	0	Control	T Cell
Control-2_TAAGCCATCGCACTCT	0	Control	T Cell		MRV-5d-2_TCTGTCGTCGTGGGTC	0	MRV-5d	Granulocytes		Control-2_TAAGCCATCGCACTCT	0	Control	T Cell		MRV-5d-2_TCTGTCGTCGTGGGTC	0	MRV-5d	Granulocytes		Control-2_TAAGCCATCGCACTCT	0	Control	T Cell		Control-2_TAAGCCATCGCACTCT	0	Control	T Cell
Control-2_TAATTCCGTGCCGAAA	0	Control	T Cell		MRV-5d-2_TCTTAGTGTTACGGAG	0	MRV-5d	Granulocytes		Control-2_TAATTCCGTGCCGAAA	0	Control	T Cell		MRV-5d-2_TCTTAGTGTTACGGAG	0	MRV-5d	Granulocytes		Control-2_TAATTCCGTGCCGAAA	0	Control	T Cell		Control-2_TAATTCCGTGCCGAAA	0	Control	T Cell
Control-2_TACAACGCAATTAGGA	0	Control	T Cell		MRV-5d-2_TCTTCCTCAAGTAGTA	0	MRV-5d	Granulocytes		Control-2_TACAACGCAATTAGGA	0	Control	T Cell		MRV-5d-2_TCTTCCTCAAGTAGTA	0	MRV-5d	Granulocytes		Control-2_TACAACGCAATTAGGA	0	Control	T Cell		Control-2_TACAACGCAATTAGGA	0	Control	T Cell
Control-2_TACAACGGTACGTGAG	0	Control	T Cell		MRV-5d-2_TCTTCCTTCGGAAACG	0	MRV-5d	Granulocytes		Control-2_TACAACGGTACGTGAG	0	Control	T Cell		MRV-5d-2_TCTTCCTTCGGAAACG	2.95742	MRV-5d	Granulocytes		Control-2_TACAACGGTACGTGAG	0	Control	T Cell		Control-2_TACAACGGTACGTGAG	0	Control	T Cell
Control-2_TACATTCCAATGCAAA	0	Control	T Cell		MRV-5d-2_TCTTGCGCACTCCACT	0	MRV-5d	Granulocytes		Control-2_TACATTCCAATGCAAA	0	Control	T Cell		MRV-5d-2_TCTTGCGCACTCCACT	3.66415	MRV-5d	Granulocytes		Control-2_TACATTCCAATGCAAA	0	Control	T Cell		Control-2_TACATTCCAATGCAAA	3.48479	Control	T Cell
Control-2_TACCCACTCGTGGACC	0	Control	T Cell		MRV-5d-2_TCTTTGATCGGAATGG	3.6933	MRV-5d	Granulocytes		Control-2_TACCCACTCGTGGACC	0	Control	T Cell		MRV-5d-2_TCTTTGATCGGAATGG	4.09044	MRV-5d	Granulocytes		Control-2_TACCCACTCGTGGACC	0	Control	T Cell		Control-2_TACCCACTCGTGGACC	0	Control	T Cell
Control-2_TACCCGTAGACGACTG	1.12208	Control	T Cell		MRV-5d-2_TGAATCGGTAGACGGT	0	MRV-5d	Granulocytes		Control-2_TACCCGTAGACGACTG	0	Control	T Cell		MRV-5d-2_TGAATCGGTAGACGGT	0	MRV-5d	Granulocytes		Control-2_TACCCGTAGACGACTG	0	Control	T Cell		Control-2_TACCCGTAGACGACTG	0	Control	T Cell
Control-2_TACCGAACATAGACTC	0	Control	T Cell		MRV-5d-2_TGAATCGGTGCATGTT	0	MRV-5d	Granulocytes		Control-2_TACCGAACATAGACTC	0	Control	T Cell		MRV-5d-2_TGAATCGGTGCATGTT	0	MRV-5d	Granulocytes		Control-2_TACCGAACATAGACTC	0	Control	T Cell		Control-2_TACCGAACATAGACTC	0	Control	T Cell
Control-2_TACCGAATCCATTTAC	0	Control	T Cell		MRV-5d-2_TGAATGCGTATGAGGC	3.37039	MRV-5d	Granulocytes		Control-2_TACCGAATCCATTTAC	0	Control	T Cell		MRV-5d-2_TGAATGCGTATGAGGC	2.08225	MRV-5d	Granulocytes		Control-2_TACCGAATCCATTTAC	1.79426	Control	T Cell		Control-2_TACCGAATCCATTTAC	0	Control	T Cell
Control-2_TACCGGGAGCGCAATG	0	Control	T Cell		MRV-5d-2_TGAATGCGTGGTTTAC	2.89801	MRV-5d	Granulocytes		Control-2_TACCGGGAGCGCAATG	0	Control	T Cell		MRV-5d-2_TGAATGCGTGGTTTAC	0	MRV-5d	Granulocytes		Control-2_TACCGGGAGCGCAATG	0	Control	T Cell		Control-2_TACCGGGAGCGCAATG	1.20181	Control	T Cell
Control-2_TACCTGCTCATCTACT	0	Control	T Cell		MRV-5d-2_TGACTCCGTGCATACT	0	MRV-5d	Granulocytes		Control-2_TACCTGCTCATCTACT	0	Control	T Cell		MRV-5d-2_TGACTCCGTGCATACT	0	MRV-5d	Granulocytes		Control-2_TACCTGCTCATCTACT	0	Control	T Cell		Control-2_TACCTGCTCATCTACT	4.2874	Control	T Cell
Control-2_TACGCTCAGCATGATA	0	Control	T Cell		MRV-5d-2_TGAGCATGTCGCACAC	2.80117	MRV-5d	Granulocytes		Control-2_TACGCTCAGCATGATA	0	Control	T Cell		MRV-5d-2_TGAGCATGTCGCACAC	0	MRV-5d	Granulocytes		Control-2_TACGCTCAGCATGATA	0	Control	T Cell		Control-2_TACGCTCAGCATGATA	0	Control	T Cell
Control-2_TACGGGCAGCAAGTGC	0	Control	T Cell		MRV-5d-2_TGAGGAGCAAAGTGTA	5.54835	MRV-5d	Granulocytes		Control-2_TACGGGCAGCAAGTGC	0	Control	T Cell		MRV-5d-2_TGAGGAGCAAAGTGTA	4.14338	MRV-5d	Granulocytes		Control-2_TACGGGCAGCAAGTGC	0	Control	T Cell		Control-2_TACGGGCAGCAAGTGC	0	Control	T Cell
Control-2_TACTGCCAGACAGCTG	0	Control	T Cell		MRV-5d-2_TGAGGAGCATAGCTGT	0	MRV-5d	Granulocytes		Control-2_TACTGCCAGACAGCTG	0	Control	T Cell		MRV-5d-2_TGAGGAGCATAGCTGT	0	MRV-5d	Granulocytes		Control-2_TACTGCCAGACAGCTG	0	Control	T Cell		Control-2_TACTGCCAGACAGCTG	2.08656	Control	T Cell
Control-2_TACTGCCCAACTCCCT	0	Control	T Cell		MRV-5d-2_TGAGGGACACGAGGTA	0	MRV-5d	Granulocytes		Control-2_TACTGCCCAACTCCCT	0	Control	T Cell		MRV-5d-2_TGAGGGACACGAGGTA	0	MRV-5d	Granulocytes		Control-2_TACTGCCCAACTCCCT	0	Control	T Cell		Control-2_TACTGCCCAACTCCCT	0	Control	T Cell
Control-2_TACTTACGTTTGCAGT	0	Control	T Cell		MRV-5d-2_TGAGGGATCAAAGGTA	0	MRV-5d	Granulocytes		Control-2_TACTTACGTTTGCAGT	0	Control	T Cell		MRV-5d-2_TGAGGGATCAAAGGTA	0	MRV-5d	Granulocytes		Control-2_TACTTACGTTTGCAGT	0	Control	T Cell		Control-2_TACTTACGTTTGCAGT	0	Control	T Cell
Control-2_TACTTACTCCACTTTA	0	Control	T Cell		MRV-5d-2_TGAGTCACAATTCGTG	3.49717	MRV-5d	Granulocytes		Control-2_TACTTACTCCACTTTA	0	Control	T Cell		MRV-5d-2_TGAGTCACAATTCGTG	3.17274	MRV-5d	Granulocytes		Control-2_TACTTACTCCACTTTA	0	Control	T Cell		Control-2_TACTTACTCCACTTTA	0	Control	T Cell
Control-2_TACTTCAGTACGCTAT	0	Control	T Cell		MRV-5d-2_TGCAGATAGTGGCGAT	0	MRV-5d	Granulocytes		Control-2_TACTTCAGTACGCTAT	0	Control	T Cell		MRV-5d-2_TGCAGATAGTGGCGAT	0	MRV-5d	Granulocytes		Control-2_TACTTCAGTACGCTAT	0	Control	T Cell		Control-2_TACTTCAGTACGCTAT	0	Control	T Cell
Control-2_TAGACCAAGAGAGGGC	0	Control	T Cell		MRV-5d-2_TGCAGGCAGCGAATGC	4.83043	MRV-5d	Granulocytes		Control-2_TAGACCAAGAGAGGGC	0	Control	T Cell		MRV-5d-2_TGCAGGCAGCGAATGC	3.02629	MRV-5d	Granulocytes		Control-2_TAGACCAAGAGAGGGC	0	Control	T Cell		Control-2_TAGACCAAGAGAGGGC	0	Control	T Cell
Control-2_TAGATCGAGTTCTACG	2.80432	Control	T Cell		MRV-5d-2_TGCGACGTCGTCCTCA	3.08046	MRV-5d	Granulocytes		Control-2_TAGATCGAGTTCTACG	0	Control	T Cell		MRV-5d-2_TGCGACGTCGTCCTCA	0	MRV-5d	Granulocytes		Control-2_TAGATCGAGTTCTACG	0	Control	T Cell		Control-2_TAGATCGAGTTCTACG	0	Control	T Cell
Control-2_TAGGTTGAGGACACTG	0	Control	T Cell		MRV-5d-2_TGCGATAAGCGAAACC	2.63212	MRV-5d	Granulocytes		Control-2_TAGGTTGAGGACACTG	0	Control	T Cell		MRV-5d-2_TGCGATAAGCGAAACC	0	MRV-5d	Granulocytes		Control-2_TAGGTTGAGGACACTG	0	Control	T Cell		Control-2_TAGGTTGAGGACACTG	0	Control	T Cell
Control-2_TAGGTTGCAGCGAGTA	0	Control	T Cell		MRV-5d-2_TGCGATACAGTACTAC	0	MRV-5d	Granulocytes		Control-2_TAGGTTGCAGCGAGTA	0	Control	T Cell		MRV-5d-2_TGCGATACAGTACTAC	0	MRV-5d	Granulocytes		Control-2_TAGGTTGCAGCGAGTA	0	Control	T Cell		Control-2_TAGGTTGCAGCGAGTA	0	Control	T Cell
Control-2_TAGGTTGTCCAGCACG	0	Control	T Cell		MRV-5d-2_TGCTGAAGTCCCTCAT	0	MRV-5d	Granulocytes		Control-2_TAGGTTGTCCAGCACG	0	Control	T Cell		MRV-5d-2_TGCTGAAGTCCCTCAT	1.88504	MRV-5d	Granulocytes		Control-2_TAGGTTGTCCAGCACG	1.27965	Control	T Cell		Control-2_TAGGTTGTCCAGCACG	0	Control	T Cell
Control-2_TATACCTAGGGTAATT	0	Control	T Cell		MRV-5d-2_TGCTTCGCAGATTCGT	5.24299	MRV-5d	Granulocytes		Control-2_TATACCTAGGGTAATT	0	Control	T Cell		MRV-5d-2_TGCTTCGCAGATTCGT	5.01077	MRV-5d	Granulocytes		Control-2_TATACCTAGGGTAATT	0	Control	T Cell		Control-2_TATACCTAGGGTAATT	0	Control	T Cell
Control-2_TATATCCCAAATCAAG	0	Control	T Cell		MRV-5d-2_TGCTTCGTCTGGCCGA	4.34679	MRV-5d	Granulocytes		Control-2_TATATCCCAAATCAAG	0	Control	T Cell		MRV-5d-2_TGCTTCGTCTGGCCGA	3.08145	MRV-5d	Granulocytes		Control-2_TATATCCCAAATCAAG	0	Control	T Cell		Control-2_TATATCCCAAATCAAG	2.80944	Control	T Cell
Control-2_TATCAGGAGGAACGCT	0	Control	T Cell		MRV-5d-2_TGGAGGAGTATGGAAT	0	MRV-5d	Granulocytes		Control-2_TATCAGGAGGAACGCT	0	Control	T Cell		MRV-5d-2_TGGAGGAGTATGGAAT	0	MRV-5d	Granulocytes		Control-2_TATCAGGAGGAACGCT	0	Control	T Cell		Control-2_TATCAGGAGGAACGCT	0	Control	T Cell
Control-2_TATCAGGGTCCATCTC	0	Control	T Cell		MRV-5d-2_TGGAGGATCGGTGTTA	0	MRV-5d	Granulocytes		Control-2_TATCAGGGTCCATCTC	0	Control	T Cell		MRV-5d-2_TGGAGGATCGGTGTTA	0	MRV-5d	Granulocytes		Control-2_TATCAGGGTCCATCTC	0	Control	T Cell		Control-2_TATCAGGGTCCATCTC	0	Control	T Cell
Control-2_TATCCTAAGGCTAGCA	2.09714	Control	T Cell		MRV-5d-2_TGGATCACAAGTCATC	0	MRV-5d	Granulocytes		Control-2_TATCCTAAGGCTAGCA	0	Control	T Cell		MRV-5d-2_TGGATCACAAGTCATC	0	MRV-5d	Granulocytes		Control-2_TATCCTAAGGCTAGCA	0	Control	T Cell		Control-2_TATCCTAAGGCTAGCA	2.5576	Control	T Cell
Control-2_TATCTGTAGGCCACCT	0	Control	T Cell		MRV-5d-2_TGGCGTGAGCGCGTTC	2.38751	MRV-5d	Granulocytes		Control-2_TATCTGTAGGCCACCT	0	Control	T Cell		MRV-5d-2_TGGCGTGAGCGCGTTC	1.78224	MRV-5d	Granulocytes		Control-2_TATCTGTAGGCCACCT	0	Control	T Cell		Control-2_TATCTGTAGGCCACCT	0	Control	T Cell
Control-2_TATCTGTAGGGTAATT	0	Control	T Cell		MRV-5d-2_TGGGATTGTTGTCATG	0	MRV-5d	Granulocytes		Control-2_TATCTGTAGGGTAATT	0	Control	T Cell		MRV-5d-2_TGGGATTGTTGTCATG	0	MRV-5d	Granulocytes		Control-2_TATCTGTAGGGTAATT	0	Control	T Cell		Control-2_TATCTGTAGGGTAATT	0	Control	T Cell
Control-2_TATGTTCGTTCCGTTC	0	Control	T Cell		MRV-5d-2_TGGTACACAAGAATAC	0	MRV-5d	Granulocytes		Control-2_TATGTTCGTTCCGTTC	0	Control	T Cell		MRV-5d-2_TGGTACACAAGAATAC	0	MRV-5d	Granulocytes		Control-2_TATGTTCGTTCCGTTC	0	Control	T Cell		Control-2_TATGTTCGTTCCGTTC	0	Control	T Cell
Control-2_TATTCCAGTACTAGCT	0	Control	T Cell		MRV-5d-2_TGGTACACATCAGTGT	3.86974	MRV-5d	Granulocytes		Control-2_TATTCCAGTACTAGCT	0	Control	T Cell		MRV-5d-2_TGGTACACATCAGTGT	0	MRV-5d	Granulocytes		Control-2_TATTCCAGTACTAGCT	0	Control	T Cell		Control-2_TATTCCAGTACTAGCT	0	Control	T Cell
Control-2_TATTGCTGTTGCGGAA	0	Control	T Cell		MRV-5d-2_TGGTAGTTCGTGCTCT	0	MRV-5d	Granulocytes		Control-2_TATTGCTGTTGCGGAA	0	Control	T Cell		MRV-5d-2_TGGTAGTTCGTGCTCT	0	MRV-5d	Granulocytes		Control-2_TATTGCTGTTGCGGAA	0	Control	T Cell		Control-2_TATTGCTGTTGCGGAA	0	Control	T Cell
Control-2_TCAATCTAGGATCATA	0	Control	T Cell		MRV-5d-2_TGGTTAGAGCGAGTCA	1.76961	MRV-5d	Granulocytes		Control-2_TCAATCTAGGATCATA	0	Control	T Cell		MRV-5d-2_TGGTTAGAGCGAGTCA	2.3737	MRV-5d	Granulocytes		Control-2_TCAATCTAGGATCATA	0	Control	T Cell		Control-2_TCAATCTAGGATCATA	0	Control	T Cell
Control-2_TCACAAGAGCATAGGC	0.950323	Control	T Cell		MRV-5d-2_TGGTTAGGTTAGCGGA	5.07902	MRV-5d	Granulocytes		Control-2_TCACAAGAGCATAGGC	0	Control	T Cell		MRV-5d-2_TGGTTAGGTTAGCGGA	3.21657	MRV-5d	Granulocytes		Control-2_TCACAAGAGCATAGGC	0	Control	T Cell		Control-2_TCACAAGAGCATAGGC	0	Control	T Cell
Control-2_TCACACCAGAGATCGC	0	Control	T Cell		MRV-5d-2_TGGTTAGTCACGGAGA	3.45108	MRV-5d	Granulocytes		Control-2_TCACACCAGAGATCGC	0	Control	T Cell		MRV-5d-2_TGGTTAGTCACGGAGA	0	MRV-5d	Granulocytes		Control-2_TCACACCAGAGATCGC	0	Control	T Cell		Control-2_TCACACCAGAGATCGC	0	Control	T Cell
Control-2_TCACACCAGCACAAAT	0	Control	T Cell		MRV-5d-2_TGTAACGTCTACGGTA	0	MRV-5d	Granulocytes		Control-2_TCACACCAGCACAAAT	0	Control	T Cell		MRV-5d-2_TGTAACGTCTACGGTA	0	MRV-5d	Granulocytes		Control-2_TCACACCAGCACAAAT	0	Control	T Cell		Control-2_TCACACCAGCACAAAT	0	Control	T Cell
Control-2_TCACATTCACTCTGCT	0	Control	T Cell		MRV-5d-2_TGTAAGCGTGTTCGAT	2.00453	MRV-5d	Granulocytes		Control-2_TCACATTCACTCTGCT	0	Control	T Cell		MRV-5d-2_TGTAAGCGTGTTCGAT	0	MRV-5d	Granulocytes		Control-2_TCACATTCACTCTGCT	0	Control	T Cell		Control-2_TCACATTCACTCTGCT	1.68059	Control	T Cell
Control-2_TCACTATGTATCGCGC	0	Control	T Cell		MRV-5d-2_TGTAAGCGTTTACGTG	0	MRV-5d	Granulocytes		Control-2_TCACTATGTATCGCGC	0	Control	T Cell		MRV-5d-2_TGTAAGCGTTTACGTG	3.50743	MRV-5d	Granulocytes		Control-2_TCACTATGTATCGCGC	0	Control	T Cell		Control-2_TCACTATGTATCGCGC	0	Control	T Cell
Control-2_TCAGCAAAGTCATTGC	0	Control	T Cell		MRV-5d-2_TGTAAGCTCAAAGCCT	0	MRV-5d	Granulocytes		Control-2_TCAGCAAAGTCATTGC	0	Control	T Cell		MRV-5d-2_TGTAAGCTCAAAGCCT	0	MRV-5d	Granulocytes		Control-2_TCAGCAAAGTCATTGC	0	Control	T Cell		Control-2_TCAGCAAAGTCATTGC	0	Control	T Cell
Control-2_TCAGCCTCACGACGCT	0	Control	T Cell		MRV-5d-2_TGTACAGAGCGTGAAC	4.1341	MRV-5d	Granulocytes		Control-2_TCAGCCTCACGACGCT	0	Control	T Cell		MRV-5d-2_TGTACAGAGCGTGAAC	3.73661	MRV-5d	Granulocytes		Control-2_TCAGCCTCACGACGCT	0	Control	T Cell		Control-2_TCAGCCTCACGACGCT	0	Control	T Cell
Control-2_TCAGCCTGTTATTCTC	3.70968	Control	T Cell		MRV-5d-2_TGTCAGAGTGTCCCTT	0	MRV-5d	Granulocytes		Control-2_TCAGCCTGTTATTCTC	0	Control	T Cell		MRV-5d-2_TGTCAGAGTGTCCCTT	0	MRV-5d	Granulocytes		Control-2_TCAGCCTGTTATTCTC	0	Control	T Cell		Control-2_TCAGCCTGTTATTCTC	5.02372	Control	T Cell
Control-2_TCAGGGCCAAAGGAGA	0	Control	T Cell		MRV-5d-2_TGTCCACCACATGTTG	0	MRV-5d	Granulocytes		Control-2_TCAGGGCCAAAGGAGA	0	Control	T Cell		MRV-5d-2_TGTCCACCACATGTTG	0	MRV-5d	Granulocytes		Control-2_TCAGGGCCAAAGGAGA	0	Control	T Cell		Control-2_TCAGGGCCAAAGGAGA	0	Control	T Cell
Control-2_TCAGGGCTCACGTCCT	0	Control	T Cell		MRV-5d-2_TGTCCCAGTCCAGGTC	0	MRV-5d	Granulocytes		Control-2_TCAGGGCTCACGTCCT	0	Control	T Cell		MRV-5d-2_TGTCCCAGTCCAGGTC	0	MRV-5d	Granulocytes		Control-2_TCAGGGCTCACGTCCT	0	Control	T Cell		Control-2_TCAGGGCTCACGTCCT	0	Control	T Cell
Control-2_TCAGTCCCAGGTCAGA	0	Control	T Cell		MRV-5d-2_TGTGAGTCATATGGCT	0	MRV-5d	Granulocytes		Control-2_TCAGTCCCAGGTCAGA	0	Control	T Cell		MRV-5d-2_TGTGAGTCATATGGCT	0	MRV-5d	Granulocytes		Control-2_TCAGTCCCAGGTCAGA	1.73666	Control	T Cell		Control-2_TCAGTCCCAGGTCAGA	0	Control	T Cell
Control-2_TCAGTTTCACAGCTTA	0	Control	T Cell		MRV-5d-2_TGTGAGTCATGAGAAT	3.45775	MRV-5d	Granulocytes		Control-2_TCAGTTTCACAGCTTA	0	Control	T Cell		MRV-5d-2_TGTGAGTCATGAGAAT	3.18052	MRV-5d	Granulocytes		Control-2_TCAGTTTCACAGCTTA	0	Control	T Cell		Control-2_TCAGTTTCACAGCTTA	0	Control	T Cell
Control-2_TCATGAGTCTGAGCAT	0	Control	T Cell		MRV-5d-2_TGTGATGGTATTTCCT	0	MRV-5d	Granulocytes		Control-2_TCATGAGTCTGAGCAT	0	Control	T Cell		MRV-5d-2_TGTGATGGTATTTCCT	0	MRV-5d	Granulocytes		Control-2_TCATGAGTCTGAGCAT	0	Control	T Cell		Control-2_TCATGAGTCTGAGCAT	0	Control	T Cell
Control-2_TCATGTTTCCCATGGG	0	Control	T Cell		MRV-5d-2_TGTGGCGGTAGATTAG	0	MRV-5d	Granulocytes		Control-2_TCATGTTTCCCATGGG	0	Control	T Cell		MRV-5d-2_TGTGGCGGTAGATTAG	0	MRV-5d	Granulocytes		Control-2_TCATGTTTCCCATGGG	0	Control	T Cell		Control-2_TCATGTTTCCCATGGG	0	Control	T Cell
Control-2_TCATTACGTACCGGAA	3.68664	Control	T Cell		MRV-5d-2_TGTGTGAAGCCGGAAT	0	MRV-5d	Granulocytes		Control-2_TCATTACGTACCGGAA	0	Control	T Cell		MRV-5d-2_TGTGTGAAGCCGGAAT	0	MRV-5d	Granulocytes		Control-2_TCATTACGTACCGGAA	0	Control	T Cell		Control-2_TCATTACGTACCGGAA	3.68664	Control	T Cell
Control-2_TCATTACGTTGGACTT	0	Control	T Cell		MRV-5d-2_TGTTGAGCAACCCGCA	0	MRV-5d	Granulocytes		Control-2_TCATTACGTTGGACTT	0	Control	T Cell		MRV-5d-2_TGTTGAGCAACCCGCA	0	MRV-5d	Granulocytes		Control-2_TCATTACGTTGGACTT	0	Control	T Cell		Control-2_TCATTACGTTGGACTT	1.0348	Control	T Cell
Control-2_TCATTCAGTGAGTGAC	0	Control	T Cell		MRV-5d-2_TGTTGGAGTAGTCTGT	1.97778	MRV-5d	Granulocytes		Control-2_TCATTCAGTGAGTGAC	0	Control	T Cell		MRV-5d-2_TGTTGGAGTAGTCTGT	3.79743	MRV-5d	Granulocytes		Control-2_TCATTCAGTGAGTGAC	0	Control	T Cell		Control-2_TCATTCAGTGAGTGAC	0	Control	T Cell
Control-2_TCATTGTAGGCAGTCA	0	Control	T Cell		MRV-5d-2_TGTTTGTTCGGACGTC	2.17686	MRV-5d	Granulocytes		Control-2_TCATTGTAGGCAGTCA	0	Control	T Cell		MRV-5d-2_TGTTTGTTCGGACGTC	3.6912	MRV-5d	Granulocytes		Control-2_TCATTGTAGGCAGTCA	0	Control	T Cell		Control-2_TCATTGTAGGCAGTCA	0	Control	T Cell
Control-2_TCATTGTTCGGTGTAT	0	Control	T Cell		MRV-5d-2_TTAATCCAGTCAGGGT	1.745	MRV-5d	Granulocytes		Control-2_TCATTGTTCGGTGTAT	0	Control	T Cell		MRV-5d-2_TTAATCCAGTCAGGGT	0	MRV-5d	Granulocytes		Control-2_TCATTGTTCGGTGTAT	0	Control	T Cell		Control-2_TCATTGTTCGGTGTAT	0	Control	T Cell
Control-2_TCATTGTTCTCATTAC	0	Control	T Cell		MRV-5d-2_TTAATCCGTACTGCCG	4.30475	MRV-5d	Granulocytes		Control-2_TCATTGTTCTCATTAC	0	Control	T Cell		MRV-5d-2_TTAATCCGTACTGCCG	4.13042	MRV-5d	Granulocytes		Control-2_TCATTGTTCTCATTAC	0	Control	T Cell		Control-2_TCATTGTTCTCATTAC	3.14193	Control	T Cell
Control-2_TCATTTGCAAATCGGG	1.15915	Control	T Cell		MRV-5d-2_TTACAGGCAGCTGTGC	0	MRV-5d	Granulocytes		Control-2_TCATTTGCAAATCGGG	0	Control	T Cell		MRV-5d-2_TTACAGGCAGCTGTGC	1.71075	MRV-5d	Granulocytes		Control-2_TCATTTGCAAATCGGG	2.27716	Control	T Cell		Control-2_TCATTTGCAAATCGGG	0	Control	T Cell
Control-2_TCATTTGGTAACATCC	0	Control	T Cell		MRV-5d-2_TTACAGGGTTCGGACC	0	MRV-5d	Granulocytes		Control-2_TCATTTGGTAACATCC	0	Control	T Cell		MRV-5d-2_TTACAGGGTTCGGACC	0	MRV-5d	Granulocytes		Control-2_TCATTTGGTAACATCC	0	Control	T Cell		Control-2_TCATTTGGTAACATCC	0	Control	T Cell
Control-2_TCCATCGGTGGCTTAT	0	Control	T Cell		MRV-5d-2_TTACCATCACCAGGTC	0	MRV-5d	Granulocytes		Control-2_TCCATCGGTGGCTTAT	0	Control	T Cell		MRV-5d-2_TTACCATCACCAGGTC	0	MRV-5d	Granulocytes		Control-2_TCCATCGGTGGCTTAT	0	Control	T Cell		Control-2_TCCATCGGTGGCTTAT	0	Control	T Cell
Control-2_TCCCAGTTCACATACG	0	Control	T Cell		MRV-5d-2_TTACCATGTTAGGAGC	3.73428	MRV-5d	Granulocytes		Control-2_TCCCAGTTCACATACG	0	Control	T Cell		MRV-5d-2_TTACCATGTTAGGAGC	3.45453	MRV-5d	Granulocytes		Control-2_TCCCAGTTCACATACG	2.85024	Control	T Cell		Control-2_TCCCAGTTCACATACG	0	Control	T Cell
Control-2_TCCCAGTTCGTGTTCC	0	Control	T Cell		MRV-5d-2_TTACTGTAGAAGCGGG	3.47395	MRV-5d	Granulocytes		Control-2_TCCCAGTTCGTGTTCC	0	Control	T Cell		MRV-5d-2_TTACTGTAGAAGCGGG	3.32495	MRV-5d	Granulocytes		Control-2_TCCCAGTTCGTGTTCC	3.33905	Control	T Cell		Control-2_TCCCAGTTCGTGTTCC	0	Control	T Cell
Control-2_TCCGAAAAGACGGTTG	0	Control	T Cell		MRV-5d-2_TTACTGTCATGTCTAG	0	MRV-5d	Granulocytes		Control-2_TCCGAAAAGACGGTTG	0	Control	T Cell		MRV-5d-2_TTACTGTCATGTCTAG	0	MRV-5d	Granulocytes		Control-2_TCCGAAAAGACGGTTG	0	Control	T Cell		Control-2_TCCGAAAAGACGGTTG	0	Control	T Cell
Control-2_TCCGAAACATGTCGTA	0	Control	T Cell		MRV-5d-2_TTAGGCATCGAGAAAT	0	MRV-5d	Granulocytes		Control-2_TCCGAAACATGTCGTA	0	Control	T Cell		MRV-5d-2_TTAGGCATCGAGAAAT	2.16722	MRV-5d	Granulocytes		Control-2_TCCGAAACATGTCGTA	0	Control	T Cell		Control-2_TCCGAAACATGTCGTA	0	Control	T Cell
Control-2_TCCGATCAGACATACA	0	Control	T Cell		MRV-5d-2_TTAGGGTGTTCTAAGC	2.6515	MRV-5d	Granulocytes		Control-2_TCCGATCAGACATACA	0	Control	T Cell		MRV-5d-2_TTAGGGTGTTCTAAGC	3.98343	MRV-5d	Granulocytes		Control-2_TCCGATCAGACATACA	0	Control	T Cell		Control-2_TCCGATCAGACATACA	0	Control	T Cell
Control-2_TCCGATCAGCGACTAG	0	Control	T Cell		MRV-5d-2_TTCAATCTCAAACGTC	1.8631	MRV-5d	Granulocytes		Control-2_TCCGATCAGCGACTAG	0	Control	T Cell		MRV-5d-2_TTCAATCTCAAACGTC	1.8631	MRV-5d	Granulocytes		Control-2_TCCGATCAGCGACTAG	0	Control	T Cell		Control-2_TCCGATCAGCGACTAG	0	Control	T Cell
Control-2_TCCTCCCCACGAAAGC	0	Control	T Cell		MRV-5d-2_TTCACCGGTATACCTG	0	MRV-5d	Granulocytes		Control-2_TCCTCCCCACGAAAGC	0	Control	T Cell		MRV-5d-2_TTCACCGGTATACCTG	0	MRV-5d	Granulocytes		Control-2_TCCTCCCCACGAAAGC	0	Control	T Cell		Control-2_TCCTCCCCACGAAAGC	0	Control	T Cell
Control-2_TCCTCTTGTTTCACAG	0	Control	T Cell		MRV-5d-2_TTCACCGTCGCTGTTC	0	MRV-5d	Granulocytes		Control-2_TCCTCTTGTTTCACAG	0	Control	T Cell		MRV-5d-2_TTCACCGTCGCTGTTC	0	MRV-5d	Granulocytes		Control-2_TCCTCTTGTTTCACAG	1.24344	Control	T Cell		Control-2_TCCTCTTGTTTCACAG	0	Control	T Cell
Control-2_TCCTCTTTCTTTCCGG	0	Control	T Cell		MRV-5d-2_TTCAGGACAAGTATAG	3.97357	MRV-5d	Granulocytes		Control-2_TCCTCTTTCTTTCCGG	0	Control	T Cell		MRV-5d-2_TTCAGGACAAGTATAG	0	MRV-5d	Granulocytes		Control-2_TCCTCTTTCTTTCCGG	0	Control	T Cell		Control-2_TCCTCTTTCTTTCCGG	0	Control	T Cell
Control-2_TCCTGCACAGAGTAAT	0	Control	T Cell		MRV-5d-2_TTCCAATAGCCGATTT	2.02595	MRV-5d	Granulocytes		Control-2_TCCTGCACAGAGTAAT	0	Control	T Cell		MRV-5d-2_TTCCAATAGCCGATTT	0	MRV-5d	Granulocytes		Control-2_TCCTGCACAGAGTAAT	0	Control	T Cell		Control-2_TCCTGCACAGAGTAAT	0	Control	T Cell
Control-2_TCCTTCTAGGATTTGA	1.32527	Control	T Cell		MRV-5d-2_TTCCGGTAGCAGCGAT	1.75601	MRV-5d	Granulocytes		Control-2_TCCTTCTAGGATTTGA	0	Control	T Cell		MRV-5d-2_TTCCGGTAGCAGCGAT	0	MRV-5d	Granulocytes		Control-2_TCCTTCTAGGATTTGA	0	Control	T Cell		Control-2_TCCTTCTAGGATTTGA	0	Control	T Cell
Control-2_TCCTTCTAGGTGGTTG	1.02577	Control	T Cell		MRV-5d-2_TTCCTTCCAATTCACG	3.11942	MRV-5d	Granulocytes		Control-2_TCCTTCTAGGTGGTTG	0	Control	T Cell		MRV-5d-2_TTCCTTCCAATTCACG	0	MRV-5d	Granulocytes		Control-2_TCCTTCTAGGTGGTTG	0	Control	T Cell		Control-2_TCCTTCTAGGTGGTTG	3.25999	Control	T Cell
Control-2_TCCTTTCGTGTAAACA	2.44738	Control	T Cell		MRV-5d-2_TTCGATTAGATCGCTT	0	MRV-5d	Granulocytes		Control-2_TCCTTTCGTGTAAACA	0	Control	T Cell		MRV-5d-2_TTCGATTAGATCGCTT	1.85259	MRV-5d	Granulocytes		Control-2_TCCTTTCGTGTAAACA	0	Control	T Cell		Control-2_TCCTTTCGTGTAAACA	3.73108	Control	T Cell
Control-2_TCGAACATCTGCTAGA	0	Control	T Cell		MRV-5d-2_TTCGATTAGGTAGTCG	0	MRV-5d	Granulocytes		Control-2_TCGAACATCTGCTAGA	0	Control	T Cell		MRV-5d-2_TTCGATTAGGTAGTCG	0	MRV-5d	Granulocytes		Control-2_TCGAACATCTGCTAGA	0	Control	T Cell		Control-2_TCGAACATCTGCTAGA	0	Control	T Cell
Control-2_TCGCAGGCACCTCTGT	0	Control	T Cell		MRV-5d-2_TTCGGTCAGTTGCATC	2.89397	MRV-5d	Granulocytes		Control-2_TCGCAGGCACCTCTGT	0	Control	T Cell		MRV-5d-2_TTCGGTCAGTTGCATC	0	MRV-5d	Granulocytes		Control-2_TCGCAGGCACCTCTGT	0	Control	T Cell		Control-2_TCGCAGGCACCTCTGT	0	Control	T Cell
Control-2_TCGCTTGGTAACTGCT	2.76466	Control	T Cell		MRV-5d-2_TTCTTCCAGTCTAGAA	4.95366	MRV-5d	Granulocytes		Control-2_TCGCTTGGTAACTGCT	0	Control	T Cell		MRV-5d-2_TTCTTCCAGTCTAGAA	0	MRV-5d	Granulocytes		Control-2_TCGCTTGGTAACTGCT	0	Control	T Cell		Control-2_TCGCTTGGTAACTGCT	2.3902	Control	T Cell
Control-2_TCGGGTGCAGTAACAA	1.91218	Control	T Cell		MRV-5d-2_TTCTTCCGTAACCCTA	2.01686	MRV-5d	Granulocytes		Control-2_TCGGGTGCAGTAACAA	0	Control	T Cell		MRV-5d-2_TTCTTCCGTAACCCTA	0	MRV-5d	Granulocytes		Control-2_TCGGGTGCAGTAACAA	0	Control	T Cell		Control-2_TCGGGTGCAGTAACAA	0	Control	T Cell
Control-2_TCGGTCTTCCGTCCTA	1.48958	Control	T Cell		MRV-5d-2_TTCTTCCGTACAGTAA	2.65887	MRV-5d	Granulocytes		Control-2_TCGGTCTTCCGTCCTA	0	Control	T Cell		MRV-5d-2_TTCTTCCGTACAGTAA	0	MRV-5d	Granulocytes		Control-2_TCGGTCTTCCGTCCTA	0	Control	T Cell		Control-2_TCGGTCTTCCGTCCTA	0	Control	T Cell
Control-2_TCGTCCAAGGCACTAG	0	Control	T Cell		MRV-5d-2_TTGAACGGTCTGTGTA	4.39913	MRV-5d	Granulocytes		Control-2_TCGTCCAAGGCACTAG	0	Control	T Cell		MRV-5d-2_TTGAACGGTCTGTGTA	4.80049	MRV-5d	Granulocytes		Control-2_TCGTCCAAGGCACTAG	0	Control	T Cell		Control-2_TCGTCCAAGGCACTAG	0	Control	T Cell
Control-2_TCGTGGGTCCATACTT	0	Control	T Cell		MRV-5d-2_TTGACCCAGGTAACTA	1.85714	MRV-5d	Granulocytes		Control-2_TCGTGGGTCCATACTT	0	Control	T Cell		MRV-5d-2_TTGACCCAGGTAACTA	0	MRV-5d	Granulocytes		Control-2_TCGTGGGTCCATACTT	0	Control	T Cell		Control-2_TCGTGGGTCCATACTT	0	Control	T Cell
Control-2_TCTAACTAGTTCCGTA	0	Control	T Cell		MRV-5d-2_TTGACCCTCGGCGATC	0	MRV-5d	Granulocytes		Control-2_TCTAACTAGTTCCGTA	0	Control	T Cell		MRV-5d-2_TTGACCCTCGGCGATC	0	MRV-5d	Granulocytes		Control-2_TCTAACTAGTTCCGTA	0	Control	T Cell		Control-2_TCTAACTAGTTCCGTA	0	Control	T Cell
Control-2_TCTAACTCAATTTCGG	0	Control	T Cell		MRV-5d-2_TTGACCCTCTGTGCAA	3.14991	MRV-5d	Granulocytes		Control-2_TCTAACTCAATTTCGG	0	Control	T Cell		MRV-5d-2_TTGACCCTCTGTGCAA	0	MRV-5d	Granulocytes		Control-2_TCTAACTCAATTTCGG	3.1292	Control	T Cell		Control-2_TCTAACTCAATTTCGG	0	Control	T Cell
Control-2_TCTACCGAGGAACTAT	0	Control	T Cell		MRV-5d-2_TTGAGTGTCCGGCAAC	2.77588	MRV-5d	Granulocytes		Control-2_TCTACCGAGGAACTAT	0	Control	T Cell		MRV-5d-2_TTGAGTGTCCGGCAAC	2.40108	MRV-5d	Granulocytes		Control-2_TCTACCGAGGAACTAT	0	Control	T Cell		Control-2_TCTACCGAGGAACTAT	0	Control	T Cell
Control-2_TCTGGCTCACGACCTG	0	Control	T Cell		MRV-5d-2_TTGCTGCGTATCGTTG	0	MRV-5d	Granulocytes		Control-2_TCTGGCTCACGACCTG	0	Control	T Cell		MRV-5d-2_TTGCTGCGTATCGTTG	0	MRV-5d	Granulocytes		Control-2_TCTGGCTCACGACCTG	0	Control	T Cell		Control-2_TCTGGCTCACGACCTG	0	Control	T Cell
Control-2_TCTGGCTCACTAGGTT	0	Control	T Cell		MRV-5d-2_TTGGATGAGATTGACA	3.54343	MRV-5d	Granulocytes		Control-2_TCTGGCTCACTAGGTT	0	Control	T Cell		MRV-5d-2_TTGGATGAGATTGACA	0	MRV-5d	Granulocytes		Control-2_TCTGGCTCACTAGGTT	0	Control	T Cell		Control-2_TCTGGCTCACTAGGTT	0	Control	T Cell
Control-2_TCTGTCGGTATCTTCT	1.53023	Control	T Cell		MRV-5d-2_TTGGATGGTGATGTAA	2.73542	MRV-5d	Granulocytes		Control-2_TCTGTCGGTATCTTCT	0	Control	T Cell		MRV-5d-2_TTGGATGGTGATGTAA	2.73542	MRV-5d	Granulocytes		Control-2_TCTGTCGGTATCTTCT	0	Control	T Cell		Control-2_TCTGTCGGTATCTTCT	0	Control	T Cell
Control-2_TCTTAGTTCCATACAG	0	Control	T Cell		MRV-5d-2_TTGGGCGCACACTTAG	3.69139	MRV-5d	Granulocytes		Control-2_TCTTAGTTCCATACAG	0	Control	T Cell		MRV-5d-2_TTGGGCGCACACTTAG	0	MRV-5d	Granulocytes		Control-2_TCTTAGTTCCATACAG	0	Control	T Cell		Control-2_TCTTAGTTCCATACAG	0	Control	T Cell
Control-2_TCTTTGACAACTTGCA	0	Control	T Cell		MRV-5d-2_TTGTGGAGTAGGCAAC	0	MRV-5d	Granulocytes		Control-2_TCTTTGACAACTTGCA	0	Control	T Cell		MRV-5d-2_TTGTGGAGTAGGCAAC	0	MRV-5d	Granulocytes		Control-2_TCTTTGACAACTTGCA	0	Control	T Cell		Control-2_TCTTTGACAACTTGCA	0	Control	T Cell
Control-2_TGAACGTTCAGGACGA	0	Control	T Cell		MRV-5d-2_TTGTTCATCGCGCCAA	0	MRV-5d	Granulocytes		Control-2_TGAACGTTCAGGACGA	0	Control	T Cell		MRV-5d-2_TTGTTCATCGCGCCAA	2.51111	MRV-5d	Granulocytes		Control-2_TGAACGTTCAGGACGA	0	Control	T Cell		Control-2_TGAACGTTCAGGACGA	0	Control	T Cell
Control-2_TGAATCGTCGATTGGT	0	Control	T Cell		MRV-5d-2_TTGTTGTCACATAGCT	0	MRV-5d	Granulocytes		Control-2_TGAATCGTCGATTGGT	0	Control	T Cell		MRV-5d-2_TTGTTGTCACATAGCT	0	MRV-5d	Granulocytes		Control-2_TGAATCGTCGATTGGT	0	Control	T Cell		Control-2_TGAATCGTCGATTGGT	0	Control	T Cell
Control-2_TGAATGCCAATGCTCA	1.85296	Control	T Cell		MRV-5d-2_TTGTTGTCACCGGCTA	2.72558	MRV-5d	Granulocytes		Control-2_TGAATGCCAATGCTCA	0	Control	T Cell		MRV-5d-2_TTGTTGTCACCGGCTA	3.38543	MRV-5d	Granulocytes		Control-2_TGAATGCCAATGCTCA	1.66826	Control	T Cell		Control-2_TGAATGCCAATGCTCA	0	Control	T Cell
Control-2_TGAATGCTCATTTGCT	1.02029	Control	T Cell		MRV-5d-2_TTTACCATCTGGTTGA	0	MRV-5d	Granulocytes		Control-2_TGAATGCTCATTTGCT	0	Control	T Cell		MRV-5d-2_TTTACCATCTGGTTGA	0	MRV-5d	Granulocytes		Control-2_TGAATGCTCATTTGCT	0	Control	T Cell		Control-2_TGAATGCTCATTTGCT	3.64424	Control	T Cell
Control-2_TGACAGTGTTCCGCTT	0	Control	T Cell		MRV-5d-2_TTTCACAAGCGCCCAT	2.09028	MRV-5d	Granulocytes		Control-2_TGACAGTGTTCCGCTT	0	Control	T Cell		MRV-5d-2_TTTCACAAGCGCCCAT	0	MRV-5d	Granulocytes		Control-2_TGACAGTGTTCCGCTT	0	Control	T Cell		Control-2_TGACAGTGTTCCGCTT	1.13682	Control	T Cell
Control-2_TGACCCTCAGGCACAA	0	Control	T Cell		MRV-5d-2_TTTCGATCATTGGATC	0	MRV-5d	Granulocytes		Control-2_TGACCCTCAGGCACAA	0	Control	T Cell		MRV-5d-2_TTTCGATCATTGGATC	0	MRV-5d	Granulocytes		Control-2_TGACCCTCAGGCACAA	2.97356	Control	T Cell		Control-2_TGACCCTCAGGCACAA	0	Control	T Cell
Control-2_TGACCCTTCTTGCAAG	0	Control	T Cell		MRV-5d-2_TTTGGAGAGTTTGAGA	0	MRV-5d	Granulocytes		Control-2_TGACCCTTCTTGCAAG	0	Control	T Cell		MRV-5d-2_TTTGGAGAGTTTGAGA	0	MRV-5d	Granulocytes		Control-2_TGACCCTTCTTGCAAG	0	Control	T Cell		Control-2_TGACCCTTCTTGCAAG	0	Control	T Cell
Control-2_TGACGCGTCATGCCGG	0	Control	T Cell		Control-1_AACCTGAAGTTTCAGC	0	Control	Granulocytes		Control-2_TGACGCGTCATGCCGG	0	Control	T Cell		Control-1_AACCTGAAGTTTCAGC	0	Control	Granulocytes		Control-2_TGACGCGTCATGCCGG	0	Control	T Cell		Control-2_TGACGCGTCATGCCGG	0	Control	T Cell
Control-2_TGAGACTTCCCGAGAC	0	Control	T Cell		Control-1_AACCTTTCAGACGGAT	2.65477	Control	Granulocytes		Control-2_TGAGACTTCCCGAGAC	0	Control	T Cell		Control-1_AACCTTTCAGACGGAT	0	Control	Granulocytes		Control-2_TGAGACTTCCCGAGAC	0	Control	T Cell		Control-2_TGAGACTTCCCGAGAC	0	Control	T Cell
Control-2_TGAGCATGTGCCCAGT	0	Control	T Cell		Control-1_AACGAAATCGTACACA	1.54341	Control	Granulocytes		Control-2_TGAGCATGTGCCCAGT	0	Control	T Cell		Control-1_AACGAAATCGTACACA	0	Control	Granulocytes		Control-2_TGAGCATGTGCCCAGT	0	Control	T Cell		Control-2_TGAGCATGTGCCCAGT	0	Control	T Cell
Control-2_TGAGGAGCAACATCGT	3.14785	Control	T Cell		Control-1_AATGAAGAGTCGCCCA	0	Control	Granulocytes		Control-2_TGAGGAGCAACATCGT	0	Control	T Cell		Control-1_AATGAAGAGTCGCCCA	0	Control	Granulocytes		Control-2_TGAGGAGCAACATCGT	0	Control	T Cell		Control-2_TGAGGAGCAACATCGT	1.4312	Control	T Cell
Control-2_TGATCAGGTGTTGATC	1.12973	Control	T Cell		Control-1_ACAGGGACATCGATCA	1.49708	Control	Granulocytes		Control-2_TGATCAGGTGTTGATC	0	Control	T Cell		Control-1_ACAGGGACATCGATCA	0	Control	Granulocytes		Control-2_TGATCAGGTGTTGATC	0.87403	Control	T Cell		Control-2_TGATCAGGTGTTGATC	0	Control	T Cell
Control-2_TGATGCACAGGTTACT	0	Control	T Cell		Control-1_ACTACGAGTGTGGTCC	0	Control	Granulocytes		Control-2_TGATGCACAGGTTACT	0	Control	T Cell		Control-1_ACTACGAGTGTGGTCC	0	Control	Granulocytes		Control-2_TGATGCACAGGTTACT	0	Control	T Cell		Control-2_TGATGCACAGGTTACT	0	Control	T Cell
Control-2_TGATGGTCAACATACC	0	Control	T Cell		Control-1_ACTATCTCAGCAGTAG	1.31144	Control	Granulocytes		Control-2_TGATGGTCAACATACC	0	Control	T Cell		Control-1_ACTATCTCAGCAGTAG	0	Control	Granulocytes		Control-2_TGATGGTCAACATACC	0	Control	T Cell		Control-2_TGATGGTCAACATACC	0	Control	T Cell
Control-2_TGATTCTAGGATATAC	0	Control	T Cell		Control-1_ACTGCAAGTACAATAG	0	Control	Granulocytes		Control-2_TGATTCTAGGATATAC	0	Control	T Cell		Control-1_ACTGCAAGTACAATAG	0	Control	Granulocytes		Control-2_TGATTCTAGGATATAC	0	Control	T Cell		Control-2_TGATTCTAGGATATAC	0	Control	T Cell
Control-2_TGATTCTGTAACACCT	0	Control	T Cell		Control-1_ACTGTGAAGAGCAACC	2.11938	Control	Granulocytes		Control-2_TGATTCTGTAACACCT	0	Control	T Cell		Control-1_ACTGTGAAGAGCAACC	0	Control	Granulocytes		Control-2_TGATTCTGTAACACCT	0	Control	T Cell		Control-2_TGATTCTGTAACACCT	0	Control	T Cell
Control-2_TGCACGGCACCAGACC	0	Control	T Cell		Control-1_AGACAGGGTTTACGAC	0	Control	Granulocytes		Control-2_TGCACGGCACCAGACC	0	Control	T Cell		Control-1_AGACAGGGTTTACGAC	0	Control	Granulocytes		Control-2_TGCACGGCACCAGACC	0	Control	T Cell		Control-2_TGCACGGCACCAGACC	0	Control	T Cell
Control-2_TGCAGTACAGATGCGA	0	Control	T Cell		Control-1_AGGGTCCCAAGCGAAC	3.7575	Control	Granulocytes		Control-2_TGCAGTACAGATGCGA	0	Control	T Cell		Control-1_AGGGTCCCAAGCGAAC	3.43032	Control	Granulocytes		Control-2_TGCAGTACAGATGCGA	0	Control	T Cell		Control-2_TGCAGTACAGATGCGA	0	Control	T Cell
Control-2_TGCATCCAGGCTGTAG	0	Control	T Cell		Control-1_AGGGTCCTCGGAAGGT	2.76095	Control	Granulocytes		Control-2_TGCATCCAGGCTGTAG	0	Control	T Cell		Control-1_AGGGTCCTCGGAAGGT	0	Control	Granulocytes		Control-2_TGCATCCAGGCTGTAG	0	Control	T Cell		Control-2_TGCATCCAGGCTGTAG	0	Control	T Cell
Control-2_TGCCGAGCATCTTCGC	0	Control	T Cell		Control-1_ATACCTTCACCATAAC	0	Control	Granulocytes		Control-2_TGCCGAGCATCTTCGC	0	Control	T Cell		Control-1_ATACCTTCACCATAAC	2.03717	Control	Granulocytes		Control-2_TGCCGAGCATCTTCGC	0	Control	T Cell		Control-2_TGCCGAGCATCTTCGC	0	Control	T Cell
Control-2_TGCCGAGGTCGCTTGG	4.04551	Control	T Cell		Control-1_ATCCGTCCAGCGGATA	3.55574	Control	Granulocytes		Control-2_TGCCGAGGTCGCTTGG	0	Control	T Cell		Control-1_ATCCGTCCAGCGGATA	0	Control	Granulocytes		Control-2_TGCCGAGGTCGCTTGG	0	Control	T Cell		Control-2_TGCCGAGGTCGCTTGG	4.44512	Control	T Cell
Control-2_TGCGACGCACGACAAG	0	Control	T Cell		Control-1_ATCTTCAGTAACTTCG	5.30283	Control	Granulocytes		Control-2_TGCGACGCACGACAAG	0	Control	T Cell		Control-1_ATCTTCAGTAACTTCG	4.70476	Control	Granulocytes		Control-2_TGCGACGCACGACAAG	0	Control	T Cell		Control-2_TGCGACGCACGACAAG	0	Control	T Cell
Control-2_TGCGACGGTATGCAAA	0	Control	T Cell		Control-1_ATTTCACCATTCACCC	0	Control	Granulocytes		Control-2_TGCGACGGTATGCAAA	0	Control	T Cell		Control-1_ATTTCACCATTCACCC	0	Control	Granulocytes		Control-2_TGCGACGGTATGCAAA	0	Control	T Cell		Control-2_TGCGACGGTATGCAAA	0	Control	T Cell
Control-2_TGCGACGTCCATTGTT	0	Control	T Cell		Control-1_CAGATACAGCGATGAC	1.43582	Control	Granulocytes		Control-2_TGCGACGTCCATTGTT	0	Control	T Cell		Control-1_CAGATACAGCGATGAC	0	Control	Granulocytes		Control-2_TGCGACGTCCATTGTT	0	Control	T Cell		Control-2_TGCGACGTCCATTGTT	0	Control	T Cell
Control-2_TGCGATACACCGTGAC	0	Control	T Cell		Control-1_CAGCACGAGTATTGCC	1.52318	Control	Granulocytes		Control-2_TGCGATACACCGTGAC	0	Control	T Cell		Control-1_CAGCACGAGTATTGCC	0	Control	Granulocytes		Control-2_TGCGATACACCGTGAC	0	Control	T Cell		Control-2_TGCGATACACCGTGAC	0	Control	T Cell
Control-2_TGCGGCAAGCGTTAGG	0	Control	T Cell		Control-1_CAGCGTGCAACTCCAA	2.58041	Control	Granulocytes		Control-2_TGCGGCAAGCGTTAGG	0	Control	T Cell		Control-1_CAGCGTGCAACTCCAA	0	Control	Granulocytes		Control-2_TGCGGCAAGCGTTAGG	2.68155	Control	T Cell		Control-2_TGCGGCAAGCGTTAGG	0.993611	Control	T Cell
Control-2_TGCGGCAGTGAACGGT	0	Control	T Cell		Control-1_CATCGCTAGTTGTACC	0	Control	Granulocytes		Control-2_TGCGGCAGTGAACGGT	0	Control	T Cell		Control-1_CATCGCTAGTTGTACC	0	Control	Granulocytes		Control-2_TGCGGCAGTGAACGGT	0.750622	Control	T Cell		Control-2_TGCGGCAGTGAACGGT	0	Control	T Cell
Control-2_TGCGGGTGTAGGGAGG	0	Control	T Cell		Control-1_CCGATCTCAACATACC	2.48938	Control	Granulocytes		Control-2_TGCGGGTGTAGGGAGG	0	Control	T Cell		Control-1_CCGATCTCAACATACC	0	Control	Granulocytes		Control-2_TGCGGGTGTAGGGAGG	0	Control	T Cell		Control-2_TGCGGGTGTAGGGAGG	0	Control	T Cell
Control-2_TGCTCCAAGAGCACTG	0	Control	T Cell		Control-1_CCGTTCAAGCACTCTA	0	Control	Granulocytes		Control-2_TGCTCCAAGAGCACTG	0	Control	T Cell		Control-1_CCGTTCAAGCACTCTA	0	Control	Granulocytes		Control-2_TGCTCCAAGAGCACTG	0	Control	T Cell		Control-2_TGCTCCAAGAGCACTG	0	Control	T Cell
Control-2_TGCTCGTGTGGCCTCA	0	Control	T Cell		Control-1_CCTAACCGTTGTTGAC	3.42089	Control	Granulocytes		Control-2_TGCTCGTGTGGCCTCA	0	Control	T Cell		Control-1_CCTAACCGTTGTTGAC	1.54748	Control	Granulocytes		Control-2_TGCTCGTGTGGCCTCA	0	Control	T Cell		Control-2_TGCTCGTGTGGCCTCA	0	Control	T Cell
Control-2_TGCTCGTGTTCGAAGG	0	Control	T Cell		Control-1_CGAAGTTGTATGCGTT	4.51924	Control	Granulocytes		Control-2_TGCTCGTGTTCGAAGG	0	Control	T Cell		Control-1_CGAAGTTGTATGCGTT	3.20591	Control	Granulocytes		Control-2_TGCTCGTGTTCGAAGG	0	Control	T Cell		Control-2_TGCTCGTGTTCGAAGG	0	Control	T Cell
Control-2_TGCTTGCAGTCCTGTA	0	Control	T Cell		Control-1_CGCAGGTTCGAGTACT	3.00252	Control	Granulocytes		Control-2_TGCTTGCAGTCCTGTA	0	Control	T Cell		Control-1_CGCAGGTTCGAGTACT	1.31741	Control	Granulocytes		Control-2_TGCTTGCAGTCCTGTA	0	Control	T Cell		Control-2_TGCTTGCAGTCCTGTA	0	Control	T Cell
Control-2_TGCTTGCTCGATTGAC	0	Control	T Cell		Control-1_CGGAACCGTGACTGAG	4.0757	Control	Granulocytes		Control-2_TGCTTGCTCGATTGAC	0	Control	T Cell		Control-1_CGGAACCGTGACTGAG	2.57928	Control	Granulocytes		Control-2_TGCTTGCTCGATTGAC	0	Control	T Cell		Control-2_TGCTTGCTCGATTGAC	0	Control	T Cell
Control-2_TGGAACTTCGTGGGAA	0	Control	T Cell		Control-1_CGGACACGTCACTCTC	0	Control	Granulocytes		Control-2_TGGAACTTCGTGGGAA	0	Control	T Cell		Control-1_CGGACACGTCACTCTC	0	Control	Granulocytes		Control-2_TGGAACTTCGTGGGAA	0	Control	T Cell		Control-2_TGGAACTTCGTGGGAA	0	Control	T Cell
Control-2_TGGAGAGAGCTTCATG	0	Control	T Cell		Control-1_CGGGTCAAGTTGGACG	0	Control	Granulocytes		Control-2_TGGAGAGAGCTTCATG	0	Control	T Cell		Control-1_CGGGTCAAGTTGGACG	3.07159	Control	Granulocytes		Control-2_TGGAGAGAGCTTCATG	0	Control	T Cell		Control-2_TGGAGAGAGCTTCATG	3.26776	Control	T Cell
Control-2_TGGAGGAAGGAGACCT	1.03927	Control	T Cell		Control-1_CGGGTCAGTCACCGCA	1.96185	Control	Granulocytes		Control-2_TGGAGGAAGGAGACCT	0	Control	T Cell		Control-1_CGGGTCAGTCACCGCA	0	Control	Granulocytes		Control-2_TGGAGGAAGGAGACCT	1.86894	Control	T Cell		Control-2_TGGAGGAAGGAGACCT	0	Control	T Cell
Control-2_TGGAGGAGTCTACAGT	1.08701	Control	T Cell		Control-1_CTCCATGCATGGGTTT	0	Control	Granulocytes		Control-2_TGGAGGAGTCTACAGT	0	Control	T Cell		Control-1_CTCCATGCATGGGTTT	0	Control	Granulocytes		Control-2_TGGAGGAGTCTACAGT	0	Control	T Cell		Control-2_TGGAGGAGTCTACAGT	0	Control	T Cell
Control-2_TGGAGGAGTCTTGAAC	0	Control	T Cell		Control-1_CTCTCGACAATACCCA	0	Control	Granulocytes		Control-2_TGGAGGAGTCTTGAAC	0	Control	T Cell		Control-1_CTCTCGACAATACCCA	0	Control	Granulocytes		Control-2_TGGAGGAGTCTTGAAC	0	Control	T Cell		Control-2_TGGAGGAGTCTTGAAC	0	Control	T Cell
Control-2_TGGATCAGTATGAGCG	0	Control	T Cell		Control-1_CTTTCAATCTCGAACA	5.54835	Control	Granulocytes		Control-2_TGGATCAGTATGAGCG	0	Control	T Cell		Control-1_CTTTCAATCTCGAACA	4.47971	Control	Granulocytes		Control-2_TGGATCAGTATGAGCG	0	Control	T Cell		Control-2_TGGATCAGTATGAGCG	0	Control	T Cell
Control-2_TGGATCATCCTGGCTT	0	Control	T Cell		Control-1_GACTCTCAGTCTCCTC	1.49091	Control	Granulocytes		Control-2_TGGATCATCCTGGCTT	0	Control	T Cell		Control-1_GACTCTCAGTCTCCTC	0	Control	Granulocytes		Control-2_TGGATCATCCTGGCTT	0	Control	T Cell		Control-2_TGGATCATCCTGGCTT	0	Control	T Cell
Control-2_TGGCGTGAGGTGCTGA	0	Control	T Cell		Control-1_GAGATGGAGGTACATA	1.4549	Control	Granulocytes		Control-2_TGGCGTGAGGTGCTGA	0	Control	T Cell		Control-1_GAGATGGAGGTACATA	0	Control	Granulocytes		Control-2_TGGCGTGAGGTGCTGA	0	Control	T Cell		Control-2_TGGCGTGAGGTGCTGA	0	Control	T Cell
Control-2_TGGGAGATCCTGCTAC	0	Control	T Cell		Control-1_GAGTGAGTCGACGACC	2.313	Control	Granulocytes		Control-2_TGGGAGATCCTGCTAC	0	Control	T Cell		Control-1_GAGTGAGTCGACGACC	0	Control	Granulocytes		Control-2_TGGGAGATCCTGCTAC	0	Control	T Cell		Control-2_TGGGAGATCCTGCTAC	0	Control	T Cell
Control-2_TGGTACACAACTGGTT	0	Control	T Cell		Control-1_GAGTTACGTGGATCAG	1.59676	Control	Granulocytes		Control-2_TGGTACACAACTGGTT	0	Control	T Cell		Control-1_GAGTTACGTGGATCAG	2.69324	Control	Granulocytes		Control-2_TGGTACACAACTGGTT	0	Control	T Cell		Control-2_TGGTACACAACTGGTT	0	Control	T Cell
Control-2_TGGTAGTAGGAACTCG	0	Control	T Cell		Control-1_GATCAGTGTACGAAAT	2.53859	Control	Granulocytes		Control-2_TGGTAGTAGGAACTCG	0	Control	T Cell		Control-1_GATCAGTGTACGAAAT	0	Control	Granulocytes		Control-2_TGGTAGTAGGAACTCG	0	Control	T Cell		Control-2_TGGTAGTAGGAACTCG	0	Control	T Cell
Control-2_TGGTAGTTCCGTGTCT	0	Control	T Cell		Control-1_GCACTAACACGTAGTT	0	Control	Granulocytes		Control-2_TGGTAGTTCCGTGTCT	0	Control	T Cell		Control-1_GCACTAACACGTAGTT	1.93553	Control	Granulocytes		Control-2_TGGTAGTTCCGTGTCT	0	Control	T Cell		Control-2_TGGTAGTTCCGTGTCT	0	Control	T Cell
Control-2_TGGTAGTTCGGTGCAC	0	Control	T Cell		Control-1_GCCGTGATCCGCACTT	2.50129	Control	Granulocytes		Control-2_TGGTAGTTCGGTGCAC	0	Control	T Cell		Control-1_GCCGTGATCCGCACTT	0	Control	Granulocytes		Control-2_TGGTAGTTCGGTGCAC	0	Control	T Cell		Control-2_TGGTAGTTCGGTGCAC	0	Control	T Cell
Control-2_TGGTGATGTCGTTGCG	0	Control	T Cell		Control-1_GCTGAATCATGCCATA	0	Control	Granulocytes		Control-2_TGGTGATGTCGTTGCG	0	Control	T Cell		Control-1_GCTGAATCATGCCATA	0	Control	Granulocytes		Control-2_TGGTGATGTCGTTGCG	0	Control	T Cell		Control-2_TGGTGATGTCGTTGCG	0	Control	T Cell
Control-2_TGTAACGTCACTCCGT	0	Control	T Cell		Control-1_GCTTTCGTCCCAGTGG	0	Control	Granulocytes		Control-2_TGTAACGTCACTCCGT	0	Control	T Cell		Control-1_GCTTTCGTCCCAGTGG	0	Control	Granulocytes		Control-2_TGTAACGTCACTCCGT	0	Control	T Cell		Control-2_TGTAACGTCACTCCGT	0	Control	T Cell
Control-2_TGTAGACAGCATCAGG	1.33944	Control	T Cell		Control-1_GGAGAACAGGAAGTAG	0	Control	Granulocytes		Control-2_TGTAGACAGCATCAGG	0	Control	T Cell		Control-1_GGAGAACAGGAAGTAG	0	Control	Granulocytes		Control-2_TGTAGACAGCATCAGG	1.33944	Control	T Cell		Control-2_TGTAGACAGCATCAGG	0	Control	T Cell
Control-2_TGTAGACGTCTGGTTA	0	Control	T Cell		Control-1_GGTAATCAGCGTGCTC	3.9799	Control	Granulocytes		Control-2_TGTAGACGTCTGGTTA	0	Control	T Cell		Control-1_GGTAATCAGCGTGCTC	2.31574	Control	Granulocytes		Control-2_TGTAGACGTCTGGTTA	0	Control	T Cell		Control-2_TGTAGACGTCTGGTTA	0	Control	T Cell
Control-2_TGTCAGACAACCTAAC	0	Control	T Cell		Control-1_GGTCACGAGGTACCTT	0	Control	Granulocytes		Control-2_TGTCAGACAACCTAAC	0	Control	T Cell		Control-1_GGTCACGAGGTACCTT	0	Control	Granulocytes		Control-2_TGTCAGACAACCTAAC	0	Control	T Cell		Control-2_TGTCAGACAACCTAAC	0	Control	T Cell
Control-2_TGTCAGAGTGTACGCC	0	Control	T Cell		Control-1_GTCAAACGTCCACACG	0	Control	Granulocytes		Control-2_TGTCAGAGTGTACGCC	0	Control	T Cell		Control-1_GTCAAACGTCCACACG	0	Control	Granulocytes		Control-2_TGTCAGAGTGTACGCC	0	Control	T Cell		Control-2_TGTCAGAGTGTACGCC	0	Control	T Cell
Control-2_TGTCAGATCAAGCCAT	1.88812	Control	T Cell		Control-1_GTCCACTCAAGAGTTA	0	Control	Granulocytes		Control-2_TGTCAGATCAAGCCAT	0	Control	T Cell		Control-1_GTCCACTCAAGAGTTA	0	Control	Granulocytes		Control-2_TGTCAGATCAAGCCAT	0	Control	T Cell		Control-2_TGTCAGATCAAGCCAT	0	Control	T Cell
Control-2_TGTCCTGAGCAAGTGC	0	Control	T Cell		Control-1_GTGTCCTTCTCTCGCA	0	Control	Granulocytes		Control-2_TGTCCTGAGCAAGTGC	0	Control	T Cell		Control-1_GTGTCCTTCTCTCGCA	0	Control	Granulocytes		Control-2_TGTCCTGAGCAAGTGC	0	Control	T Cell		Control-2_TGTCCTGAGCAAGTGC	0	Control	T Cell
Control-2_TGTCCTGAGTTCAACC	1.95263	Control	T Cell		Control-1_GTGTGATTCAATCCAG	0	Control	Granulocytes		Control-2_TGTCCTGAGTTCAACC	0	Control	T Cell		Control-1_GTGTGATTCAATCCAG	0	Control	Granulocytes		Control-2_TGTCCTGAGTTCAACC	0	Control	T Cell		Control-2_TGTCCTGAGTTCAACC	0	Control	T Cell
Control-2_TGTGCGGAGCTTTCTT	3.67328	Control	T Cell		Control-1_TACAGGTGTTCGGTAT	0	Control	Granulocytes		Control-2_TGTGCGGAGCTTTCTT	0	Control	T Cell		Control-1_TACAGGTGTTCGGTAT	0	Control	Granulocytes		Control-2_TGTGCGGAGCTTTCTT	0	Control	T Cell		Control-2_TGTGCGGAGCTTTCTT	3.67328	Control	T Cell
Control-2_TGTGGCGAGTGCGTCC	0	Control	T Cell		Control-1_TACGCTCTCATAGCAC	0	Control	Granulocytes		Control-2_TGTGGCGAGTGCGTCC	0	Control	T Cell		Control-1_TACGCTCTCATAGCAC	0	Control	Granulocytes		Control-2_TGTGGCGAGTGCGTCC	0	Control	T Cell		Control-2_TGTGGCGAGTGCGTCC	3.94611	Control	T Cell
Control-2_TGTGTGAAGATTGGGC	0	Control	T Cell		Control-1_TACTTACAGGTGATCG	3.85748	Control	Granulocytes		Control-2_TGTGTGAAGATTGGGC	0	Control	T Cell		Control-1_TACTTACAGGTGATCG	2.72525	Control	Granulocytes		Control-2_TGTGTGAAGATTGGGC	0	Control	T Cell		Control-2_TGTGTGAAGATTGGGC	0	Control	T Cell
Control-2_TGTGTGAGTTCGTGCG	0	Control	T Cell		Control-1_TAGAGTCGTTGGACTT	0	Control	Granulocytes		Control-2_TGTGTGAGTTCGTGCG	0	Control	T Cell		Control-1_TAGAGTCGTTGGACTT	0	Control	Granulocytes		Control-2_TGTGTGAGTTCGTGCG	0	Control	T Cell		Control-2_TGTGTGAGTTCGTGCG	0	Control	T Cell
Control-2_TGTTCTACACAGTCCG	0	Control	T Cell		Control-1_TATTTCGCAAGACGAC	0	Control	Granulocytes		Control-2_TGTTCTACACAGTCCG	0	Control	T Cell		Control-1_TATTTCGCAAGACGAC	0	Control	Granulocytes		Control-2_TGTTCTACACAGTCCG	1.41624	Control	T Cell		Control-2_TGTTCTACACAGTCCG	0	Control	T Cell
Control-2_TGTTGAGAGTAGTCTC	0	Control	T Cell		Control-1_TCATGTTTCGATGCTA	1.73474	Control	Granulocytes		Control-2_TGTTGAGAGTAGTCTC	0	Control	T Cell		Control-1_TCATGTTTCGATGCTA	0	Control	Granulocytes		Control-2_TGTTGAGAGTAGTCTC	0	Control	T Cell		Control-2_TGTTGAGAGTAGTCTC	0	Control	T Cell
Control-2_TGTTGGATCATGGTAC	0	Control	T Cell		Control-1_TCCGGGACACGTAGTT	0	Control	Granulocytes		Control-2_TGTTGGATCATGGTAC	0	Control	T Cell		Control-1_TCCGGGACACGTAGTT	0	Control	Granulocytes		Control-2_TGTTGGATCATGGTAC	0	Control	T Cell		Control-2_TGTTGGATCATGGTAC	1.71223	Control	T Cell
Control-2_TTAATCCAGACTTCCA	1.1277	Control	T Cell		Control-1_TCCTGCACATTCCTAT	1.72652	Control	Granulocytes		Control-2_TTAATCCAGACTTCCA	0	Control	T Cell		Control-1_TCCTGCACATTCCTAT	0	Control	Granulocytes		Control-2_TTAATCCAGACTTCCA	0	Control	T Cell		Control-2_TTAATCCAGACTTCCA	4.53148	Control	T Cell
Control-2_TTACAGGAGTACGAGC	0	Control	T Cell		Control-1_TCGACCTGTCTACGTA	2.29702	Control	Granulocytes		Control-2_TTACAGGAGTACGAGC	0	Control	T Cell		Control-1_TCGACCTGTCTACGTA	4.64307	Control	Granulocytes		Control-2_TTACAGGAGTACGAGC	0	Control	T Cell		Control-2_TTACAGGAGTACGAGC	0	Control	T Cell
Control-2_TTACCGCTCACGAGGA	0	Control	T Cell		Control-1_TGAGACTTCCGTATGA	2.37194	Control	Granulocytes		Control-2_TTACCGCTCACGAGGA	0	Control	T Cell		Control-1_TGAGACTTCCGTATGA	0	Control	Granulocytes		Control-2_TTACCGCTCACGAGGA	0	Control	T Cell		Control-2_TTACCGCTCACGAGGA	0	Control	T Cell
Control-2_TTACGTTCACAGAAGC	0	Control	T Cell		Control-1_TGAGTCAAGCAGTACG	3.04579	Control	Granulocytes		Control-2_TTACGTTCACAGAAGC	0	Control	T Cell		Control-1_TGAGTCAAGCAGTACG	0	Control	Granulocytes		Control-2_TTACGTTCACAGAAGC	2.67351	Control	T Cell		Control-2_TTACGTTCACAGAAGC	0	Control	T Cell
Control-2_TTACTGTTCCCTTGGT	0	Control	T Cell		Control-1_TGAGTCAGTGGACTAG	4.55047	Control	Granulocytes		Control-2_TTACTGTTCCCTTGGT	0	Control	T Cell		Control-1_TGAGTCAGTGGACTAG	0	Control	Granulocytes		Control-2_TTACTGTTCCCTTGGT	0	Control	T Cell		Control-2_TTACTGTTCCCTTGGT	0	Control	T Cell
Control-2_TTACTGTTCGTGTGGC	0	Control	T Cell		Control-1_TGCTTGCAGTAATACG	4.05792	Control	Granulocytes		Control-2_TTACTGTTCGTGTGGC	0	Control	T Cell		Control-1_TGCTTGCAGTAATACG	0	Control	Granulocytes		Control-2_TTACTGTTCGTGTGGC	0	Control	T Cell		Control-2_TTACTGTTCGTGTGGC	0	Control	T Cell
Control-2_TTAGGCACACCGTACG	0	Control	T Cell		Control-1_TGTGATGCACTGCGAC	2.27261	Control	Granulocytes		Control-2_TTAGGCACACCGTACG	0	Control	T Cell		Control-1_TGTGATGCACTGCGAC	0	Control	Granulocytes		Control-2_TTAGGCACACCGTACG	0	Control	T Cell		Control-2_TTAGGCACACCGTACG	0	Control	T Cell
Control-2_TTAGGCAGTAGCGCTC	0	Control	T Cell		Control-1_TTCAATCTCAAGATAG	0	Control	Granulocytes		Control-2_TTAGGCAGTAGCGCTC	0	Control	T Cell		Control-1_TTCAATCTCAAGATAG	0	Control	Granulocytes		Control-2_TTAGGCAGTAGCGCTC	0	Control	T Cell		Control-2_TTAGGCAGTAGCGCTC	0	Control	T Cell
Control-2_TTAGGGTTCATTTCCA	0	Control	T Cell		Control-1_TTCACGCGTCATAAAG	0	Control	Granulocytes		Control-2_TTAGGGTTCATTTCCA	0	Control	T Cell		Control-1_TTCACGCGTCATAAAG	0	Control	Granulocytes		Control-2_TTAGGGTTCATTTCCA	0	Control	T Cell		Control-2_TTAGGGTTCATTTCCA	0	Control	T Cell
Control-2_TTAGTCTCAGCCGTTG	0	Control	T Cell		Control-1_TTCAGGACATAGTCAC	0	Control	Granulocytes		Control-2_TTAGTCTCAGCCGTTG	0	Control	T Cell		Control-1_TTCAGGACATAGTCAC	0	Control	Granulocytes		Control-2_TTAGTCTCAGCCGTTG	0	Control	T Cell		Control-2_TTAGTCTCAGCCGTTG	0	Control	T Cell
Control-2_TTCAATCAGAGGGTAA	0	Control	T Cell		Control-1_TTCCAATAGCTGGCCT	3.64329	Control	Granulocytes		Control-2_TTCAATCAGAGGGTAA	0	Control	T Cell		Control-1_TTCCAATAGCTGGCCT	0	Control	Granulocytes		Control-2_TTCAATCAGAGGGTAA	0	Control	T Cell		Control-2_TTCAATCAGAGGGTAA	0	Control	T Cell
Control-2_TTCACCGAGCAACCAG	0	Control	T Cell		Control-1_TTCTAGTTCAGACCGC	0	Control	Granulocytes		Control-2_TTCACCGAGCAACCAG	0	Control	T Cell		Control-1_TTCTAGTTCAGACCGC	0	Control	Granulocytes		Control-2_TTCACCGAGCAACCAG	0	Control	T Cell		Control-2_TTCACCGAGCAACCAG	0	Control	T Cell
Control-2_TTCACGCAGCGACTTT	0	Control	T Cell		Control-1_TTGCATTCAACACAAA	0	Control	Granulocytes		Control-2_TTCACGCAGCGACTTT	0	Control	T Cell		Control-1_TTGCATTCAACACAAA	0	Control	Granulocytes		Control-2_TTCACGCAGCGACTTT	0	Control	T Cell		Control-2_TTCACGCAGCGACTTT	0	Control	T Cell
Control-2_TTCATGTCACGGAAGT	0	Control	T Cell		Control-1_TTGTTCAAGAAATGGG	0	Control	Granulocytes		Control-2_TTCATGTCACGGAAGT	0	Control	T Cell		Control-1_TTGTTCAAGAAATGGG	0	Control	Granulocytes		Control-2_TTCATGTCACGGAAGT	0	Control	T Cell		Control-2_TTCATGTCACGGAAGT	0	Control	T Cell
Control-2_TTCCAATTCGAGTTGT	0	Control	T Cell		Control-2_AAACGAAGTGTATCCA	0	Control	Granulocytes		Control-2_TTCCAATTCGAGTTGT	0	Control	T Cell		Control-2_AAACGAAGTGTATCCA	0	Control	Granulocytes		Control-2_TTCCAATTCGAGTTGT	0	Control	T Cell		Control-2_TTCCAATTCGAGTTGT	0	Control	T Cell
Control-2_TTCCACGGTGCCCTTT	0	Control	T Cell		Control-2_AACAGGGTCATGTCTT	0	Control	Granulocytes		Control-2_TTCCACGGTGCCCTTT	0	Control	T Cell		Control-2_AACAGGGTCATGTCTT	0	Control	Granulocytes		Control-2_TTCCACGGTGCCCTTT	2.11041	Control	T Cell		Control-2_TTCCACGGTGCCCTTT	0	Control	T Cell
Control-2_TTCCTAACAGGTGTTT	0	Control	T Cell		Control-2_AACGGGAGTGGCACTC	0	Control	Granulocytes		Control-2_TTCCTAACAGGTGTTT	0	Control	T Cell		Control-2_AACGGGAGTGGCACTC	0	Control	Granulocytes		Control-2_TTCCTAACAGGTGTTT	0	Control	T Cell		Control-2_TTCCTAACAGGTGTTT	0	Control	T Cell
Control-2_TTCCTCTGTAGGTGCA	1.10681	Control	T Cell		Control-2_AACTTCTGTTGTGGCC	0	Control	Granulocytes		Control-2_TTCCTCTGTAGGTGCA	0	Control	T Cell		Control-2_AACTTCTGTTGTGGCC	0	Control	Granulocytes		Control-2_TTCCTCTGTAGGTGCA	0	Control	T Cell		Control-2_TTCCTCTGTAGGTGCA	3.56727	Control	T Cell
Control-2_TTCCTCTGTGTAGCAG	0	Control	T Cell		Control-2_AAGACTCGTGAGATAT	0	Control	Granulocytes		Control-2_TTCCTCTGTGTAGCAG	0	Control	T Cell		Control-2_AAGACTCGTGAGATAT	0	Control	Granulocytes		Control-2_TTCCTCTGTGTAGCAG	0	Control	T Cell		Control-2_TTCCTCTGTGTAGCAG	0	Control	T Cell
Control-2_TTCCTTCCAGTAGTTC	2.035	Control	T Cell		Control-2_AAGCGAGTCTTCCCGA	0	Control	Granulocytes		Control-2_TTCCTTCCAGTAGTTC	0	Control	T Cell		Control-2_AAGCGAGTCTTCCCGA	0	Control	Granulocytes		Control-2_TTCCTTCCAGTAGTTC	0	Control	T Cell		Control-2_TTCCTTCCAGTAGTTC	4.54469	Control	T Cell
Control-2_TTCGCTGTCGATACAC	0	Control	T Cell		Control-2_AATGACCAGACATACA	0	Control	Granulocytes		Control-2_TTCGCTGTCGATACAC	0	Control	T Cell		Control-2_AATGACCAGACATACA	0	Control	Granulocytes		Control-2_TTCGCTGTCGATACAC	0	Control	T Cell		Control-2_TTCGCTGTCGATACAC	0	Control	T Cell
Control-2_TTCTAACGTAAGTTAG	2.28465	Control	T Cell		Control-2_ACAACCAGTACTCAAC	0	Control	Granulocytes		Control-2_TTCTAACGTAAGTTAG	0	Control	T Cell		Control-2_ACAACCAGTACTCAAC	0	Control	Granulocytes		Control-2_TTCTAACGTAAGTTAG	0	Control	T Cell		Control-2_TTCTAACGTAAGTTAG	4.87617	Control	T Cell
Control-2_TTCTAACTCTGCTGAA	0	Control	T Cell		Control-2_ACACCAATCGCCGATG	0	Control	Granulocytes		Control-2_TTCTAACTCTGCTGAA	0	Control	T Cell		Control-2_ACACCAATCGCCGATG	0	Control	Granulocytes		Control-2_TTCTAACTCTGCTGAA	0	Control	T Cell		Control-2_TTCTAACTCTGCTGAA	0	Control	T Cell
Control-2_TTCTAGTTCCATTCGC	0	Control	T Cell		Control-2_ACGGGTCAGGCCCAAA	0	Control	Granulocytes		Control-2_TTCTAGTTCCATTCGC	0	Control	T Cell		Control-2_ACGGGTCAGGCCCAAA	0	Control	Granulocytes		Control-2_TTCTAGTTCCATTCGC	0	Control	T Cell		Control-2_TTCTAGTTCCATTCGC	0	Control	T Cell
Control-2_TTCTCTCTCAAGATAG	0.874967	Control	T Cell		Control-2_ACGGGTCCAGCATACT	0	Control	Granulocytes		Control-2_TTCTCTCTCAAGATAG	0	Control	T Cell		Control-2_ACGGGTCCAGCATACT	0	Control	Granulocytes		Control-2_TTCTCTCTCAAGATAG	0	Control	T Cell		Control-2_TTCTCTCTCAAGATAG	0	Control	T Cell
Control-2_TTCTTGAGTTAGGCCC	0	Control	T Cell		Control-2_ACGTCCTAGACTGGGT	0	Control	Granulocytes		Control-2_TTCTTGAGTTAGGCCC	0	Control	T Cell		Control-2_ACGTCCTAGACTGGGT	0	Control	Granulocytes		Control-2_TTCTTGAGTTAGGCCC	0	Control	T Cell		Control-2_TTCTTGAGTTAGGCCC	0	Control	T Cell
Control-2_TTGAACGCACTGGAAG	0	Control	T Cell		Control-2_ACTACGAGTAGGACTG	0	Control	Granulocytes		Control-2_TTGAACGCACTGGAAG	0	Control	T Cell		Control-2_ACTACGAGTAGGACTG	0	Control	Granulocytes		Control-2_TTGAACGCACTGGAAG	0	Control	T Cell		Control-2_TTGAACGCACTGGAAG	3.41398	Control	T Cell
Control-2_TTGAGTGGTTGGACTT	0	Control	T Cell		Control-2_ACTGCAATCCCGGTAG	0	Control	Granulocytes		Control-2_TTGAGTGGTTGGACTT	0	Control	T Cell		Control-2_ACTGCAATCCCGGTAG	0	Control	Granulocytes		Control-2_TTGAGTGGTTGGACTT	0	Control	T Cell		Control-2_TTGAGTGGTTGGACTT	0	Control	T Cell
Control-2_TTGCCTGAGGGCTTCC	0	Control	T Cell		Control-2_AGAACCTCACCAAAGG	0	Control	Granulocytes		Control-2_TTGCCTGAGGGCTTCC	0	Control	T Cell		Control-2_AGAACCTCACCAAAGG	0	Control	Granulocytes		Control-2_TTGCCTGAGGGCTTCC	0	Control	T Cell		Control-2_TTGCCTGAGGGCTTCC	0	Control	T Cell
Control-2_TTGCTGCAGTCTGCAT	0	Control	T Cell		Control-2_AGACCCGGTTTGGAGG	0	Control	Granulocytes		Control-2_TTGCTGCAGTCTGCAT	0	Control	T Cell		Control-2_AGACCCGGTTTGGAGG	0	Control	Granulocytes		Control-2_TTGCTGCAGTCTGCAT	0	Control	T Cell		Control-2_TTGCTGCAGTCTGCAT	0	Control	T Cell
Control-2_TTGGATGAGGCTCTCG	0	Control	T Cell		Control-2_AGATGCTCAATGAAAC	0	Control	Granulocytes		Control-2_TTGGATGAGGCTCTCG	0	Control	T Cell		Control-2_AGATGCTCAATGAAAC	0	Control	Granulocytes		Control-2_TTGGATGAGGCTCTCG	0	Control	T Cell		Control-2_TTGGATGAGGCTCTCG	0	Control	T Cell
Control-2_TTGGGATAGATGCGAC	0	Control	T Cell		Control-2_AGCGCTGCAAAGCTCT	0	Control	Granulocytes		Control-2_TTGGGATAGATGCGAC	0	Control	T Cell		Control-2_AGCGCTGCAAAGCTCT	0	Control	Granulocytes		Control-2_TTGGGATAGATGCGAC	0	Control	T Cell		Control-2_TTGGGATAGATGCGAC	0	Control	T Cell
Control-2_TTGGGATCAGTTAGAA	2.76791	Control	T Cell		Control-2_AGCGTATTCATTCATC	0	Control	Granulocytes		Control-2_TTGGGATCAGTTAGAA	0	Control	T Cell		Control-2_AGCGTATTCATTCATC	0	Control	Granulocytes		Control-2_TTGGGATCAGTTAGAA	3.42916	Control	T Cell		Control-2_TTGGGATCAGTTAGAA	0	Control	T Cell
Control-2_TTGGGTAGTAGAGTTA	2.96371	Control	T Cell		Control-2_AGCTCAAGTACTAAGA	0	Control	Granulocytes		Control-2_TTGGGTAGTAGAGTTA	0	Control	T Cell		Control-2_AGCTCAAGTACTAAGA	0	Control	Granulocytes		Control-2_TTGGGTAGTAGAGTTA	3.6307	Control	T Cell		Control-2_TTGGGTAGTAGAGTTA	0	Control	T Cell
Control-2_TTGGTTTCATGTTTGG	1.85737	Control	T Cell		Control-2_AGGGAGTCAGAACTAA	0	Control	Granulocytes		Control-2_TTGGTTTCATGTTTGG	0	Control	T Cell		Control-2_AGGGAGTCAGAACTAA	0	Control	Granulocytes		Control-2_TTGGTTTCATGTTTGG	0	Control	T Cell		Control-2_TTGGTTTCATGTTTGG	3.95824	Control	T Cell
Control-2_TTGGTTTGTTGTTGCA	0	Control	T Cell		Control-2_AGTACCATCATGGCCG	0	Control	Granulocytes		Control-2_TTGGTTTGTTGTTGCA	0	Control	T Cell		Control-2_AGTACCATCATGGCCG	0	Control	Granulocytes		Control-2_TTGGTTTGTTGTTGCA	0	Control	T Cell		Control-2_TTGGTTTGTTGTTGCA	0	Control	T Cell
Control-2_TTGTGGAGTTCTGACA	0	Control	T Cell		Control-2_AGTTCGACACTCAGAT	0	Control	Granulocytes		Control-2_TTGTGGAGTTCTGACA	0	Control	T Cell		Control-2_AGTTCGACACTCAGAT	0	Control	Granulocytes		Control-2_TTGTGGAGTTCTGACA	0	Control	T Cell		Control-2_TTGTGGAGTTCTGACA	0	Control	T Cell
Control-2_TTGTTCACAATCTCGA	0	Control	T Cell		Control-2_ATACCGACATCTCATT	0	Control	Granulocytes		Control-2_TTGTTCACAATCTCGA	0	Control	T Cell		Control-2_ATACCGACATCTCATT	0	Control	Granulocytes		Control-2_TTGTTCACAATCTCGA	0	Control	T Cell		Control-2_TTGTTCACAATCTCGA	0	Control	T Cell
Control-2_TTGTTCATCCAACTAG	0	Control	T Cell		Control-2_ATACCGATCGCTATTT	0	Control	Granulocytes		Control-2_TTGTTCATCCAACTAG	0	Control	T Cell		Control-2_ATACCGATCGCTATTT	0	Control	Granulocytes		Control-2_TTGTTCATCCAACTAG	0	Control	T Cell		Control-2_TTGTTCATCCAACTAG	0	Control	T Cell
Control-2_TTGTTGTGTCTATGAC	0	Control	T Cell		Control-2_ATCGTCCGTCGCATCG	0	Control	Granulocytes		Control-2_TTGTTGTGTCTATGAC	0	Control	T Cell		Control-2_ATCGTCCGTCGCATCG	0	Control	Granulocytes		Control-2_TTGTTGTGTCTATGAC	0	Control	T Cell		Control-2_TTGTTGTGTCTATGAC	0	Control	T Cell
Control-2_TTTACCAAGTGTAGTA	0	Control	T Cell		Control-2_ATCGTCCGTTTGGGTT	0	Control	Granulocytes		Control-2_TTTACCAAGTGTAGTA	0	Control	T Cell		Control-2_ATCGTCCGTTTGGGTT	0	Control	Granulocytes		Control-2_TTTACCAAGTGTAGTA	0	Control	T Cell		Control-2_TTTACCAAGTGTAGTA	0	Control	T Cell
Control-2_TTTACCATCGCATTAG	1.09688	Control	T Cell		Control-2_ATGGGAGCACTTCAGA	0	Control	Granulocytes		Control-2_TTTACCATCGCATTAG	0	Control	T Cell		Control-2_ATGGGAGCACTTCAGA	0	Control	Granulocytes		Control-2_TTTACCATCGCATTAG	1.94368	Control	T Cell		Control-2_TTTACCATCGCATTAG	0	Control	T Cell
Control-2_TTTACGTCAGGTAGTG	2.77212	Control	T Cell		Control-2_ATGGGTTTCTGGCCAG	0	Control	Granulocytes		Control-2_TTTACGTCAGGTAGTG	0	Control	T Cell		Control-2_ATGGGTTTCTGGCCAG	0	Control	Granulocytes		Control-2_TTTACGTCAGGTAGTG	0	Control	T Cell		Control-2_TTTACGTCAGGTAGTG	2.77212	Control	T Cell
Control-2_TTTAGTCAGGTCCAGA	0	Control	T Cell		Control-2_ATTCACTCACACTGGC	0	Control	Granulocytes		Control-2_TTTAGTCAGGTCCAGA	0	Control	T Cell		Control-2_ATTCACTCACACTGGC	0	Control	Granulocytes		Control-2_TTTAGTCAGGTCCAGA	0	Control	T Cell		Control-2_TTTAGTCAGGTCCAGA	0	Control	T Cell
Control-2_TTTCACACAAGAGTTA	0	Control	T Cell		Control-2_ATTCTACCACACACTA	0	Control	Granulocytes		Control-2_TTTCACACAAGAGTTA	0	Control	T Cell		Control-2_ATTCTACCACACACTA	0	Control	Granulocytes		Control-2_TTTCACACAAGAGTTA	0	Control	T Cell		Control-2_TTTCACACAAGAGTTA	0	Control	T Cell
Control-2_TTTCAGTAGTGGATTA	2.00913	Control	T Cell		Control-2_ATTCTTGAGGAAGTGA	0	Control	Granulocytes		Control-2_TTTCAGTAGTGGATTA	0	Control	T Cell		Control-2_ATTCTTGAGGAAGTGA	0	Control	Granulocytes		Control-2_TTTCAGTAGTGGATTA	0	Control	T Cell		Control-2_TTTCAGTAGTGGATTA	0	Control	T Cell
Control-2_TTTCAGTCAGAAATTG	0	Control	T Cell		Control-2_CAACAACCAGATCATC	0	Control	Granulocytes		Control-2_TTTCAGTCAGAAATTG	0	Control	T Cell		Control-2_CAACAACCAGATCATC	0	Control	Granulocytes		Control-2_TTTCAGTCAGAAATTG	0	Control	T Cell		Control-2_TTTCAGTCAGAAATTG	0	Control	T Cell
Control-2_TTTCAGTGTCATTGCA	0	Control	T Cell		Control-2_CAGTTCCCAGCAGTCC	0	Control	Granulocytes		Control-2_TTTCAGTGTCATTGCA	0	Control	T Cell		Control-2_CAGTTCCCAGCAGTCC	0	Control	Granulocytes		Control-2_TTTCAGTGTCATTGCA	1.00997	Control	T Cell		Control-2_TTTCAGTGTCATTGCA	0	Control	T Cell
Control-2_TTTCAGTGTGGTCTGC	0	Control	T Cell		Control-2_CATACCCTCTCTCAAT	0	Control	Granulocytes		Control-2_TTTCAGTGTGGTCTGC	0	Control	T Cell		Control-2_CATACCCTCTCTCAAT	0	Control	Granulocytes		Control-2_TTTCAGTGTGGTCTGC	0	Control	T Cell		Control-2_TTTCAGTGTGGTCTGC	0	Control	T Cell
Control-2_TTTCCTCAGCATACTC	0	Control	T Cell		Control-2_CCACTTGAGACATCCT	0	Control	Granulocytes		Control-2_TTTCCTCAGCATACTC	0	Control	T Cell		Control-2_CCACTTGAGACATCCT	0	Control	Granulocytes		Control-2_TTTCCTCAGCATACTC	0	Control	T Cell		Control-2_TTTCCTCAGCATACTC	0	Control	T Cell
Control-2_TTTCCTCTCTGAATCG	0	Control	T Cell		Control-2_CCCTCAAGTGAGCAGT	0	Control	Granulocytes		Control-2_TTTCCTCTCTGAATCG	0	Control	T Cell		Control-2_CCCTCAAGTGAGCAGT	0	Control	Granulocytes		Control-2_TTTCCTCTCTGAATCG	0	Control	T Cell		Control-2_TTTCCTCTCTGAATCG	0	Control	T Cell
Control-2_TTTCGATTCGTGCACG	0	Control	T Cell		Control-2_CGAAGGAGTGCTATTG	0	Control	Granulocytes		Control-2_TTTCGATTCGTGCACG	0	Control	T Cell		Control-2_CGAAGGAGTGCTATTG	0	Control	Granulocytes		Control-2_TTTCGATTCGTGCACG	0	Control	T Cell		Control-2_TTTCGATTCGTGCACG	0	Control	T Cell
Control-2_TTTGATCCATTCCTAT	3.3323	Control	T Cell		Control-2_CGATCGGTCTCGGCTT	0	Control	Granulocytes		Control-2_TTTGATCCATTCCTAT	0	Control	T Cell		Control-2_CGATCGGTCTCGGCTT	0	Control	Granulocytes		Control-2_TTTGATCCATTCCTAT	2.67424	Control	T Cell		Control-2_TTTGATCCATTCCTAT	0	Control	T Cell
Control-2_TTTGGAGGTTAATGAG	0	Control	T Cell		Control-2_CGATGCGCAATCTCTT	0	Control	Granulocytes		Control-2_TTTGGAGGTTAATGAG	0	Control	T Cell		Control-2_CGATGCGCAATCTCTT	0	Control	Granulocytes		Control-2_TTTGGAGGTTAATGAG	0	Control	T Cell		Control-2_TTTGGAGGTTAATGAG	0	Control	T Cell
Control-2_TTTGTTGGTCATAAAG	0	Control	T Cell		Control-2_CGCATAAAGACTCTAC	0	Control	Granulocytes		Control-2_TTTGTTGGTCATAAAG	0	Control	T Cell		Control-2_CGCATAAAGACTCTAC	0	Control	Granulocytes		Control-2_TTTGTTGGTCATAAAG	0	Control	T Cell		Control-2_TTTGTTGGTCATAAAG	0	Control	T Cell
					Control-2_CGTCCATAGTCACACT	0	Control	Granulocytes							Control-2_CGTCCATAGTCACACT	0	Control	Granulocytes
					Control-2_CGTGCTTCACTATCCC	0	Control	Granulocytes							Control-2_CGTGCTTCACTATCCC	0	Control	Granulocytes
					Control-2_CTACCTGAGTACTGGG	0	Control	Granulocytes							Control-2_CTACCTGAGTACTGGG	0	Control	Granulocytes
					Control-2_CTAGGTACAGGCCTGT	0	Control	Granulocytes							Control-2_CTAGGTACAGGCCTGT	0	Control	Granulocytes
					Control-2_CTAGGTAGTGCGAGTA	0	Control	Granulocytes							Control-2_CTAGGTAGTGCGAGTA	0	Control	Granulocytes
					Control-2_CTCAACCTCAACGAGG	0	Control	Granulocytes							Control-2_CTCAACCTCAACGAGG	0	Control	Granulocytes
					Control-2_CTCAATTCAATCACGT	0	Control	Granulocytes							Control-2_CTCAATTCAATCACGT	0	Control	Granulocytes
					Control-2_CTCCGATAGCGGTAGT	0	Control	Granulocytes							Control-2_CTCCGATAGCGGTAGT	0	Control	Granulocytes
					Control-2_CTGAGCGAGAGTCGAC	0	Control	Granulocytes							Control-2_CTGAGCGAGAGTCGAC	0	Control	Granulocytes
					Control-2_GACACGCGTACTCGAT	0	Control	Granulocytes							Control-2_GACACGCGTACTCGAT	0	Control	Granulocytes
					Control-2_GACACGCTCGCTATTT	0	Control	Granulocytes							Control-2_GACACGCTCGCTATTT	0	Control	Granulocytes
					Control-2_GACATCATCACGGGCT	0	Control	Granulocytes							Control-2_GACATCATCACGGGCT	0	Control	Granulocytes
					Control-2_GACCCTTAGGGAGAAT	0	Control	Granulocytes							Control-2_GACCCTTAGGGAGAAT	0	Control	Granulocytes
					Control-2_GACCTTCTCGGTAAGG	0	Control	Granulocytes							Control-2_GACCTTCTCGGTAAGG	0	Control	Granulocytes
					Control-2_GAGAAATAGAGTTGTA	0	Control	Granulocytes							Control-2_GAGAAATAGAGTTGTA	0	Control	Granulocytes
					Control-2_GAGTGAGAGCAGGTCA	0	Control	Granulocytes							Control-2_GAGTGAGAGCAGGTCA	0	Control	Granulocytes
					Control-2_GATCACAAGCCTCTTC	0	Control	Granulocytes							Control-2_GATCACAAGCCTCTTC	0	Control	Granulocytes
					Control-2_GATCAGTCAGCTTCCT	0	Control	Granulocytes							Control-2_GATCAGTCAGCTTCCT	0	Control	Granulocytes
					Control-2_GATGAGGGTATCAAGA	0	Control	Granulocytes							Control-2_GATGAGGGTATCAAGA	0	Control	Granulocytes
					Control-2_GATGATCCAGCTAACT	0	Control	Granulocytes							Control-2_GATGATCCAGCTAACT	0	Control	Granulocytes
					Control-2_GCACGTGTCGTAACAC	0	Control	Granulocytes							Control-2_GCACGTGTCGTAACAC	0	Control	Granulocytes
					Control-2_GCGGAAAGTCGTTCAA	0	Control	Granulocytes							Control-2_GCGGAAAGTCGTTCAA	0	Control	Granulocytes
					Control-2_GCGTGCAGTAGCTGCC	0	Control	Granulocytes							Control-2_GCGTGCAGTAGCTGCC	0	Control	Granulocytes
					Control-2_GGAGGTACACGGCTAC	0	Control	Granulocytes							Control-2_GGAGGTACACGGCTAC	0	Control	Granulocytes
					Control-2_GGCACGTTCCTAACAG	0	Control	Granulocytes							Control-2_GGCACGTTCCTAACAG	0	Control	Granulocytes
					Control-2_GGGACCTGTGCCTACG	0	Control	Granulocytes							Control-2_GGGACCTGTGCCTACG	0	Control	Granulocytes
					Control-2_GGGCTACAGAGCCTGA	0	Control	Granulocytes							Control-2_GGGCTACAGAGCCTGA	0	Control	Granulocytes
					Control-2_GGGCTACAGCGTATAA	0	Control	Granulocytes							Control-2_GGGCTACAGCGTATAA	0	Control	Granulocytes
					Control-2_GGGCTACCAGTTAAAG	0	Control	Granulocytes							Control-2_GGGCTACCAGTTAAAG	0	Control	Granulocytes
					Control-2_GGTGAAGGTGTTCATG	0	Control	Granulocytes							Control-2_GGTGAAGGTGTTCATG	0	Control	Granulocytes
					Control-2_GGTTCTCTCATACAGC	0	Control	Granulocytes							Control-2_GGTTCTCTCATACAGC	0	Control	Granulocytes
					Control-2_GTAATGCCAGGTAGTG	0	Control	Granulocytes							Control-2_GTAATGCCAGGTAGTG	0	Control	Granulocytes
					Control-2_GTAGGAGTCACAATGC	0	Control	Granulocytes							Control-2_GTAGGAGTCACAATGC	0	Control	Granulocytes
					Control-2_GTGAGTTCACTAAACC	0	Control	Granulocytes							Control-2_GTGAGTTCACTAAACC	0	Control	Granulocytes
					Control-2_GTGATGTCACAATCTG	0	Control	Granulocytes							Control-2_GTGATGTCACAATCTG	0	Control	Granulocytes
					Control-2_GTGCACGGTAGATCCT	0	Control	Granulocytes							Control-2_GTGCACGGTAGATCCT	0	Control	Granulocytes
					Control-2_GTTAGACCAGTTCACA	0	Control	Granulocytes							Control-2_GTTAGACCAGTTCACA	0	Control	Granulocytes
					Control-2_GTTGCTCTCGGCATAT	0	Control	Granulocytes							Control-2_GTTGCTCTCGGCATAT	0	Control	Granulocytes
					Control-2_TAACACGGTGTTAACC	0	Control	Granulocytes							Control-2_TAACACGGTGTTAACC	0	Control	Granulocytes
					Control-2_TAAGCCACAACACTAC	0	Control	Granulocytes							Control-2_TAAGCCACAACACTAC	0	Control	Granulocytes
					Control-2_TAAGCGTAGATACAGT	0	Control	Granulocytes							Control-2_TAAGCGTAGATACAGT	0	Control	Granulocytes
					Control-2_TAAGCGTAGTTTCTTC	0	Control	Granulocytes							Control-2_TAAGCGTAGTTTCTTC	0	Control	Granulocytes
					Control-2_TACACCCTCACTTGGA	0	Control	Granulocytes							Control-2_TACACCCTCACTTGGA	0	Control	Granulocytes
					Control-2_TACCGGGGTCTCTCTG	0	Control	Granulocytes							Control-2_TACCGGGGTCTCTCTG	0	Control	Granulocytes
					Control-2_TATTGGGAGCCACCGT	0	Control	Granulocytes							Control-2_TATTGGGAGCCACCGT	0	Control	Granulocytes
					Control-2_TCACTCGGTACCGGCT	0	Control	Granulocytes							Control-2_TCACTCGGTACCGGCT	0	Control	Granulocytes
					Control-2_TCAGTGAAGTTCCAGT	0	Control	Granulocytes							Control-2_TCAGTGAAGTTCCAGT	0	Control	Granulocytes
					Control-2_TCATACTAGTAAAGCT	0	Control	Granulocytes							Control-2_TCATACTAGTAAAGCT	0	Control	Granulocytes
					Control-2_TCATTACGTGAGTGAC	0	Control	Granulocytes							Control-2_TCATTACGTGAGTGAC	0	Control	Granulocytes
					Control-2_TCCACCAGTGTCCGGT	0	Control	Granulocytes							Control-2_TCCACCAGTGTCCGGT	0	Control	Granulocytes
					Control-2_TCCCAGTCAAGAGGCT	0	Control	Granulocytes							Control-2_TCCCAGTCAAGAGGCT	0	Control	Granulocytes
					Control-2_TCGAACAAGCTGCGAA	0	Control	Granulocytes							Control-2_TCGAACAAGCTGCGAA	0	Control	Granulocytes
					Control-2_TCGCACTAGGTGCGAT	0	Control	Granulocytes							Control-2_TCGCACTAGGTGCGAT	0	Control	Granulocytes
					Control-2_TCTCACGGTCGAACGA	0	Control	Granulocytes							Control-2_TCTCACGGTCGAACGA	0	Control	Granulocytes
					Control-2_TCTTCCTCACATGAAA	0	Control	Granulocytes							Control-2_TCTTCCTCACATGAAA	0	Control	Granulocytes
					Control-2_TGAATGCGTTCCTTGC	0	Control	Granulocytes							Control-2_TGAATGCGTTCCTTGC	0	Control	Granulocytes
					Control-2_TGATCTTCATGATGCT	0	Control	Granulocytes							Control-2_TGATCTTCATGATGCT	0	Control	Granulocytes
					Control-2_TGATTTCAGCAACTTC	0	Control	Granulocytes							Control-2_TGATTTCAGCAACTTC	0	Control	Granulocytes
					Control-2_TGATTTCCATCCGTGG	0	Control	Granulocytes							Control-2_TGATTTCCATCCGTGG	0	Control	Granulocytes
					Control-2_TGCAGATCAAGTCGTT	0	Control	Granulocytes							Control-2_TGCAGATCAAGTCGTT	0	Control	Granulocytes
					Control-2_TGCGGCACAAAGCGTG	0	Control	Granulocytes							Control-2_TGCGGCACAAAGCGTG	0	Control	Granulocytes
					Control-2_TGGAGGAAGACTACCT	0	Control	Granulocytes							Control-2_TGGAGGAAGACTACCT	0	Control	Granulocytes
					Control-2_TGGGTTATCAGGGATG	0	Control	Granulocytes							Control-2_TGGGTTATCAGGGATG	0	Control	Granulocytes
					Control-2_TGTAGACTCTATCCAT	0	Control	Granulocytes							Control-2_TGTAGACTCTATCCAT	0	Control	Granulocytes
					Control-2_TGTGCGGGTAAGGCTG	0	Control	Granulocytes							Control-2_TGTGCGGGTAAGGCTG	0	Control	Granulocytes
					Control-2_TGTGGCGGTTCCAGGC	0	Control	Granulocytes							Control-2_TGTGGCGGTTCCAGGC	0	Control	Granulocytes
					Control-2_TGTTCCGTCTGAGGCC	0	Control	Granulocytes							Control-2_TGTTCCGTCTGAGGCC	0	Control	Granulocytes
					Control-2_TTAATCCAGAGGCGTT	0	Control	Granulocytes							Control-2_TTAATCCAGAGGCGTT	0	Control	Granulocytes
					Control-2_TTATTGCTCAGTCCGG	0	Control	Granulocytes							Control-2_TTATTGCTCAGTCCGG	0	Control	Granulocytes
					Control-2_TTCAATCAGGCACCAA	0	Control	Granulocytes							Control-2_TTCAATCAGGCACCAA	0	Control	Granulocytes
					Control-2_TTCATGTAGAGTTGAT	0	Control	Granulocytes							Control-2_TTCATGTAGAGTTGAT	0	Control	Granulocytes
					Control-2_TTCGATTAGATGAAGG	2.85147	Control	Granulocytes							Control-2_TTCGATTAGATGAAGG	0	Control	Granulocytes
					Control-2_TTCGATTTCTCCAAGA	0	Control	Granulocytes							Control-2_TTCGATTTCTCCAAGA	0	Control	Granulocytes
					Control-2_TTGCTGCGTCCCTGAG	0	Control	Granulocytes							Control-2_TTGCTGCGTCCCTGAG	0	Control	Granulocytes
					Control-2_TTGGATGCATAATCGC	0	Control	Granulocytes							Control-2_TTGGATGCATAATCGC	0	Control	Granulocytes
					Control-2_TTGGGTACACACTTAG	0	Control	Granulocytes							Control-2_TTGGGTACACACTTAG	0	Control	Granulocytes
					Control-2_TTGGGTACACAGCTTA	0	Control	Granulocytes							Control-2_TTGGGTACACAGCTTA	0	Control	Granulocytes
					Control-2_TTTAGTCTCCCTCGAT	0	Control	Granulocytes							Control-2_TTTAGTCTCCCTCGAT	0	Control	Granulocytes
					Control-2_TTTCAGTAGCGCTTCG	0	Control	Granulocytes							Control-2_TTTCAGTAGCGCTTCG	0	Control	Granulocytes
