# Supplementary material for: Dissection of the global responses of mandarin fish pyloric cecum to an acute ranavirus (MRV) infection reveals the formation of serositis and then ascites
Source: J Virol. 2025 May 14;99(6):e02308-24. doi: 10.1128/jvi.02308-24 (PMC12172472; doi:10.1128/jvi.02308-24)
Supplement: Table S2 — Primer and probe sequences. [file jvi.02308-24-s0010.xlsx]

## Sheet: PRIMER
The primer used in the qPCR
MRV-MCP	Forward	TCGCCACTTATGACAGCCTTGA
	Reverse	CGGCACTGATGGCACTTGAC
MRV-ORF027	Forward	GCCGCTGGAAACAACACCAAA
	Reverse	ACCGTTACGCCCGCCAAAT
MRV-ORF048	Forward	ACATGGCTCTTAGGATAATGGAACC
	Reverse	GACCAGTGACCACCACGGATT
MRV-ORF095	Forward	AGGTTTCCCACAGTTTATCCAGAAC
	Reverse	AGATTGCACCACGTTATCCATATCC
MRV-ORF096	Forward	TCAAGTCAGCCACCGTTTCAGA
	Reverse	TCGCCTTTCGGACCCGTTT
ADGRE2	Forward	GTATGGTGGTCCTGGTGTTCAATG
	Reverse	AGTGCTGGTTAGTGCCGTATCC
IL-1β	Forward	GGACAGCGACATGGTGCGATT
	Reverse	TTGAAGGTTCGGTGGCGTTGG
IL-8	Forward	CAAAGTGGAGATTGTTGTCACCCTAA
	Reverse	GAGGTTTTCTGTTTGATGATGTTAGCC
TNFa	Forward	AGCCAGGCATCGTTCAGAGTCT
	Reverse	CTGTCCTCCTGAGCGGTGTCTT
IL-6	Forward	CGATGGTTGGTGGAGTGATTGG
	Reverse	CAGAGCCTTCCGTGGTTATGTC
IFNG	Forward	AACAGAACCATCCAGAACCTCCT
	Reverse	AAACACCACCCATAAACACCATCTT
CCL20	Forward	TCACCATGACAACCGTTCTCCT
	Reverse	TGGACTGAGCAGGCTTAGTATGAA
COL1a1a	Forward	TGTGTCGTGACCTGAGGATGTG
	Reverse	GCAAGTCTCGCCAGTCTCCAT
COL1a1b	Forward	TGTGTCGTGACCTGAGGATGTG
	Reverse	GCAAGTCTCGCCAGTCTCCAT
COL1a2	Forward	GCTGGTGGTGGATATGATGTCTCT
	Reverse	TCAACCTCATAATCCTTGGCTCTCA
COL4a1	Forward	ATTACCAGGAGAGCCAGGAAGAC
	Reverse	CAGGTTGTCCAGTCAAGCCATC
COL4a2	Forward	GTCAACAACTGCTCCTCTTCCTATG
	Reverse	TTGGCTGTGGACTGCGATGG
COL5a2a	Forward	GGTTATGATGGAGAGCCTGGTGTA
	Reverse	GATGTCCTGGAGGTCCTGGTTC
COL5a3a	Forward	CCACTTCTCATAACGACGACACAA
	Reverse	TCCAGCACTCGCAGAACATCA
COL6a1	Forward	AAGTGTTCGCTGTTGCCATCTC
	Reverse	TTGGTGGATCTGGAGTCGTCTG
COL6a2	Forward	GGACGAAGAGGAACAAGAGGAGA
	Reverse	TCACAGTCACAGCAGCCACAT
COL23a1a	Forward	CCTGCTGGTATGGACGGACAA
	Reverse	CCTGGCTGGGAAATCATCTGAAC
COL27a1a	Forward	CAATGAGCGTTGGTCGTGTCC
	Reverse	CAGAGATGTTCAGGCAGTGGATG
β-actin	Forward	AGAGGGAAATCGTGCGTG
	Reverse	GAAGGAAGGCTGGAAGAGG

## Sheet: PROBES
SweAMI probes used in FISH
HBB	GAAGACATCTCCAAAAGCACCGAAATAC
	CAGCGTATGTGCCTCTGATGTTGTCTA
	CAACAGTCTGAAGTTATCGGGATCTACG
ALOXE3	GACCTCAGCGTCATTCTTGTAGTAGTAGC
	CAGAGTGTAGCGAGTGTGAGGTGTGA
	TCAAAAATGTCCAAAATCCACTTCTGC
CDH5	CACACTGAAATTGTAGATGGGCTGGG
	TGAAAGAAGCTATGTTGTCGTTGGTG
	AATGCCAACTTTCACAAATGACTCCAA
EPCAM	GCCTTCATCAAGAAACACTTGGGGAC
	TGAGCTTTGTTGTACCGCTGACTCTC
	CTTCATCAAGAAACACTTGGGGACCA
	AGCATGGAGGTGCATCATTACAGGTG
CSF1RB	GCCGCTGAAGAAGGAGTTAGAGAAGTG
	CACAGTAAGACGCCGTAGGACCAGAC
	GATTGGAGGGTGAGGTTAGTGATGGAC
